# Supplementary material for: Dynamic inter-domain transformations mediate the allosteric regulation of human 5, 10-methylenetetrahydrofolate reductase
Source: Nat Commun. 2024 Apr 15;15:3248. doi: 10.1038/s41467-024-47174-y (PMC11018872; doi:10.1038/s41467-024-47174-y)
Supplement: Supplementary file 4 — Source Data [file 41467_2024_47174_MOESM4_ESM.xlsx]

## Sheet: Fig. 2e
Fig. 2e
Overexpression: % untreated activity vs µM SAM
μM SAM	WT			Tyr404Ala
	I	II	III	I	II	III
250	5	6	12	81	75	79
100	6	7	16	94	79	89
50	11	11	22	94	95	100
25	24	29	31	99	102	104
10	52	56	54	95	95	108
5	79	82	83	100	105	113
2.5	102	97	100	94	108	111
1	99	103	102	98	101	110
0.5	105	125	107	100	119	107
0.1	107	108	106	108	101	101
0	100	100	100	100	100	100
x=missing data
*=excluded values

## Sheet: Fig. 4a
Fig. 4a
ITC: 45 injections raw data
SAH_inj_I		SAM_inj_I
DP_X	DP_Y	DP_X	DP_Y
0.083333	-0.000275	0.083333	0.001229
0.1	-0.001088	0.1	0.000162
0.116667	-0.001041	0.116667	0.000105
0.133333	-0.000855	0.133333	-0.000141
0.15	-0.000808	0.15	-0.000148
0.166667	-0.000731	0.166667	-0.000115
0.183333	-0.000564	0.183333	9.8e-05
0.2	-0.000766	0.2	5.1e-05
0.216667	-0.000818	0.216667	-0.000317
0.233333	-0.000489	0.233333	-0.000424
0.25	-0.000341	0.25	-0.000441
0.266667	9.7e-05	0.266667	-0.000459
0.283333	0.000626	0.283333	-0.000236
0.3	0.000749	0.3	-0.000124
0.316667	0.001012	0.316667	-0.000112
0.333333	0.001405	0.333333	-0.000211
0.35	0.001588	0.35	-0.000119
0.366667	0.001421	0.366667	-5.7e-05
0.383333	0.001215	0.383333	-0.000115
0.4	0.001214	0.4	-4e-06
0.416667	0.001184	0.416667	0.000198
0.433333	0.001204	0.433333	-0.000111
0.45	0.001084	0.45	-0.00053
0.466667	0.001054	0.466667	-0.000558
0.483333	0.000904	0.483333	-0.000877
0.5	0.000319	0.5	-0.001135
0.516667	0.000124	0.516667	-0.000683
0.533333	2.9e-05	0.533333	-0.000241
0.55	0.000134	0.55	-0.000249
0.566667	-0.000311	0.566667	-0.000568
0.583333	-0.000566	0.583333	-0.000706
0.6	-0.000799	0.6	-0.000461
0.616667	-0.000832	0.616667	-0.000186
0.633333	-0.000775	0.633333	2.8e-05
0.65	-0.000468	0.65	7.3e-05
0.666667	-0.000381	0.666667	7e-06
0.683333	-0.000414	0.683333	0.000382
0.7	-0.000498	0.7	0.000733
0.716667	-0.000572	0.716667	0.000733
0.733333	-0.000706	0.733333	0.000944
0.75	-0.000559	0.75	0.001135
0.766667	-0.000493	0.766667	0.001035
0.783333	-0.000597	0.783333	0.000986
0.8	-0.000782	0.8	0.000815
0.816667	-0.000767	0.816667	0.000733
0.833333	-0.000482	0.833333	0.000542
0.85	-0.000197	0.85	0.000281
0.866667	0.000188	0.866667	0.00054
0.883333	0.000313	0.883333	0.000619
0.9	0.000307	0.9	0.000436
0.916667	9.2e-05	0.916667	0.000233
0.933333	0.000396	0.933333	0.00012
0.95	0.00068	0.95	-0.000113
0.966667	0.000645	0.966667	-7.6e-05
0.983333	0.001499	0.983333	0.000171
1	0.002753	1	-0.000315
1.01667	0.001547	1.01667	-0.002291
1.03333	-0.001278	1.03333	-0.009917
1.05	-0.000804	1.05	-0.016432
1.06667	0.00147	1.06667	-0.013558
1.08333	0.001164	1.08333	-0.012734
1.1	-0.007582	1.1	-0.013884
1.11667	-0.019459	1.11667	-0.015174
1.13333	-0.029725	1.13333	-0.015904
1.15	-0.032931	1.15	-0.015524
1.16667	-0.030028	1.16667	-0.014814
1.18333	-0.026864	1.18333	-0.013984
1.2	-0.023372	1.2	-0.01315
1.21667	-0.02105	1.21667	-0.013175
1.23333	-0.018938	1.23333	-0.013101
1.25	-0.017506	1.25	-0.012096
1.26667	-0.015613	1.26667	-0.011002
1.28333	-0.014051	1.28333	-0.010137
1.3	-0.012121	1.3	-0.00898
1.31667	-0.010191	1.31667	-0.007302
1.33333	-0.008921	1.33333	-0.006464
1.35	-0.007911	1.35	-0.006007
1.36667	-0.006811	1.36667	-0.005639
1.38333	-0.005701	1.38333	-0.004961
1.4	-0.004804	1.4	-0.004372
1.41667	-0.004197	1.41667	-0.003992
1.43333	-0.00346	1.43333	-0.003723
1.45	-0.002792	1.45	-0.003373
1.46667	-0.002035	1.46667	-0.002834
1.48333	-0.001228	1.48333	-0.002524
1.5	-0.000654	1.5	-0.002354
1.51667	-0.000111	1.51667	-0.002544
1.53333	0.000293	1.53333	-0.002814
1.55	0.000186	1.55	-0.002814
1.56667	0.00026	1.56667	-0.002964
1.58333	0.000673	1.58333	-0.002964
1.6	0.000832	1.6	-0.002875
1.61667	0.000791	1.61667	-0.002795
1.63333	0.00079	1.63333	-0.002916
1.65	0.000769	1.65	-0.002927
1.66667	0.000618	1.66667	-0.003078
1.68333	0.000317	1.68333	-0.003068
1.7	0.00024	1.7	-0.002951
1.71667	1.2e-05	1.71667	-0.003124
1.73333	-8.6e-05	1.73333	-0.003027
1.75	-0.000503	1.75	-0.00263
1.76667	-0.001171	1.76667	-0.002052
1.78333	-0.001199	1.78333	-0.001625
1.8	-0.000765	1.8	-0.001641
1.81667	-0.000623	1.81667	-0.001707
1.83333	-0.0003	1.83333	-0.001654
1.85	7.2e-05	1.85	-0.00127
1.86667	5.5e-05	1.86667	-0.001296
1.88333	-0.000333	1.88333	-0.001182
1.9	-0.0005	1.9	-0.001193
1.91667	-0.000319	1.91667	-0.001424
1.93333	-0.000317	1.93333	-0.001275
1.95	-0.000506	1.95	-0.001166
1.96667	-0.000705	1.96667	-0.001017
1.98333	-0.000563	1.98333	-0.000568
2	-0.000432	2	-0.000375
2.01667	-0.000512	2.01667	-0.000482
2.03333	-0.000293	2.03333	-0.000199
2.05	-8.3e-05	2.05	-0.000376
2.06667	2.7e-05	2.06667	-0.000593
2.08333	-3e-06	2.08333	-0.00098
2.1	-0.000103	2.1	-0.001583
2.11667	-0.000494	2.11667	-0.001637
2.13333	-0.000725	2.13333	-0.001472
2.15	-0.000715	2.15	-0.001116
2.16667	-0.000706	2.16667	-0.00123
2.18333	-0.000657	2.18333	-0.001154
2.2	-0.000456	2.2	-0.000883
2.21667	-0.000206	2.21667	-0.000333
2.23333	6.4e-05	2.23333	0.000138
2.25	0.000364	2.25	0.000368
2.26667	0.000255	2.26667	0.000488
2.28333	9.5e-05	2.28333	0.000529
2.3	-7e-05	2.3	0.000147
2.31667	4.4e-05	2.31667	-0.000295
2.33333	0.000248	2.33333	-0.000347
2.35	0.000222	2.35	-0.000158
2.36667	0.000336	2.36667	8e-05
2.38333	0.00066	2.38333	0.000288
2.4	0.000641	2.4	0.000567
2.41667	0.000421	2.41667	0.000917
2.43333	0.000452	2.43333	0.001136
2.45	0.000392	2.45	0.001236
2.46667	0.000482	2.46667	0.001345
2.48333	0.000243	2.48333	0.001535
2.5	0.000291	2.5	0.001837
2.51667	0.00062	2.51667	0.00173
2.53333	0.001018	2.53333	0.001383
2.55	0.001276	2.55	0.000895
2.56667	0.001394	2.56667	0.000428
2.58333	0.001122	2.58333	4.1e-05
2.6	0.000488	2.6	-0.000284
2.61667	0.000364	2.61667	-0.000479
2.63333	0.000279	2.63333	-0.000325
2.65	-9.5e-05	2.65	-7e-05
2.66667	-0.00049	2.66667	0.000125
2.68333	-0.000144	2.68333	-1e-05
2.7	-3.3e-05	2.7	-0.000215
2.71667	-0.000322	2.71667	-0.00022
2.73333	-0.000542	2.73333	-0.000376
2.75	-0.000501	2.75	-0.000591
2.76667	-0.000481	2.76667	-0.000826
2.78333	-0.00063	2.78333	-0.000942
2.8	-0.000756	2.8	-0.001478
2.81667	-0.001082	2.81667	-0.001976
2.83333	-0.000909	2.83333	-0.002293
2.85	-0.000665	2.85	-0.00189
2.86667	-0.000452	2.86667	-0.001387
2.88333	-0.000108	2.88333	-0.000774
2.9	-0.000261	2.9	-0.000331
2.91667	-0.000524	2.91667	-0.000148
2.93333	-0.000598	2.93333	0.000124
2.95	-0.000532	2.95	0.000207
2.96667	-0.000445	2.96667	0.00038
2.98333	-8.9e-05	2.98333	0.000472
3	0.000343	3	0.000748
3.01667	0.000303	3.01667	0.000394
3.03333	0.000214	3.03333	0.0005
3.05	0.000684	3.05	0.000656
3.06667	0.000825	3.06667	0.000712
3.08333	0.000656	3.08333	0.000988
3.1	0.000882	3.1	0.000999
3.11667	0.000969	3.11667	0.001231
3.13333	0.001055	3.13333	0.001654
3.15	0.001071	3.15	0.001436
3.16667	0.001537	3.16667	0.000938
3.18333	0.001733	3.18333	0.00034
3.2	0.001305	3.2	-0.000262
3.21667	0.001165	3.21667	-0.000304
3.23333	0.001126	3.23333	-0.000115
3.25	0.000946	3.25	0.000203
3.26667	0.000537	3.26667	0.000242
3.28333	3.8e-05	3.28333	0.00036
3.3	-0.00049	3.3	0.000253
3.31667	-0.000499	3.31667	0.000207
3.33333	-0.000499	3.33333	0.000161
3.35	-0.000648	3.35	-0.000176
3.36667	-0.000897	3.36667	-0.000602
3.38333	-0.001377	3.38333	-0.000818
3.4	-0.001688	3.4	-0.000891
3.41667	-0.001742	3.41667	-0.000274
3.43333	-0.002316	3.43333	0.000174
3.45	-0.00238	3.45	-0.000769
3.46667	-0.002084	3.46667	-0.001781
3.48333	-0.003397	3.48333	-0.002914
3.5	-0.003355	3.5	-0.004934
3.51667	-0.001685	3.51667	-0.003983
3.53333	-0.021754	3.53333	-0.043172
3.55	-0.095064	3.55	-0.122541
3.56667	-0.180244	3.56667	-0.196631
3.58333	-0.294994	3.58333	-0.28064
3.6	-0.451417	3.6	-0.381007
3.61667	-0.617833	3.61667	-0.470333
3.63333	-0.761818	3.63333	-0.517519
3.65	-0.849834	3.65	-0.505905
3.66667	-0.860279	3.66667	-0.459192
3.68333	-0.811195	3.68333	-0.397028
3.7	-0.726153	3.7	-0.328932
3.71667	-0.621343	3.71667	-0.263705
3.73333	-0.519614	3.73333	-0.206338
3.75	-0.428015	3.75	-0.165192
3.76667	-0.349055	3.76667	-0.131465
3.78333	-0.285546	3.78333	-0.104169
3.8	-0.235128	3.8	-0.08521
3.81667	-0.193363	3.81667	-0.0708
3.83333	-0.156439	3.83333	-0.058611
3.85	-0.125194	3.85	-0.046332
3.86667	-0.106809	3.86667	-0.039632
3.88333	-0.088734	3.88333	-0.031913
3.9	-0.0754	3.9	-0.027072
3.91667	-0.064309	3.91667	-0.01924
3.93333	-0.056529	3.93333	-0.014388
3.95	-0.047988	3.95	-0.013926
3.96667	-0.043877	3.96667	-0.012874
3.98333	-0.038546	3.98333	-0.010862
4	-0.032126	4	-0.009328
4.01667	-0.027619	4.01667	-0.008074
4.03333	-0.023361	4.03333	-0.00733
4.05	-0.020564	4.05	-0.007356
4.06667	-0.018476	4.06667	-0.007351
4.08333	-0.016149	4.08333	-0.007407
4.1	-0.014402	4.1	-0.007081
4.11667	-0.013107	4.11667	-0.007025
4.13333	-0.012943	4.13333	-0.006928
4.15	-0.012078	4.15	-0.006672
4.16667	-0.010814	4.16667	-0.006245
4.18333	-0.009879	4.18333	-0.006129
4.2	-0.009265	4.2	-0.006081
4.21667	-0.009063	4.21667	-0.006162
4.23333	-0.00838	4.23333	-0.006314
4.25	-0.007998	4.25	-0.006095
4.26667	-0.007146	4.26667	-0.005897
4.28333	-0.006264	4.28333	-0.005798
4.3	-0.005641	4.3	-0.005738
4.31667	-0.005181	4.31667	-0.005428
4.33333	-0.003691	4.33333	-0.004938
4.35	-0.003111	4.35	-0.004607
4.36667	-0.00285	4.36667	-0.004207
4.38333	-0.00267	4.38333	-0.003736
4.4	-0.002379	4.4	-0.003215
4.41667	-0.0019	4.41667	-0.002593
4.43333	-0.001401	4.43333	-0.001981
4.45	-0.001072	4.45	-0.001448
4.46667	-0.000843	4.46667	-0.001276
4.48333	-0.000614	4.48333	-0.001454
4.5	-0.000753	4.5	-0.001581
4.51667	-0.000895	4.51667	-0.001257
4.53333	-0.000777	4.53333	-0.000874
4.55	-0.000639	4.55	-0.00046
4.56667	-0.00066	4.56667	-0.000126
4.58333	-0.000662	4.58333	-0.000243
4.6	-0.000511	4.6	4.2e-05
4.61667	-0.000312	4.61667	0.000377
4.63333	-0.000224	4.63333	0.000482
4.65	-9.5e-05	4.65	0.000487
4.66667	7.4e-05	4.66667	0.000372
4.68333	0.000533	4.68333	0.000217
4.7	0.000617	4.7	3e-06
4.71667	0.000489	4.71667	-0.000221
4.73333	0.000471	4.73333	-0.000356
4.75	0.000383	4.75	-0.0004
4.76667	0.000315	4.76667	-0.000154
4.78333	0.000187	4.78333	0.000152
4.8	0.000255	4.8	0.000648
4.81667	0.000352	4.81667	0.001063
4.83333	0.000389	4.83333	0.000779
4.85	0.000276	4.85	0.000785
4.86667	0.000203	4.86667	0.00074
4.88333	0.00016	4.88333	0.000436
4.9	0.000435	4.9	-7e-05
4.91667	0.000568	4.91667	-0.000546
4.93333	0.000531	4.93333	-0.000922
4.95	0.000244	4.95	-0.000788
4.96667	-0.000153	4.96667	-0.000644
4.98333	-0.000209	4.98333	-0.00105
5	-0.000119	5	-0.001388
5.01667	-0.0006	5.01667	-0.001108
5.03333	-0.0008	5.03333	-0.001078
5.05	-0.000781	5.05	-0.000957
5.06667	-0.000872	5.06667	-0.000537
5.08333	-0.001172	5.08333	-0.000306
5.1	-0.001335	5.1	-0.000718
5.11667	-0.001099	5.11667	-0.001051
5.13333	-0.000333	5.13333	-0.000773
5.15	0.000143	5.15	-0.000796
5.16667	0.00019	5.16667	-0.000628
5.18333	-0.000294	5.18333	-0.000581
5.2	-0.000198	5.2	-0.000594
5.21667	0.000748	5.21667	-0.000507
5.23333	0.001134	5.23333	-0.000189
5.25	0.00091	5.25	0.000478
5.26667	0.001016	5.26667	0.000955
5.28333	0.000672	5.28333	0.000912
5.3	0.000299	5.3	0.000902
5.31667	0.000338	5.31667	0.000972
5.33333	0.000556	5.33333	0.000993
5.35	0.000924	5.35	0.001073
5.36667	0.001152	5.36667	0.001044
5.38333	0.00101	5.38333	0.000985
5.4	0.00082	5.4	0.000939
5.41667	0.000591	5.41667	0.000635
5.43333	0.000662	5.43333	0.000532
5.45	0.001202	5.45	0.000548
5.46667	0.001243	5.46667	0.000624
5.48333	0.000964	5.48333	0.0007
5.5	0.000765	5.5	0.00087
5.51667	0.000556	5.51667	0.001011
5.53333	0.000197	5.53333	0.001083
5.55	0.000258	5.55	0.001164
5.56667	0.00032	5.56667	0.001155
5.58333	0.000261	5.58333	0.001097
5.6	3.9e-05	5.6	0.00081
5.61667	2.7e-05	5.61667	0.000454
5.63333	-7.6e-05	5.63333	0.000268
5.65	-8.9e-05	5.65	0.000271
5.66667	-0.000391	5.66667	4.5e-05
5.68333	-0.000564	5.68333	-0.000401
5.7	-0.000982	5.7	-0.000639
5.71667	-0.001293	5.71667	-0.000677
5.73333	-0.001144	5.73333	-0.000885
5.75	-0.000836	5.75	-0.000924
5.76667	-0.000787	5.76667	-0.000942
5.78333	-0.000508	5.78333	-0.001161
5.8	-0.000517	5.8	-0.001393
5.81667	-0.000299	5.81667	-0.001727
5.83333	-0.000362	5.83333	-0.001652
5.85	-0.000244	5.85	-0.001246
5.86667	-0.000367	5.86667	-0.000731
5.88333	-0.000329	5.88333	-0.000905
5.9	-0.000561	5.9	-0.000384
5.91667	-0.000786	5.91667	-0.000325
5.93333	-0.001071	5.93333	0.000533
5.95	-0.001596	5.95	0.001062
5.96667	-0.001501	5.96667	0.002621
5.98333	-0.000696	5.98333	0.0051
6	6.1e-05	6	0.008765
6.01667	-0.003036	6.01667	0.009257
6.03333	-0.023993	6.03333	-0.01294
6.05	-0.068281	6.05	-0.078477
6.06667	-0.133348	6.06667	-0.154414
6.08333	-0.238055	6.08333	-0.237912
6.1	-0.376649	6.1	-0.339613
6.11667	-0.540637	6.11667	-0.438635
6.13333	-0.694194	6.13333	-0.509528
6.15	-0.793942	6.15	-0.52547
6.16667	-0.82584	6.16667	-0.489663
6.18333	-0.794248	6.18333	-0.424976
6.2	-0.720841	6.2	-0.352482
6.21667	-0.624928	6.21667	-0.283669
6.23333	-0.523145	6.23333	-0.222776
6.25	-0.430382	6.25	-0.173694
6.26667	-0.353219	6.26667	-0.136311
6.28333	-0.284936	6.28333	-0.105189
6.3	-0.234727	6.3	-0.086289
6.31667	-0.190212	6.31667	-0.06697
6.33333	-0.153886	6.33333	-0.052302
6.35	-0.127281	6.35	-0.039234
6.36667	-0.107345	6.36667	-0.026835
6.38333	-0.09192	6.38333	-0.023367
6.4	-0.079238	6.4	-0.020621
6.41667	-0.068359	6.41667	-0.017936
6.43333	-0.05546	6.43333	-0.016291
6.45	-0.04979	6.45	-0.014336
6.46667	-0.046301	6.46667	-0.013081
6.48333	-0.039961	6.48333	-0.012537
6.5	-0.036765	6.5	-0.011504
6.51667	-0.03252	6.51667	-0.010512
6.53333	-0.028996	6.53333	-0.0099
6.55	-0.025371	6.55	-0.008788
6.56667	-0.020686	6.56667	-0.007436
6.58333	-0.016182	6.58333	-0.006274
6.6	-0.013759	6.6	-0.005474
6.61667	-0.012167	6.61667	-0.004805
6.63333	-0.011106	6.63333	-0.003985
6.65	-0.010014	6.65	-0.003656
6.66667	-0.008633	6.66667	-0.003006
6.68333	-0.007441	6.68333	-0.001747
6.7	-0.006811	6.7	-0.001118
6.71667	-0.005311	6.71667	-0.00132
6.73333	-0.004621	6.73333	-0.001233
6.75	-0.004442	6.75	-0.000475
6.76667	-0.004252	6.76667	-0.000327
6.78333	-0.004032	6.78333	1e-06
6.8	-0.004382	6.8	0.000748
6.81667	-0.004233	6.81667	0.000954
6.83333	-0.004163	6.83333	0.000321
6.85	-0.004084	6.85	0.000217
6.86667	-0.003754	6.86667	7.4e-05
6.88333	-0.003685	6.88333	0
6.9	-0.003894	6.9	6e-06
6.91667	-0.004214	6.91667	-7.8e-05
6.93333	-0.004853	6.93333	-1.3e-05
6.95	-0.004542	6.95	0.000153
6.96667	-0.004591	6.96667	0.000448
6.98333	-0.00474	6.98333	0.000533
7	-0.004618	7	0.000478
7.01667	-0.004644	7.01667	0.000682
7.03333	-0.004541	7.03333	0.000455
7.05	-0.004077	7.05	0.000259
7.06667	-0.003994	7.06667	-0.000127
7.08333	-0.0038	7.08333	-0.000293
7.1	-0.003484	7.1	-0.000351
7.11667	-0.002976	7.11667	-0.00043
7.13333	-0.002159	7.13333	-0.000539
7.15	-0.001831	7.15	-0.000389
7.16667	-0.001583	7.16667	-0.000658
7.18333	-0.001056	7.18333	-0.000777
7.2	-0.000944	7.2	-0.000628
7.21667	-0.000431	7.21667	-0.000691
7.23333	0.000192	7.23333	-0.000694
7.25	0.000666	7.25	-0.000737
7.26667	0.000639	7.26667	-0.000739
7.28333	0.000343	7.28333	-0.000682
7.3	0.00013	7.3	-0.000617
7.31667	-0.000239	7.31667	-0.000772
7.33333	-4.9e-05	7.33333	-0.000658
7.35	0.000351	7.35	-0.000584
7.36667	0.000672	7.36667	-0.000519
7.38333	0.000692	7.38333	-0.000235
7.4	0.000707	7.4	-0.000231
7.41667	0.000405	7.41667	-0.000226
7.43333	-1.7e-05	7.43333	-7.2e-05
7.45	-0.000269	7.45	0.000282
7.46667	-0.000651	7.46667	0.000556
7.48333	-0.000643	7.48333	0.000881
7.5	0.000129	7.5	0.000947
7.51667	0.000825	7.51667	0.000924
7.53333	0.00106	7.53333	0.001072
7.55	0.001485	7.55	0.001289
7.56667	0.0024	7.56667	0.001397
7.58333	0.002436	7.58333	0.001244
7.6	0.001915	7.6	0.000825
7.61667	0.001666	7.61667	0.000507
7.63333	0.001257	7.63333	0.000239
7.65	0.000878	7.65	-0.000109
7.66667	0.000329	7.66667	-0.000387
7.68333	-0.00028	7.68333	-0.000565
7.7	-0.000769	7.7	-0.00052
7.71667	-0.000857	7.71667	-0.000433
7.73333	-0.000756	7.73333	-0.000347
7.75	-0.000635	7.75	-0.000251
7.76667	-0.000703	7.76667	-7.4e-05
7.78333	-0.001022	7.78333	-0.000328
7.8	-0.001034	7.8	-0.000459
7.81667	-0.001328	7.81667	-0.000448
7.83333	-0.001422	7.83333	-0.000538
7.85	-0.001636	7.85	-0.000527
7.86667	-0.00178	7.86667	-0.000656
7.88333	-0.001724	7.88333	-0.000466
7.9	-0.001532	7.9	-0.000402
7.91667	-0.000794	7.91667	-0.000436
7.93333	0.000474	7.93333	-0.00046
7.95	0.001062	7.95	-0.000364
7.96667	0.0003	7.96667	-0.000258
7.98333	-0.001701	7.98333	2.8e-05
8	-0.000178	8	0.000229
8.01667	0.012512	8.01667	0.000282
8.03333	0.014742	8.03333	0.000426
8.05	0.007083	8.05	0.0007
8.06667	-0.001247	8.06667	0.000803
8.08333	-0.007427	8.08333	0.001067
8.1	-0.008786	8.1	0.001006
8.11667	-0.007961	8.11667	0.0009
8.13333	-0.006916	8.13333	0.000963
8.15	-0.00468	8.15	0.001047
8.16667	0.001095	8.16667	0.0012
8.18333	0.00405	8.18333	0.001293
8.2	0.002124	8.2	0.001512
8.21667	-0.000399	8.21667	0.001675
8.23333	-0.001563	8.23333	0.001828
8.25	-0.001217	8.25	0.00185
8.26667	-0.00151	8.26667	0.001703
8.28333	-0.002544	8.28333	0.001346
8.3	-0.003367	8.3	0.000992
8.31667	-0.003249	8.31667	0.00045
8.33333	-0.00305	8.33333	0.000107
8.35	-0.002442	8.35	-0.000165
8.36667	-0.001283	8.36667	-0.000607
8.38333	-0.001764	8.38333	-0.001189
8.4	-0.001412	8.4	-0.001531
8.41667	-0.001065	8.41667	-0.002244
8.43333	0.004503	8.43333	-0.003488
8.45	0.01347	8.45	-0.005381
8.46667	0.023467	8.46667	-0.007034
8.48333	0.026655	8.48333	-0.006897
8.5	0.024159	8.5	-0.004353
8.51667	0.020382	8.51667	-0.004921
8.53333	0.007195	8.53333	-0.023858
8.55	-0.028412	8.55	-0.088626
8.56667	-0.07242	8.56667	-0.162273
8.58333	-0.151757	8.58333	-0.243201
8.6	-0.260756	8.6	-0.345461
8.61667	-0.410525	8.61667	-0.448213
8.63333	-0.572484	8.63333	-0.508136
8.65	-0.716474	8.65	-0.517698
8.66667	-0.798223	8.66667	-0.477471
8.68333	-0.813223	8.68333	-0.416653
8.7	-0.765762	8.7	-0.346868
8.71667	-0.686931	8.71667	-0.284046
8.73333	-0.595531	8.73333	-0.222494
8.75	-0.50068	8.75	-0.172681
8.76667	-0.411209	8.76667	-0.133039
8.78333	-0.339918	8.78333	-0.105476
8.8	-0.278256	8.8	-0.082147
8.81667	-0.227273	8.81667	-0.07011
8.83333	-0.18792	8.83333	-0.053164
8.85	-0.158457	8.85	-0.041677
8.86667	-0.131053	8.86667	-0.03151
8.88333	-0.10865	8.88333	-0.025653
8.9	-0.093265	8.9	-0.02249
8.91667	-0.079587	8.91667	-0.018649
8.93333	-0.065959	8.93333	-0.014828
8.95	-0.055551	8.95	-0.011417
8.96667	-0.050083	8.96667	-0.009296
8.98333	-0.044925	8.98333	-0.008046
9	-0.041683	9	-0.007168
9.01667	-0.033958	9.01667	-0.006714
9.03333	-0.030723	9.03333	-0.006579
9.05	-0.027348	9.05	-0.005605
9.06667	-0.024433	9.06667	-0.00516
9.08333	-0.021658	9.08333	-0.004386
9.1	-0.019468	9.1	-0.003885
9.11667	-0.018164	9.11667	-0.003297
9.13333	-0.0176	9.13333	-0.00292
9.15	-0.016546	9.15	-0.002992
9.16667	-0.015441	9.16667	-0.003164
9.18333	-0.014357	9.18333	-0.003286
9.2	-0.013077	9.2	-0.003272
9.21667	-0.011741	9.21667	-0.003132
9.23333	-0.010835	9.23333	-0.002951
9.25	-0.010119	9.25	-0.002701
9.26667	-0.009863	9.26667	-0.00272
9.28333	-0.009517	9.28333	-0.002599
9.3	-0.009114	9.3	-0.002303
9.31667	-0.009285	9.31667	-0.00192
9.33333	-0.009445	9.33333	-0.001706
9.35	-0.009175	9.35	-0.001343
9.36667	-0.008395	9.36667	-0.00098
9.38333	-0.008266	9.38333	-0.001007
9.4	-0.008488	9.4	-0.000978
9.41667	-0.008612	9.41667	-0.000673
9.43333	-0.008956	9.43333	-0.000608
9.45	-0.00959	9.45	-0.000262
9.46667	-0.013254	9.46667	-5.7e-05
9.48333	-0.014878	9.48333	9.8e-05
9.5	-0.012103	9.5	0.000329
9.51667	-0.000639	9.51667	-4.4e-05
9.53333	0.003965	9.53333	-0.000167
9.55	0.00429	9.55	-0.00042
9.56667	0.003684	9.56667	-0.000533
9.58333	0.003218	9.58333	-0.000646
9.6	0.002531	9.6	-0.000513
9.61667	0.001702	9.61667	7.5e-05
9.63333	0.001714	9.63333	5.4e-05
9.65	0.001576	9.65	0.000242
9.66667	0.001287	9.66667	0.000241
9.68333	0.001059	9.68333	0.000469
9.7	0.000675	9.7	0.000824
9.71667	0.000226	9.71667	0.000644
9.73333	-8.3e-05	9.73333	0.000584
9.75	-0.000282	9.75	0.000344
9.76667	-0.000801	9.76667	0.000184
9.78333	-0.00135	9.78333	2.4e-05
9.8	-0.001459	9.8	-0.00011
9.81667	-0.001468	9.81667	-9.9e-05
9.83333	-0.001578	9.83333	2.3e-05
9.85	-0.001457	9.85	0.000174
9.86667	-0.001627	9.86667	0.000435
9.88333	-0.001856	9.88333	0.000476
9.9	-0.001869	9.9	0.000342
9.91667	-0.001817	9.91667	0.000253
9.93333	-0.001744	9.93333	1.3e-05
9.95	-0.001601	9.95	4e-06
9.96667	-0.001578	9.96667	-0.000195
9.98333	-0.001635	9.98333	-0.000274
10	-0.001757	10	-0.000329
10.0167	-0.001544	10.0167	-0.000631
10.0333	-0.001042	10.0333	-0.000882
10.05	-0.000469	10.05	-0.000773
10.0667	-0.000206	10.0667	-0.000505
10.0833	-0.000183	10.0833	-0.000396
10.1	-0.000204	10.1	-0.000374
10.1167	0.000101	10.1167	-0.000208
10.1333	0.000556	10.1333	7.7e-05
10.15	0.000191	10.15	0.000413
10.1667	2.6e-05	10.1667	0.000628
10.1833	-0.000319	10.1833	0.000474
10.2	-0.000546	10.2	0.000273
10.2167	-0.000166	10.2167	0.000206
10.2333	-3.6e-05	10.2333	-6.2e-05
10.25	0.000304	10.25	-0.00033
10.2667	0.000444	10.2667	-0.000607
10.2833	0.000614	10.2833	-0.000675
10.3	0.000633	10.3	-0.000639
10.3167	0.000781	10.3167	-0.000721
10.3333	0.000898	10.3333	-0.000692
10.35	0.001006	10.35	-0.000344
10.3667	0.001334	10.3667	-0.000195
10.3833	0.001032	10.3833	-0.000266
10.4	0.000929	10.4	-0.000564
10.4167	0.001446	10.4167	-0.000668
10.4333	0.001482	10.4333	-0.000753
10.45	0.000839	10.45	-0.000897
10.4667	0.000356	10.4667	-0.001071
10.4833	0.000272	10.4833	-0.001126
10.5	-0.000212	10.5	-0.001305
10.5167	-0.000798	10.5167	-0.0013
10.5333	-0.001015	10.5333	-0.001405
10.55	-0.000981	10.55	-0.00153
10.5667	-0.001217	10.5667	-0.001295
10.5833	-0.001393	10.5833	-0.001099
10.6	-0.001381	10.6	-0.000917
10.6167	-0.001422	10.6167	-0.000716
10.6333	-0.001642	10.6333	-0.000686
10.65	-0.001503	10.65	-0.000556
10.6667	-0.001214	10.6667	-0.000536
10.6833	-0.000984	10.6833	-0.000506
10.7	-0.000686	10.7	-0.000174
10.7167	-0.000419	10.7167	0.000219
10.7333	-0.000242	10.7333	0.000573
10.75	-0.000165	10.75	0.000756
10.7667	8.1e-05	10.7667	0.000879
10.7833	0.000368	10.7833	0.001063
10.8	0.000736	10.8	0.001271
10.8167	0.001084	10.8167	0.001357
10.8333	0.001243	10.8333	0.001652
10.85	0.001451	10.85	0.001957
10.8667	0.001479	10.8667	0.002072
10.8833	0.001568	10.8833	0.002427
10.9	0.001458	10.9	0.00263
10.9167	0.001301	10.9167	0.002802
10.9333	0.001093	10.9333	0.002734
10.95	0.001096	10.95	0.002436
10.9667	0.001598	10.9667	0.002638
10.9833	0.002111	10.9833	0.00257
11	0.001585	11	0.000459
11.0167	0.001501	11.0167	-0.005512
11.0333	-0.006834	11.0333	-0.017793
11.05	-0.037898	11.05	-0.079175
11.0667	-0.080552	11.0667	-0.150236
11.0833	-0.157686	11.0833	-0.230927
11.1	-0.26352	11.1	-0.334263
11.1167	-0.407052	11.1167	-0.43899
11.1333	-0.563535	11.1333	-0.510747
11.15	-0.694258	11.15	-0.533304
11.1667	-0.760681	11.1667	-0.504211
11.1833	-0.776033	11.1833	-0.440858
11.2	-0.736476	11.2	-0.36302
11.2167	-0.663309	11.2167	-0.292685
11.2333	-0.578813	11.2333	-0.23577
11.25	-0.489966	11.25	-0.184015
11.2667	-0.410019	11.2667	-0.14668
11.2833	-0.339462	11.2833	-0.115366
11.3	-0.277556	11.3	-0.091917
11.3167	-0.224052	11.3167	-0.071582
11.3333	-0.188298	11.3333	-0.054478
11.35	-0.155733	11.35	-0.047843
11.3667	-0.127009	11.3667	-0.038519
11.3833	-0.108944	11.3833	-0.032335
11.4	-0.095942	11.4	-0.028207
11.4167	-0.079701	11.4167	-0.024196
11.4333	-0.067641	11.4333	-0.020534
11.45	-0.055561	11.45	-0.017972
11.4667	-0.047191	11.4667	-0.016111
11.4833	-0.042371	11.4833	-0.014539
11.5	-0.038493	11.5	-0.013206
11.5167	-0.033299	11.5167	-0.012069
11.5333	-0.026785	11.5333	-0.010433
11.55	-0.024541	11.55	-0.009456
11.5667	-0.022657	11.5667	-0.00815
11.5833	-0.019963	11.5833	-0.006893
11.6	-0.017422	11.6	-0.005656
11.6167	-0.015566	11.6167	-0.005467
11.6333	-0.0147	11.6333	-0.004868
11.65	-0.013704	11.65	-0.004459
11.6667	-0.012239	11.6667	-0.003921
11.6833	-0.010713	11.6833	-0.003762
11.7	-0.008961	11.7	-0.003903
11.7167	-0.007165	11.7167	-0.004084
11.7333	-0.005619	11.7333	-0.004055
11.75	-0.004723	11.75	-0.003876
11.7667	-0.003847	11.7667	-0.003547
11.7833	-0.003831	11.7833	-0.003268
11.8	-0.003559	11.8	-0.00321
11.8167	-0.003175	11.8167	-0.003273
11.8333	-0.002281	11.8333	-0.003287
11.85	-0.001417	11.85	-0.00343
11.8667	-0.000773	11.8667	-0.003543
11.8833	-0.000419	11.8833	-0.003507
11.9	-0.00019	11.9	-0.003432
11.9167	-0.00012	11.9167	-0.00329
11.9333	0.000211	11.9333	-0.002928
11.95	0.000371	11.95	-0.002406
11.9667	0.000172	11.9667	-0.002094
11.9833	-0.000308	11.9833	-0.001492
12	-0.000804	12	-0.001132
12.0167	-0.000929	12.0167	-0.000757
12.0333	-0.001044	12.0333	-0.000372
12.05	-0.000999	12.05	-0.000217
12.0667	-0.000575	12.0667	-0.000212
12.0833	-0.00038	12.0833	-0.000347
12.1	-0.000391	12.1	-0.000576
12.1167	-0.000523	12.1167	-0.00075
12.1333	-0.000984	12.1333	-0.000734
12.15	-0.001076	12.15	-0.000429
12.1667	-0.001147	12.1667	-0.000453
12.1833	-0.001079	12.1833	-0.000437
12.2	-0.001206	12.2	-0.000275
12.2167	-0.001562	12.2167	3e-05
12.2333	-0.001878	12.2333	0.000135
12.25	-0.001744	12.25	-0.0001
12.2667	-0.00173	12.2667	-0.000365
12.2833	-0.002066	12.2833	-0.00063
12.3	-0.001976	12.3	-0.000829
12.3167	-0.001551	12.3167	-0.000945
12.3333	-0.001336	12.3333	-0.000941
12.35	-0.001001	12.35	-0.001087
12.3667	-0.000566	12.3667	-0.000992
12.3833	-0.000351	12.3833	-0.000768
12.4	0.000264	12.4	-0.000398
12.4167	0.00107	12.4167	-0.000173
12.4333	0.001166	12.4333	-7.9e-05
12.45	0.001232	12.45	0.000176
12.4667	0.001198	12.4667	0.00047
12.4833	0.000944	12.4833	0.000254
12.5	0.001094	12.5	-7.4e-05
12.5167	0.001651	12.5167	-0.000227
12.5333	0.001688	12.5333	-0.000479
12.55	0.001665	12.55	-0.000482
12.5667	0.001772	12.5667	-0.000335
12.5833	0.001658	12.5833	-0.000168
12.6	0.001771	12.6	6.8e-05
12.6167	0.001725	12.6167	-4.9e-05
12.6333	0.001709	12.6333	8.4e-05
12.65	0.001703	12.65	0.000227
12.6667	0.001647	12.6667	0
12.6833	0.001451	12.6833	-0.000217
12.7	0.001141	12.7	-0.000454
12.7167	0.000603	12.7167	-0.000573
12.7333	0.000756	12.7333	-0.000861
12.75	0.000938	12.75	-0.001079
12.7667	0.00101	12.7667	-0.000757
12.7833	0.001462	12.7833	-0.000405
12.8	0.00157	12.8	-0.000122
12.8167	0.001237	12.8167	0.000103
12.8333	0.001275	12.8333	0.000198
12.85	0.001243	12.85	0.000323
12.8667	0.00101	12.8667	0.000438
12.8833	0.000658	12.8833	0.000463
12.9	0.000559	12.9	0.00054
12.9167	0.000235	12.9167	0.000653
12.9333	7.2e-05	12.9333	0.000656
12.95	2.9e-05	12.95	0.000739
12.9667	-0.000374	12.9667	0.000852
12.9833	-0.000777	12.9833	0.000995
13	-0.001029	13	0.001491
13.0167	-0.001511	13.0167	0.001705
13.0333	-0.001842	13.0333	0.001599
13.05	-0.002364	13.05	0.001433
13.0667	-0.002495	13.0667	0.001257
13.0833	-0.002137	13.0833	0.001131
13.1	-0.001809	13.1	0.001209
13.1167	-0.001804	13.1167	0.000964
13.1333	-0.001969	13.1333	0.00107
13.15	-0.001803	13.15	0.001295
13.1667	-0.001918	13.1667	0.001151
13.1833	-0.002133	13.1833	0.001106
13.2	-0.001048	13.2	0.001174
13.2167	0.000245	13.2167	0.000987
13.2333	0.000748	13.2333	0.000681
13.25	0.000431	13.25	0.000594
13.2667	0.000714	13.2667	0.000258
13.2833	0.000887	13.2833	-8.9e-05
13.3	0.001311	13.3	-0.000495
13.3167	0.001815	13.3167	-0.000919
13.3333	0.001739	13.3333	-0.001114
13.35	0.001543	13.35	-0.001148
13.3667	0.001097	13.3667	-0.000962
13.3833	0.000961	13.3833	-0.001167
13.4	0.000396	13.4	-0.001452
13.4167	-0.000719	13.4167	-0.001899
13.4333	-0.001413	13.4333	-0.002156
13.45	-0.001187	13.45	-0.002273
13.4667	-0.001051	13.4667	-0.00202
13.4833	-0.001305	13.4833	-0.000887
13.5	-0.000449	13.5	0.000425
13.5167	0.000378	13.5167	-0.001387
13.5333	-0.011645	13.5333	-0.017388
13.55	-0.036578	13.55	-0.07399
13.5667	-0.069541	13.5667	-0.146141
13.5833	-0.123134	13.5833	-0.226563
13.6	-0.204487	13.6	-0.324185
13.6167	-0.325808	13.6167	-0.425171
13.6333	-0.46029	13.6333	-0.503187
13.65	-0.583661	13.65	-0.528243
13.6667	-0.669263	13.6667	-0.496969
13.6833	-0.706235	13.6833	-0.435295
13.7	-0.693346	13.7	-0.364612
13.7167	-0.643946	13.7167	-0.297043
13.7333	-0.579436	13.7333	-0.232364
13.75	-0.502436	13.75	-0.182984
13.7667	-0.431146	13.7667	-0.144385
13.7833	-0.366036	13.7833	-0.112966
13.8	-0.307526	13.8	-0.094378
13.8167	-0.252635	13.8167	-0.072533
13.8333	-0.209533	13.8333	-0.053639
13.85	-0.177602	13.85	-0.041434
13.8667	-0.15003	13.8667	-0.034269
13.8833	-0.128049	13.8833	-0.030075
13.9	-0.112957	13.9	-0.027032
13.9167	-0.099154	13.9167	-0.023102
13.9333	-0.08667	13.9333	-0.019683
13.95	-0.073777	13.95	-0.016523
13.9667	-0.063614	13.9667	-0.014053
13.9833	-0.053261	13.9833	-0.012314
14	-0.047717	14	-0.010745
14.0167	-0.040232	14.0167	-0.009601
14.0333	-0.032797	14.0333	-0.008896
14.05	-0.029972	14.05	-0.008062
14.0667	-0.026587	14.0667	-0.006697
14.0833	-0.023972	14.0833	-0.005423
14.1	-0.021537	14.1	-0.00431
14.1167	-0.01924	14.1167	-0.00355
14.1333	-0.018033	14.1333	-0.003041
14.15	-0.016456	14.15	-0.002582
14.1667	-0.015209	14.1667	-0.002042
14.1833	-0.013602	14.1833	-0.001803
14.2	-0.012085	14.2	-0.001655
14.2167	-0.010846	14.2167	-0.001441
14.2333	-0.010147	14.2333	-0.001357
14.25	-0.009538	14.25	-0.001293
14.2667	-0.008459	14.2667	-0.001109
14.2833	-0.00749	14.2833	-0.000955
14.3	-0.006961	14.3	-0.000363
14.3167	-0.006689	14.3167	-5.4e-05
14.3333	-0.006278	14.3333	2.4e-05
14.35	-0.005877	14.35	0.000113
14.3667	-0.005516	14.3667	0.000171
14.3833	-0.005445	14.3833	4e-05
14.4	-0.005463	14.4	7.7e-05
14.4167	-0.0054	14.4167	0.00026
14.4333	-0.005356	14.4333	0.000303
14.45	-0.005233	14.45	0.000286
14.4667	-0.004949	14.4667	0.000358
14.4833	-0.004916	14.4833	0.000511
14.5	-0.005102	14.5	0.000663
14.5167	-0.005326	14.5167	0.000769
14.5333	-0.00522	14.5333	0.000666
14.55	-0.005275	14.55	0.000552
14.5667	-0.005489	14.5667	0.000699
14.5833	-0.005383	14.5833	0.000626
14.6	-0.005106	14.6	0.00028
14.6167	-0.004868	14.6167	-0.000191
14.6333	-0.00443	14.6333	-0.000463
14.65	-0.004161	14.65	-0.000744
14.6667	-0.004123	14.6667	-0.000946
14.6833	-0.004165	14.6833	-0.001048
14.7	-0.004116	14.7	-0.001032
14.7167	-0.003755	14.7167	-0.000884
14.7333	-0.003184	14.7333	-0.000886
14.75	-0.002633	14.75	-0.000928
14.7667	-0.002222	14.7667	-0.00109
14.7833	-0.002001	14.7833	-0.001502
14.8	-0.001599	14.8	-0.001746
14.8167	-0.001365	14.8167	-0.001538
14.8333	-0.001122	14.8333	-0.00142
14.85	-0.001268	14.85	-0.001112
14.8667	-0.000774	14.8667	-0.001064
14.8833	-0.000361	14.8833	-0.001117
14.9	-9.6e-05	14.9	-0.0012
14.9167	-9e-05	14.9167	-0.001159
14.9333	-0.000703	14.9333	-0.000797
14.95	-0.001026	14.95	-0.000516
14.9667	-0.00099	14.9667	-0.000505
14.9833	-0.000543	14.9833	-0.000253
15	-0.000115	15	0.000148
15.0167	-0.000535	15.0167	0.00046
15.0333	-0.000654	15.0333	0.000631
15.05	0.000106	15.05	0.000642
15.0667	0.000527	15.0667	0.000764
15.0833	0.000827	15.0833	0.000725
15.1	0.000819	15.1	0.000408
15.1167	0.001035	15.1167	0.000336
15.1333	0.001081	15.1333	0.000294
15.15	0.001317	15.15	0.000442
15.1667	0.001454	15.1667	0.00088
15.1833	0.00141	15.1833	0.001228
15.2	0.001377	15.2	0.001558
15.2167	0.001559	15.2167	0.002008
15.2333	0.001611	15.2333	0.002037
15.25	0.001533	15.25	0.001807
15.2667	0.001584	15.2667	0.001666
15.2833	0.001796	15.2833	0.001645
15.3	0.001698	15.3	0.001537
15.3167	0.001461	15.3167	0.0014
15.3333	0.001004	15.3333	0.001182
15.35	0.000597	15.35	0.000814
15.3667	4e-05	15.3667	0.000657
15.3833	-0.000407	15.3833	0.000779
15.4	-0.000765	15.4	0.000713
15.4167	-0.000729	15.4167	0.000416
15.4333	-0.000663	15.4333	0.000588
15.45	-0.001077	15.45	0.000571
15.4667	-0.00129	15.4667	0.000453
15.4833	-0.001254	15.4833	0.000236
15.5	-0.001271	15.5	-0.000211
15.5167	-0.001449	15.5167	-0.000573
15.5333	-0.001697	15.5333	-0.000775
15.55	-0.001384	15.55	-0.001117
15.5667	-0.001292	15.5667	-0.001129
15.5833	-0.00149	15.5833	-0.00111
15.6	-0.001881	15.6	-0.001252
15.6167	-0.001797	15.6167	-0.001212
15.6333	-0.001562	15.6333	-0.001173
15.65	-0.001487	15.65	-0.001143
15.6667	-0.001583	15.6667	-0.000953
15.6833	-0.001718	15.6833	-0.000674
15.7	-0.001447	15.7	-0.000644
15.7167	-0.001238	15.7167	-0.000574
15.7333	-0.0013	15.7333	-0.000424
15.75	-0.001292	15.75	-0.000344
15.7667	-0.000653	15.7667	-0.000444
15.7833	0.000575	15.7833	-0.000304
15.8	0.001001	15.8	-0.000114
15.8167	0.001218	15.8167	0.000207
15.8333	0.001205	15.8333	0.000368
15.85	0.000662	15.85	0.000259
15.8667	0.000569	15.8667	0.00014
15.8833	0.001186	15.8833	0.000361
15.9	0.001622	15.9	0.000623
15.9167	0.001372	15.9167	0.000696
15.9333	0.000922	15.9333	0.000649
15.95	8.2e-05	15.95	0.000632
15.9667	-0.000598	15.9667	0.000885
15.9833	-0.002088	15.9833	0.000858
16	-0.002239	16	-0.000609
16.0167	0.001446	16.0167	-0.003614
16.0333	-0.002249	16.0333	-0.000899
16.05	-0.019304	16.05	-0.016504
16.0667	-0.037879	16.0667	-0.072889
16.0833	-0.068095	16.0833	-0.141194
16.1	-0.1303	16.1	-0.220199
16.1167	-0.215649	16.1167	-0.324482
16.1333	-0.324139	16.1333	-0.437266
16.15	-0.430778	16.15	-0.514419
16.1667	-0.520417	16.1667	-0.533122
16.1833	-0.576276	16.1833	-0.500706
16.2	-0.588936	16.2	-0.437559
16.2167	-0.570137	16.2167	-0.360562
16.2333	-0.526239	16.2333	-0.288774
16.25	-0.471751	16.25	-0.231586
16.2667	-0.415723	16.2667	-0.182569
16.2833	-0.362235	16.2833	-0.141551
16.3	-0.312998	16.3	-0.111863
16.3167	-0.266921	16.3167	-0.090985
16.3333	-0.228695	16.3333	-0.075707
16.35	-0.198598	16.35	-0.061598
16.3667	-0.172372	16.3667	-0.04694
16.3833	-0.150276	16.3833	-0.038842
16.4	-0.132449	16.4	-0.034354
16.4167	-0.116653	16.4167	-0.028675
16.4333	-0.100547	16.4333	-0.024947
16.45	-0.088532	16.45	-0.021418
16.4667	-0.079076	16.4667	-0.01853
16.4833	-0.06967	16.4833	-0.016341
16.5	-0.064344	16.5	-0.014773
16.5167	-0.057107	16.5167	-0.013845
16.5333	-0.051911	16.5333	-0.012706
16.55	-0.046834	16.55	-0.010488
16.5667	-0.041287	16.5667	-0.00937
16.5833	-0.031631	16.5833	-0.008822
16.6	-0.027814	16.6	-0.007894
16.6167	-0.024736	16.6167	-0.007116
16.6333	-0.022607	16.6333	-0.006079
16.65	-0.021539	16.65	-0.005361
16.6667	-0.01977	16.6667	-0.004984
16.6833	-0.018732	16.6833	-0.004706
16.7	-0.017703	16.7	-0.004309
16.7167	-0.016162	16.7167	-0.004173
16.7333	-0.01492	16.7333	-0.003887
16.75	-0.013489	16.75	-0.00374
16.7667	-0.012317	16.7667	-0.003554
16.7833	-0.011366	16.7833	-0.003278
16.8	-0.010324	16.8	-0.002912
16.8167	-0.009428	16.8167	-0.002417
16.8333	-0.008743	16.8333	-0.002122
16.85	-0.007977	16.85	-0.001928
16.8667	-0.007091	16.8667	-0.002023
16.8833	-0.006006	16.8833	-0.002088
16.9	-0.00625	16.9	-0.001784
16.9167	-0.006309	16.9167	-0.001311
16.9333	-0.006238	16.9333	-0.001079
16.95	-0.005697	16.95	-0.000836
16.9667	-0.005386	16.9667	-0.000624
16.9833	-0.005315	16.9833	-0.000531
17	-0.005323	17	-0.000519
17.0167	-0.005335	17.0167	-0.000399
17.0333	-0.005378	17.0333	-0.000169
17.05	-0.00549	17.05	-0.000339
17.0667	-0.005423	17.0667	-0.000409
17.0833	-0.005375	17.0833	-0.000279
17.1	-0.005527	17.1	-0.000339
17.1167	-0.005552	17.1167	-0.000452
17.1333	-0.005447	17.1333	-0.000365
17.15	-0.005492	17.15	-0.000227
17.1667	-0.005286	17.1667	-8e-05
17.1833	-0.005211	17.1833	9.7e-05
17.2	-0.005155	17.2	0.000334
17.2167	-0.004851	17.2167	0.000819
17.2333	-0.004807	17.2333	0.000744
17.25	-0.005013	17.25	0.000639
17.2667	-0.005039	17.2667	0.000603
17.2833	-0.004895	17.2833	0.000478
17.3	-0.00472	17.3	0.000443
17.3167	-0.004506	17.3167	-6.5e-05
17.3333	-0.003712	17.3333	-0.000103
17.35	-0.003398	17.35	-0.000191
17.3667	-0.003204	17.3667	-0.000178
17.3833	-0.00287	17.3833	-0.000136
17.4	-0.002495	17.4	-7.4e-05
17.4167	-0.00184	17.4167	-0.000136
17.4333	-0.001124	17.4333	-0.000108
17.45	-0.000569	17.45	-0.000359
17.4667	-0.000904	17.4667	-0.000301
17.4833	-0.001159	17.4833	-0.000242
17.5	-0.001062	17.5	-0.000294
17.5167	-0.000785	17.5167	-0.00043
17.5333	-0.000407	17.5333	-0.000786
17.55	0.000271	17.55	-0.001292
17.5667	0.000729	17.5667	-0.001428
17.5833	0.001167	17.5833	-0.001303
17.6	0.001626	17.6	-0.00114
17.6167	0.001698	17.6167	-0.000749
17.6333	0.001621	17.6333	-0.000488
17.65	0.001383	17.65	-0.000307
17.6667	0.001376	17.6667	-0.000216
17.6833	0.001268	17.6833	-2.6e-05
17.7	0.001362	17.7	0.000215
17.7167	0.000968	17.7167	0.000425
17.7333	0.001264	17.7333	0.000326
17.75	0.00149	17.75	0.000176
17.7667	0.001596	17.7667	2.7e-05
17.7833	0.001732	17.7833	0.000137
17.8	0.001689	17.8	0.000488
17.8167	0.001094	17.8167	0.000661
17.8333	0.000379	17.8333	0.000734
17.85	-0.000176	17.85	0.000757
17.8667	-0.000142	17.8667	0.000901
17.8833	-0.000197	17.8833	0.001084
17.9	-0.000162	17.9	0.000997
17.9167	-0.000146	17.9167	0.000675
17.9333	-0.000221	17.9333	0.000353
17.95	-0.000345	17.95	0.000141
17.9667	-0.00049	17.9667	0.000179
17.9833	-0.000854	17.9833	0.000287
18	-0.001129	18	0.000285
18.0167	-0.00106	18.0167	0.000427
18.0333	-0.001022	18.0333	0.00073
18.05	-0.001233	18.05	0.000872
18.0667	-0.001485	18.0667	0.000914
18.0833	-0.001606	18.0833	0.001037
18.1	-0.001848	18.1	0.000759
18.1167	-0.001802	18.1167	0.000395
18.1333	-0.001745	18.1333	-9e-06
18.15	-0.001858	18.15	-0.000304
18.1667	-0.001902	18.1667	-0.000128
18.1833	-0.001315	18.1833	-0.000132
18.2	-0.000969	18.2	-0.000187
18.2167	-0.001005	18.2167	-7e-05
18.2333	-0.000901	18.2333	0.000296
18.25	-0.000846	18.25	0.000732
18.2667	-0.000782	18.2667	0.000608
18.2833	-0.000678	18.2833	0.000494
18.3	-0.000284	18.3	0.00022
18.3167	1.1e-05	18.3167	-0.000166
18.3333	0.000376	18.3333	-0.000522
18.35	0.000572	18.35	-0.000668
18.3667	0.000997	18.3667	-0.000955
18.3833	0.001472	18.3833	-0.001201
18.4	0.001757	18.4	-0.000857
18.4167	0.001607	18.4167	-0.000959
18.4333	0.001177	18.4333	-0.001221
18.45	0.001067	18.45	-0.001352
18.4667	0.001367	18.4667	-0.001854
18.4833	0.002417	18.4833	-0.002165
18.5	0.002766	18.5	-0.001937
18.5167	0.002382	18.5167	-0.001764
18.5333	-0.002542	18.5333	-0.004182
18.55	-0.022387	18.55	-0.040639
18.5667	-0.034401	18.5667	-0.108226
18.5833	-0.050856	18.5833	-0.182143
18.6	-0.08636	18.6	-0.275611
18.6167	-0.144009	18.6167	-0.381063
18.6333	-0.217197	18.6333	-0.478095
18.65	-0.290566	18.65	-0.523607
18.6667	-0.355934	18.6667	-0.51229
18.6833	-0.398273	18.6833	-0.459292
18.7	-0.410651	18.7	-0.390234
18.7167	-0.405044	18.7167	-0.32301
18.7333	-0.384667	18.7333	-0.256196
18.75	-0.35404	18.75	-0.201502
18.7667	-0.323392	18.7667	-0.160898
18.7833	-0.287925	18.7833	-0.125414
18.8	-0.253328	18.8	-0.097991
18.8167	-0.224744	18.8167	-0.077
18.8333	-0.194061	18.8333	-0.059049
18.85	-0.168468	18.85	-0.047568
18.8667	-0.145264	18.8667	-0.042627
18.8833	-0.124701	18.8833	-0.032826
18.9	-0.111878	18.9	-0.027176
18.9167	-0.095508	18.9167	-0.021737
18.9333	-0.083849	18.9333	-0.015428
18.95	-0.07304	18.95	-0.01183
18.9667	-0.0656	18.9667	-0.010981
18.9833	-0.060071	18.9833	-0.009802
19	-0.053892	19	-0.008643
19.0167	-0.049756	19.0167	-0.008066
19.0333	-0.045451	19.0333	-0.007588
19.05	-0.041765	19.05	-0.007191
19.0667	-0.03843	19.0667	-0.006703
19.0833	-0.035374	19.0833	-0.006056
19.1	-0.032459	19.1	-0.005208
19.1167	-0.029427	19.1167	-0.004661
19.1333	-0.026105	19.1333	-0.004384
19.15	-0.023344	19.15	-0.004067
19.1667	-0.022102	19.1667	-0.0035
19.1833	-0.02038	19.1833	-0.002863
19.2	-0.018469	19.2	-0.002465
19.2167	-0.016691	19.2167	-0.002198
19.2333	-0.015103	19.2333	-0.00187
19.25	-0.013555	19.25	-0.001522
19.2667	-0.012197	19.2667	-0.001204
19.2833	-0.011349	19.2833	-0.000936
19.3	-0.010871	19.3	-0.000639
19.3167	-0.010336	19.3167	-0.000409
19.3333	-0.009952	19.3333	-0.00011
19.35	-0.009357	19.35	0.000189
19.3667	-0.008953	19.3667	0.000129
19.3833	-0.007969	19.3833	0.000238
19.4	-0.007274	19.4	0.000347
19.4167	-0.006483	19.4167	0.000529
19.4333	-0.005853	19.4333	0.000541
19.45	-0.005362	19.45	0.000572
19.4667	-0.004871	19.4667	0.000594
19.4833	-0.00457	19.4833	0.000695
19.5	-0.004329	19.5	0.000617
19.5167	-0.003592	19.5167	0.0004
19.5333	-0.002785	19.5333	0.000194
19.55	-0.002407	19.55	0.000188
19.5667	-0.00258	19.5667	3.1e-05
19.5833	-0.002443	19.5833	-9.5e-05
19.6	-0.002075	19.6	-0.000261
19.6167	-0.001531	19.6167	-0.000377
19.6333	-0.000857	19.6333	-0.000392
19.65	-0.000513	19.65	-0.000478
19.6667	-0.00039	19.6667	-0.000504
19.6833	-0.000246	19.6833	-0.000569
19.7	-0.000282	19.7	-0.000525
19.7167	-0.000431	19.7167	-0.00036
19.7333	-0.00036	19.7333	-0.000466
19.75	-0.00029	19.75	-0.000512
19.7667	-0.000109	19.7667	-0.000367
19.7833	-4.8e-05	19.7833	-0.000163
19.8	-0.000248	19.8	5.2e-05
19.8167	-0.00055	19.8167	1.6e-05
19.8333	-0.000643	19.8333	-3.9e-05
19.85	-0.000465	19.85	5.6e-05
19.8667	-0.000118	19.8667	0.00011
19.8833	4e-05	19.8833	0.000345
19.9	0.000127	19.9	0.00041
19.9167	1.2e-05	19.9167	0.000325
19.9333	-0.000203	19.9333	0.000491
19.95	-6.8e-05	19.95	0.000367
19.9667	0.000287	19.9667	0.000352
19.9833	0.000582	19.9833	0.000568
20	0.000747	20	0.000703
20.0167	0.000611	20.0167	0.00054
20.0333	0.000384	20.0333	6e-06
20.05	0.000388	20.05	-0.000627
20.0667	0.000101	20.0667	-0.000941
20.0833	-0.000155	20.0833	-0.001234
20.1	-2.2e-05	20.1	-0.000948
20.1167	9e-05	20.1167	-0.000741
20.1333	0.000302	20.1333	-0.000854
20.15	0.000344	20.15	-0.000957
20.1667	0.000785	20.1667	-0.001471
20.1833	0.000717	20.1833	-0.001384
20.2	0.000639	20.2	-0.000957
20.2167	0.000838	20.2167	-0.000248
20.2333	0.000658	20.2333	0.000191
20.25	0.000307	20.25	0.00038
20.2667	1.6e-05	20.2667	0.000709
20.2833	0.000315	20.2833	0.000988
20.3	0.000775	20.3	0.001027
20.3167	0.000349	20.3167	0.00105
20.3333	-0.000347	20.3333	0.001444
20.35	-0.000412	20.35	0.001938
20.3667	-0.000428	20.3667	0.001972
20.3833	-0.000284	20.3833	0.002036
20.4	-0.00022	20.4	0.00183
20.4167	-0.000283	20.4167	0.001529
20.4333	-0.000677	20.4333	0.001348
20.45	-0.00102	20.45	0.001087
20.4667	-0.000994	20.4667	0.000666
20.4833	-0.000968	20.4833	0.000345
20.5	-0.001162	20.5	0.000254
20.5167	-0.001264	20.5167	2.4e-05
20.5333	-0.001317	20.5333	-0.000206
20.55	-0.001191	20.55	-0.000615
20.5667	-0.001254	20.5667	-0.000985
20.5833	-0.001257	20.5833	-0.001224
20.6	-0.00094	20.6	-0.001414
20.6167	-0.000641	20.6167	-0.001167
20.6333	-0.000732	20.6333	-0.001189
20.65	-0.000813	20.65	-0.001272
20.6667	-0.000974	20.6667	-0.001254
20.6833	-0.001245	20.6833	-0.001207
20.7	-0.001486	20.7	-0.00149
20.7167	-0.001231	20.7167	-0.001357
20.7333	-0.001125	20.7333	-0.001114
20.75	-0.000789	20.75	-0.000681
20.7667	-0.000544	20.7667	-0.000398
20.7833	-0.000528	20.7833	-4.6e-05
20.8	-0.000162	20.8	-9.3e-05
20.8167	3.8e-05	20.8167	-0.000133
20.8333	0.000138	20.8333	-6.4e-05
20.85	0.000448	20.85	0.000116
20.8667	0.001188	20.8667	0.000225
20.8833	0.002338	20.8833	0.000465
20.9	0.002638	20.9	0.000664
20.9167	0.002969	20.9167	0.001103
20.9333	0.004251	20.9333	0.000931
20.95	0.005453	20.95	0.000949
20.9667	0.005495	20.9667	0.000798
20.9833	0.004977	20.9833	0.000166
21	0.003539	21	0.000104
21.0167	0.004184	21.0167	1.2e-05
21.0333	-0.00068	21.0333	-0.004991
21.05	-0.018604	21.05	-0.048773
21.0667	-0.027219	21.0667	-0.112415
21.0833	-0.030793	21.0833	-0.182948
21.1	-0.046337	21.1	-0.27383
21.1167	-0.07581	21.1167	-0.379693
21.1333	-0.118381	21.1333	-0.475526
21.15	-0.167582	21.15	-0.526459
21.1667	-0.211154	21.1667	-0.520052
21.1833	-0.243175	21.1833	-0.469255
21.2	-0.258566	21.2	-0.397118
21.2167	-0.264707	21.2167	-0.327062
21.2333	-0.254027	21.2333	-0.261316
21.25	-0.235636	21.25	-0.20664
21.2667	-0.218526	21.2667	-0.165154
21.2833	-0.199585	21.2833	-0.131558
21.3	-0.180805	21.3	-0.106692
21.3167	-0.163315	21.3167	-0.081737
21.3333	-0.149374	21.3333	-0.065192
21.35	-0.131432	21.35	-0.052587
21.3667	-0.120231	21.3667	-0.042132
21.3833	-0.10475	21.3833	-0.034797
21.4	-0.090769	21.4	-0.030312
21.4167	-0.081969	21.4167	-0.025948
21.4333	-0.073508	21.4333	-0.022604
21.45	-0.072487	21.45	-0.02015
21.4667	-0.067986	21.4667	-0.017486
21.4833	-0.056696	21.4833	-0.015122
21.5	-0.051035	21.5	-0.013318
21.5167	-0.045036	21.5167	-0.011436
21.5333	-0.040717	21.5333	-0.009253
21.55	-0.036327	21.55	-0.008131
21.5667	-0.031257	21.5667	-0.007728
21.5833	-0.028078	21.5833	-0.007416
21.6	-0.026878	21.6	-0.006543
21.6167	-0.025552	21.6167	-0.005692
21.6333	-0.024065	21.6333	-0.004741
21.65	-0.022678	21.65	-0.00382
21.6667	-0.021451	21.6667	-0.002969
21.6833	-0.020753	21.6833	-0.002808
21.7	-0.020026	21.7	-0.002767
21.7167	-0.018773	21.7167	-0.002568
21.7333	-0.01782	21.7333	-0.002329
21.75	-0.016906	21.75	-0.002179
21.7667	-0.015952	21.7667	-0.00223
21.7833	-0.014628	21.7833	-0.002301
21.8	-0.013465	21.8	-0.002252
21.8167	-0.012246	21.8167	-0.002204
21.8333	-0.011367	21.8333	-0.002296
21.85	-0.010737	21.85	-0.002329
21.8667	-0.009898	21.8667	-0.002171
21.8833	-0.009349	21.8833	-0.001764
21.9	-0.008889	21.9	-0.001277
21.9167	-0.008356	21.9167	-0.000971
21.9333	-0.007522	21.9333	-0.000765
21.95	-0.006749	21.95	-0.00086
21.9667	-0.005685	21.9667	-0.000944
21.9833	-0.004611	21.9833	-0.000809
22	-0.004387	22	-0.000603
22.0167	-0.00376	22.0167	-0.00071
22.0333	-0.003493	22.0333	-0.000746
22.05	-0.003096	22.05	-0.000903
22.0667	-0.002988	22.0667	-0.00106
22.0833	-0.002921	22.0833	-0.000956
22.1	-0.003014	22.1	-0.000653
22.1167	-0.002855	22.1167	-0.000351
22.1333	-0.002835	22.1333	-0.000239
22.15	-0.002965	22.15	-9.7e-05
22.1667	-0.002595	22.1667	8.5e-05
22.1833	-0.002766	22.1833	0.000297
22.2	-0.002546	22.2	0.000219
22.2167	-0.002265	22.2167	9.1e-05
22.2333	-0.002304	22.2333	-3.6e-05
22.25	-0.002363	22.25	-0.000104
22.2667	-0.002072	22.2667	-2e-06
22.2833	-0.001751	22.2833	0.000111
22.3	-0.001599	22.3	0.000193
22.3167	-0.001618	22.3167	0.000128
22.3333	-0.001517	22.3333	0.000162
22.35	-0.001465	22.35	0.000317
22.3667	-0.001714	22.3667	0.000442
22.3833	-0.001892	22.3833	0.000607
22.4	-0.001881	22.4	0.000742
22.4167	-0.00171	22.4167	0.00061
22.4333	-0.001409	22.4333	0.000378
22.45	-0.000988	22.45	0.000157
22.4667	-0.000427	22.4667	7.5e-05
22.4833	-0.000117	22.4833	-1.6e-05
22.5	7.4e-05	22.5	-0.000108
22.5167	0.000364	22.5167	-7.6e-05
22.5333	0.000433	22.5333	1.7e-05
22.55	0.000332	22.55	-8e-05
22.5667	0.000121	22.5667	-0.000257
22.5833	-6e-05	22.5833	-0.000134
22.6	-0.000161	22.6	-7.2e-05
22.6167	-0.000234	22.6167	-8.5e-05
22.6333	-0.000378	22.6333	-4.8e-05
22.65	-0.000311	22.65	-0.000111
22.6667	8.5e-05	22.6667	-0.000244
22.6833	0.000591	22.6833	-0.000286
22.7	0.000837	22.7	-0.000299
22.7167	0.00076	22.7167	-0.000318
22.7333	0.000793	22.7333	-0.000526
22.75	0.000525	22.75	-0.000513
22.7667	0.000377	22.7667	-0.000451
22.7833	9.9e-05	22.7833	-0.000109
22.8	-0.000279	22.8	0.000144
22.8167	-0.000462	22.8167	0.000241
22.8333	-0.000736	22.8333	0.00019
22.85	-0.00122	22.85	0.000149
22.8667	-0.001374	22.8667	0.000178
22.8833	-0.001368	22.8833	0.000607
22.9	-0.001272	22.9	0.000666
22.9167	-0.001193	22.9167	0.000621
22.9333	-0.001085	22.9333	0.000568
22.95	-0.001056	22.95	0.000504
22.9667	-0.000908	22.9667	0.000431
22.9833	-0.00094	22.9833	0.000498
23	-0.000832	23	0.000385
23.0167	-0.000739	23.0167	0.000648
23.0333	-0.000566	23.0333	0.000903
23.05	-0.000524	23.05	0.000868
23.0667	-0.000272	23.0667	0.000722
23.0833	6e-05	23.0833	0.000377
23.1	0.000133	23.1	9.2e-05
23.1167	0.000333	23.1167	4.2e-05
23.1333	0.000524	23.1333	-2.6e-05
23.15	0.000724	23.15	0.000215
23.1667	0.000954	23.1667	0.000457
23.1833	0.001225	23.1833	0.000348
23.2	0.001455	23.2	0.00031
23.2167	0.001577	23.2167	0.000345
23.2333	0.001508	23.2333	0.000221
23.25	0.00127	23.25	8.6e-05
23.2667	0.001262	23.2667	5.2e-05
23.2833	0.001134	23.2833	0.000178
23.3	0.000916	23.3	0.000294
23.3167	0.000859	23.3167	0
23.3333	0.000632	23.3333	-0.000333
23.35	0.000385	23.35	-0.000456
23.3667	2.8e-05	23.3667	-0.000659
23.3833	-0.000409	23.3833	-0.000452
23.4	-0.000545	23.4	-0.000155
23.4167	-0.000753	23.4167	-0.000679
23.4333	-0.00116	23.4333	-0.001174
23.45	-0.001728	23.45	-0.001609
23.4667	-0.001746	23.4667	-0.001704
23.4833	-0.002014	23.4833	-0.002008
23.5	-0.002291	23.5	-0.000963
23.5167	-0.003741	23.5167	-0.00073
23.5333	-0.00684	23.5333	-0.003668
23.55	-0.01652	23.55	-0.026646
23.5667	-0.01968	23.5667	-0.086643
23.5833	-0.018399	23.5833	-0.151861
23.6	-0.024699	23.6	-0.239519
23.6167	-0.03739	23.6167	-0.338389
23.6333	-0.061362	23.6333	-0.436419
23.65	-0.090584	23.65	-0.50524
23.6667	-0.119495	23.6667	-0.51568
23.6833	-0.137127	23.6833	-0.477621
23.7	-0.149529	23.7	-0.415212
23.7167	-0.152912	23.7167	-0.343235
23.7333	-0.148135	23.7333	-0.279628
23.75	-0.142038	23.75	-0.223262
23.7667	-0.130962	23.7667	-0.173765
23.7833	-0.119715	23.7833	-0.137519
23.8	-0.109138	23.8	-0.110013
23.8167	-0.101053	23.8167	-0.086828
23.8333	-0.089238	23.8333	-0.070965
23.85	-0.082133	23.85	-0.060022
23.8667	-0.072538	23.8667	-0.050958
23.8833	-0.065772	23.8833	-0.043405
23.9	-0.060117	23.9	-0.034601
23.9167	-0.051033	23.9167	-0.02874
23.9333	-0.04713	23.9333	-0.02024
23.95	-0.044636	23.95	-0.013129
23.9667	-0.042062	23.9667	-0.011429
23.9833	-0.036828	23.9833	-0.009889
24	-0.027195	24	-0.008038
24.0167	-0.019322	24.0167	-0.00698
24.0333	-0.026219	24.0333	-0.006173
24.05	-0.026797	24.05	-0.005675
24.0667	-0.025954	24.0667	-0.005198
24.0833	-0.025851	24.0833	-0.00498
24.1	-0.023319	24.1	-0.004703
24.1167	-0.020797	24.1167	-0.004158
24.1333	-0.018115	24.1333	-0.003793
24.15	-0.015714	24.15	-0.003319
24.1667	-0.013722	24.1667	-0.002665
24.1833	-0.011801	24.1833	-0.00226
24.2	-0.010899	24.2	-0.001936
24.2167	-0.010238	24.2167	-0.001774
24.2333	-0.009677	24.2333	-0.001852
24.25	-0.008656	24.25	-0.001961
24.2667	-0.007366	24.2667	-0.00195
24.2833	-0.007355	24.2833	-0.001948
24.3	-0.007234	24.3	-0.001917
24.3167	-0.006824	24.3167	-0.001888
24.3333	-0.006094	24.3333	-0.00177
24.35	-0.005673	24.35	-0.001671
24.3667	-0.005493	24.3667	-0.001733
24.3833	-0.005483	24.3833	-0.001685
24.4	-0.005783	24.4	-0.001536
24.4167	-0.005563	24.4167	-0.00137
24.4333	-0.005643	24.4333	-0.001235
24.45	-0.005454	24.45	-0.00125
24.4667	-0.004924	24.4667	-0.001225
24.4833	-0.004264	24.4833	-0.001199
24.5	-0.003794	24.5	-0.001344
24.5167	-0.003195	24.5167	-0.001331
24.5333	-0.002995	24.5333	-0.001339
24.55	-0.002486	24.55	-0.000877
24.5667	-0.001596	24.5667	-0.000565
24.5833	-0.001427	24.5833	-0.000373
24.6	-0.001267	24.6	-0.00016
24.6167	-0.001208	24.6167	-0.0001
24.6333	-0.001148	24.6333	9e-06
24.65	-0.001009	24.65	-3.2e-05
24.6667	-0.00129	24.6667	7e-06
24.6833	-0.00108	24.6833	-3.4e-05
24.7	-0.001241	24.7	-0.000105
24.7167	-0.001411	24.7167	-0.000208
24.7333	-0.001192	24.7333	-0.000182
24.75	-0.000802	24.75	-0.000136
24.7667	-0.000893	24.7667	-4e-05
24.7833	-0.000743	24.7833	0.000176
24.8	-0.000644	24.8	0.000263
24.8167	-0.000464	24.8167	0.000217
24.8333	-0.000264	24.8333	0.0001
24.85	-0.000174	24.85	-0.000266
24.8667	-0.000324	24.8667	-0.000303
24.8833	7.6e-05	24.8833	-0.000179
24.9	0.000246	24.9	-0.000196
24.9167	0.000346	24.9167	-0.000224
24.9333	0.001166	24.9333	-0.000253
24.95	0.001686	24.95	-0.000392
24.9667	0.001606	24.9667	-0.000411
24.9833	0.001307	24.9833	-0.000239
25	0.000887	25	9.2e-05
25.0167	0.000916	25.0167	0.000402
25.0333	0.002525	25.0333	0.000621
25.05	-0.000976	25.05	0.000551
25.0667	-0.003707	25.0667	0.000541
25.0833	-0.003448	25.0833	0.00048
25.1	-0.002179	25.1	0.00043
25.1167	-0.001453	25.1167	0.000209
25.1333	-0.000998	25.1333	7.7e-05
25.15	-0.000943	25.15	5.6e-05
25.1667	-0.000788	25.1667	-7.5e-05
25.1833	-0.000712	25.1833	-0.000277
25.2	-0.000397	25.2	-0.000408
25.2167	0.000126	25.2167	-0.00046
25.2333	0.000158	25.2333	-0.000483
25.25	0.00058	25.25	-0.000336
25.2667	0.000263	25.2667	-0.000198
25.2833	0.000335	25.2833	-5.1e-05
25.3	0.000407	25.3	9.7e-05
25.3167	0.000169	25.3167	6.3e-05
25.3333	3e-05	25.3333	-5e-05
25.35	-4.8e-05	25.35	-7.3e-05
25.3667	4.4e-05	25.3667	-0.000437
25.3833	-0.000105	25.3833	-0.00052
25.4	-0.000233	25.4	-0.000394
25.4167	-0.000291	25.4167	-0.000437
25.4333	-0.000278	25.4333	-0.00049
25.45	-0.000255	25.45	-0.000464
25.4667	0.000177	25.4667	-0.000497
25.4833	0.00029	25.4833	-0.00038
25.5	-0.000227	25.5	-0.000124
25.5167	-0.000592	25.5167	-6e-06
25.5333	-0.000706	25.5333	3e-06
25.55	-0.00056	25.55	-0.000128
25.5667	-0.000184	25.5667	-0.00032
25.5833	-0.000239	25.5833	-0.000591
25.6	-0.000213	25.6	-0.000643
25.6167	0.000307	25.6167	-0.000711
25.6333	0.000769	25.6333	-0.000678
25.65	0.001111	25.65	-0.000555
25.6667	0.000793	25.6667	-0.000411
25.6833	0.000815	25.6833	-0.000298
25.7	0.000987	25.7	-0.000115
25.7167	0.001174	25.7167	-2.6e-05
25.7333	0.001204	25.7333	0.000156
25.75	0.001384	25.75	0.000338
25.7667	0.001374	25.7667	0.000569
25.7833	0.000974	25.7833	0.000831
25.8	0.000534	25.8	0.001033
25.8167	0.000409	25.8167	0.001093
25.8333	0.000506	25.8333	0.001027
25.85	0.000433	25.85	0.000942
25.8667	1.1e-05	25.8667	0.001076
25.8833	-3.2e-05	25.8833	0.00157
25.9	-0.000115	25.9	0.001845
25.9167	-0.000414	25.9167	0.001708
25.9333	-0.000932	25.9333	0.001346
25.95	-0.00139	25.95	0.000935
25.9667	-0.002548	25.9667	0.000843
25.9833	-0.003906	25.9833	0.000302
26	-0.004214	26	-0.00038
26.0167	-0.00417	26.0167	0.000207
26.0333	-0.003855	26.0333	-0.006752
26.05	-0.020439	26.05	-0.038751
26.0667	-0.028144	26.0667	-0.09827
26.0833	-0.024779	26.0833	-0.169679
26.1	-0.023474	26.1	-0.252078
26.1167	-0.026707	26.1167	-0.349851
26.1333	-0.043109	26.1333	-0.44696
26.15	-0.057751	26.15	-0.503739
26.1667	-0.070533	26.1667	-0.507608
26.1833	-0.083575	26.1833	-0.468217
26.2	-0.091447	26.2	-0.403187
26.2167	-0.096878	26.2167	-0.334911
26.2333	-0.094228	26.2333	-0.272463
26.25	-0.091488	26.25	-0.214995
26.2667	-0.086437	26.2667	-0.167596
26.2833	-0.079097	26.2833	-0.134398
26.3	-0.068827	26.3	-0.10671
26.3167	-0.056465	26.3167	-0.082249
26.3333	-0.052233	26.3333	-0.066426
26.35	-0.048681	26.35	-0.055033
26.3667	-0.045298	26.3667	-0.04615
26.3833	-0.041356	26.3833	-0.037797
26.4	-0.037634	26.4	-0.029694
26.4167	-0.03321	26.4167	-0.02467
26.4333	-0.029866	26.4333	-0.022315
26.45	-0.027642	26.45	-0.01938
26.4667	-0.026068	26.4667	-0.016375
26.4833	-0.024404	26.4833	-0.014621
26.5	-0.02262	26.5	-0.013296
26.5167	-0.021335	26.5167	-0.012251
26.5333	-0.02035	26.5333	-0.010887
26.55	-0.018554	26.55	-0.009602
26.5667	-0.017569	26.5667	-0.008658
26.5833	-0.016533	26.5833	-0.007603
26.6	-0.015768	26.6	-0.006739
26.6167	-0.015152	26.6167	-0.005347
26.6333	-0.014375	26.6333	-0.004315
26.65	-0.013489	26.65	-0.004004
26.6667	-0.012533	26.6667	-0.003593
26.6833	-0.011586	26.6833	-0.003222
26.7	-0.01079	26.7	-0.002751
26.7167	-0.010063	26.7167	-0.002133
26.7333	-0.009516	26.7333	-0.001577
26.75	-0.009138	26.75	-0.000882
26.7667	-0.008851	26.7667	-0.000447
26.7833	-0.008344	26.7833	-0.000131
26.8	-0.007797	26.8	2.4e-05
26.8167	-0.007819	26.8167	-1.5e-05
26.8333	-0.007462	26.8333	-0.000118
26.85	-0.006944	26.85	-0.000271
26.8667	-0.006387	26.8667	-0.000344
26.8833	-0.005839	26.8833	-0.000427
26.9	-0.005431	26.9	-0.00044
26.9167	-0.004924	26.9167	-0.00036
26.9333	-0.004726	26.9333	-7.3e-05
26.95	-0.004959	26.95	0.000123
26.9667	-0.004801	26.9667	0.000329
26.9833	-0.004983	26.9833	0.000425
27	-0.005186	27	0.000541
27.0167	-0.004858	27.0167	0.0006
27.0333	-0.004651	27.0333	0.000454
27.05	-0.004524	27.05	0.000247
27.0667	-0.004466	27.0667	-0.000119
27.0833	-0.004339	27.0833	-0.000386
27.1	-0.003812	27.1	-0.000572
27.1167	-0.003875	27.1167	-0.000758
27.1333	-0.004068	27.1333	-0.00082
27.15	-0.004411	27.15	-0.000902
27.1667	-0.004564	27.1667	-0.000943
27.1833	-0.004128	27.1833	-0.000935
27.2	-0.003621	27.2	-0.000847
27.2167	-0.003345	27.2167	-0.000808
27.2333	-0.003129	27.2333	-0.000817
27.25	-0.002883	27.25	-0.000835
27.2667	-0.002497	27.2667	-0.000694
27.2833	-0.002081	27.2833	-0.000732
27.3	-0.001996	27.3	-0.000911
27.3167	-0.001561	27.3167	-0.001078
27.3333	-0.001076	27.3333	-0.001252
27.35	-0.000881	27.35	-0.001346
27.3667	-0.000737	27.3667	-0.00129
27.3833	-0.000502	27.3833	-0.001124
27.4	8.2e-05	27.4	-0.001017
27.4167	-0.000104	27.4167	-0.000818
27.4333	-0.000131	27.4333	-0.000524
27.45	0.000222	27.45	-0.000269
27.4667	0.000315	27.4667	-0.000235
27.4833	0.000268	27.4833	-0.00015
27.5	8.1e-05	27.5	-0.000116
27.5167	0.000203	27.5167	-0.000135
27.5333	-0.000146	27.5333	-0.000186
27.55	-0.000355	27.55	-5.7e-05
27.5667	-0.000654	27.5667	0.000112
27.5833	-0.000762	27.5833	0.00013
27.6	-0.001071	27.6	0.000239
27.6167	-0.001011	27.6167	0.000438
27.6333	-0.001041	27.6333	0.000588
27.65	-0.001321	27.65	0.000578
27.6667	-0.001572	27.6667	0.000577
27.6833	-0.001802	27.6833	0.000617
27.7	-0.001552	27.7	0.000637
27.7167	-0.000852	27.7167	0.00069
27.7333	-0.000601	27.7333	0.000916
27.75	-0.00064	27.75	0.000842
27.7667	-0.000769	27.7667	0.000598
27.7833	-0.000748	27.7833	0.000325
27.8	-0.000528	27.8	0.000181
27.8167	-0.000263	27.8167	0.000262
27.8333	0.000116	27.8333	0.000349
27.85	0.000344	27.85	0.000546
27.8667	0.000522	27.8667	0.000712
27.8833	0.00097	27.8833	0.000909
27.9	0.001579	27.9	0.000916
27.9167	0.001814	27.9167	0.000859
27.9333	0.001996	27.9333	0.000758
27.95	0.002169	27.95	0.000538
27.9667	0.002141	27.9667	0.000437
27.9833	0.002443	27.9833	0.000527
28	0.002085	28	0.000576
28.0167	0.001686	28.0167	0.000623
28.0333	0.001134	28.0333	0.000596
28.05	0.001163	28.05	0.000639
28.0667	0.001451	28.0667	0.000552
28.0833	0.00121	28.0833	0.000685
28.1	0.001059	28.1	0.000847
28.1167	0.000584	28.1167	0.001097
28.1333	-0.000103	28.1333	0.001212
28.15	-0.001191	28.15	0.001217
28.1667	-0.002178	28.1667	0.001012
28.1833	-0.002106	28.1833	0.000697
28.2	-0.003373	28.2	0.000542
28.2167	-0.002235	28.2167	0.000312
28.2333	-0.001062	28.2333	0.000176
28.25	1.2e-05	28.25	0
28.2667	0.000445	28.2667	3e-06
28.2833	0.000588	28.2833	-2.3e-05
28.3	0.000492	28.3	-9.9e-05
28.3167	0.000801	28.3167	-0.000223
28.3333	0.000885	28.3333	-0.000366
28.35	0.00091	28.35	-0.000548
28.3667	0.001434	28.3667	-0.00057
28.3833	0.001449	28.3833	-0.000883
28.4	0.001503	28.4	-0.001385
28.4167	0.001253	28.4167	-0.001588
28.4333	0.001087	28.4333	-0.00143
28.45	0.000902	28.45	-0.001423
28.4667	0.001126	28.4667	-0.001376
28.4833	0.000851	28.4833	-0.001388
28.5	-0.000235	28.5	-0.001171
28.5167	-0.001748	28.5167	0.001215
28.5333	-0.005937	28.5333	0.000541
28.55	-0.016067	28.55	-0.025014
28.5667	-0.022837	28.5667	-0.080808
28.5833	-0.020027	28.5833	-0.143343
28.6	-0.018197	28.6	-0.223287
28.6167	-0.017196	28.6167	-0.319883
28.6333	-0.023076	28.6333	-0.417639
28.65	-0.032565	28.65	-0.489286
28.6667	-0.045204	28.6667	-0.504653
28.6833	-0.052653	28.6833	-0.469299
28.7	-0.059533	28.7	-0.412266
28.7167	-0.060174	28.7167	-0.348534
28.7333	-0.058618	28.7333	-0.278153
28.75	-0.057162	28.75	-0.222293
28.7667	-0.055296	28.7667	-0.176192
28.7833	-0.05294	28.7833	-0.143241
28.8	-0.048294	28.8	-0.10977
28.8167	-0.040313	28.8167	-0.085551
28.8333	-0.036187	28.8333	-0.069003
28.85	-0.033101	28.85	-0.056136
28.8667	-0.029654	28.8667	-0.047468
28.8833	-0.026098	28.8833	-0.03725
28.9	-0.023602	28.9	-0.029992
28.9167	-0.021883	28.9167	-0.026356
28.9333	-0.020542	28.9333	-0.022492
28.95	-0.019321	28.95	-0.019157
28.9667	-0.017741	28.9667	-0.016873
28.9833	-0.01581	28.9833	-0.015538
29	-0.014139	29	-0.013934
29.0167	-0.012047	29.0167	-0.012901
29.0333	-0.010287	29.0333	-0.01194
29.05	-0.008986	29.05	-0.01033
29.0667	-0.007806	29.0667	-0.008719
29.0833	-0.006225	29.0833	-0.007168
29.1	-0.004374	29.1	-0.006207
29.1167	-0.002796	29.1167	-0.005439
29.1333	-0.000631	29.1333	-0.004962
29.15	0.001284	29.15	-0.004405
29.1667	0.002299	29.1667	-0.003848
29.1833	0.000824	29.1833	-0.003382
29.2	-0.000791	29.2	-0.002915
29.2167	-0.002671	29.2167	-0.00252
29.2333	-0.003797	29.2333	-0.002158
29.25	-0.004224	29.25	-0.001956
29.2667	-0.00418	29.2667	-0.001634
29.2833	-0.004007	29.2833	-0.001501
29.3	-0.004073	29.3	-0.001239
29.3167	-0.003984	29.3167	-0.000929
29.3333	-0.003533	29.3333	-0.000711
29.35	-0.003612	29.35	-0.000614
29.3667	-0.003811	29.3667	-0.000587
29.3833	-0.003509	29.3833	-0.000549
29.4	-0.003088	29.4	-0.000582
29.4167	-0.002577	29.4167	-0.000496
29.4333	-0.001898	29.4333	-0.000454
29.45	-0.00099	29.45	-0.000382
29.4667	-0.000421	29.4667	-0.000319
29.4833	0.000118	29.4833	-0.000377
29.5	0.000557	29.5	-0.000335
29.5167	0.000833	29.5167	-0.000414
29.5333	0.001257	29.5333	-0.000677
29.55	0.00155	29.55	-0.000839
29.5667	0.001894	29.5667	-0.000712
29.5833	0.002367	29.5833	-0.000674
29.6	0.00289	29.6	-0.000636
29.6167	0.003218	29.6167	-0.00057
29.6333	0.003081	29.6333	-0.000466
29.65	0.002865	29.65	-0.000381
29.6667	0.002898	29.6667	-0.000297
29.6833	0.003051	29.6833	-0.000293
29.7	0.003165	29.7	-0.000228
29.7167	0.002996	29.7167	-0.000264
29.7333	0.002717	29.7333	-0.000229
29.75	0.002498	29.75	9.5e-05
29.7667	0.002169	29.7667	0.00029
29.7833	0.00133	29.7833	0.000384
29.8	0.000862	29.8	0.000418
29.8167	0.00053	29.8167	0.000554
29.8333	-0.000241	29.8333	0.000662
29.85	-0.001002	29.85	0.00075
29.8667	-0.000983	29.8667	0.001158
29.8833	-0.000614	29.8833	0.001566
29.9	0.000475	29.9	0.001754
29.9167	0.000151	29.9167	0.001875
29.9333	-0.000535	29.9333	0.001678
29.95	0.000209	29.95	0.001592
29.9667	0.000653	29.9667	0.001135
29.9833	0.000548	29.9833	0.001108
30	0.000462	30	0.001122
30.0167	0.000962	30.0167	0.001007
30.0333	0.001299	30.0333	0.000904
30.05	0.001186	30.05	0.000861
30.0667	0.001213	30.0667	0.000488
30.0833	0.00187	30.0833	0.000235
30.1	0.001847	30.1	3.2e-05
30.1167	0.001348	30.1167	-0.000322
30.1333	0.000923	30.1333	-0.000326
30.15	0.000808	30.15	-0.00048
30.1667	0.000483	30.1667	-0.000614
30.1833	0.000458	30.1833	-0.000838
30.2	0.000623	30.2	-0.000922
30.2167	8.9e-05	30.2167	-0.001018
30.2333	-0.001227	30.2333	-0.001328
30.25	-0.002252	30.25	-0.001408
30.2667	-0.003107	30.2667	-0.001427
30.2833	-0.004092	30.2833	-0.001217
30.3	-0.003937	30.3	-0.001286
30.3167	-0.002834	30.3167	-0.001079
30.3333	-0.002326	30.3333	-0.001116
30.35	-0.001927	30.35	-0.000983
30.3667	-0.002169	30.3667	-0.00086
30.3833	-0.00203	30.3833	-0.000657
30.4	-0.001601	30.4	-0.000374
30.4167	-0.001475	30.4167	-0.000404
30.4333	-0.001501	30.4333	-0.000247
30.45	-0.000858	30.45	-0.00021
30.4667	-9.4e-05	30.4667	-0.000113
30.4833	0.000729	30.4833	-0.000137
30.5	0.001513	30.5	-0.00031
30.5167	0.001426	30.5167	-0.000175
30.5333	0.00119	30.5333	-0.000182
30.55	0.001554	30.55	-0.000159
30.5667	0.002217	30.5667	-6e-06
30.5833	0.003991	30.5833	0.000297
30.6	0.005034	30.6	0.00054
30.6167	-0.000671	30.6167	0.000533
30.6333	-0.004945	30.6333	0.000165
30.65	-0.004678	30.65	-9.2e-05
30.6667	-0.001722	30.6667	-0.0002
30.6833	4e-06	30.6833	-0.000168
30.7	0.001191	30.7	-0.000296
30.7167	0.000839	30.7167	-0.000343
30.7333	0.000299	30.7333	-0.000408
30.75	0.00078	30.75	-0.000364
30.7667	0.001821	30.7667	-0.0003
30.7833	0.002051	30.7833	-8.5e-05
30.8	0.001862	30.8	0.000209
30.8167	0.001445	30.8167	0.000435
30.8333	0.001111	30.8333	0.000574
30.85	0.001097	30.85	0.000544
30.8667	0.000543	30.8667	0.000523
30.8833	-0.000171	30.8833	0.000373
30.9	-0.000885	30.9	0.000242
30.9167	-0.001207	30.9167	0.000834
30.9333	-0.000947	30.9333	0.001331
30.95	-0.001107	30.95	0.001729
30.9667	-0.001637	30.9667	0.001606
30.9833	-0.002068	30.9833	0.001523
31	-0.002228	31	0.00102
31.0167	-0.005197	31.0167	0.00059
31.0333	-0.005614	31.0333	-0.000404
31.05	-0.012701	31.05	-0.016819
31.0667	-0.023949	31.0667	-0.063493
31.0833	-0.019656	31.0833	-0.120888
31.1	-0.009634	31.1	-0.191162
31.1167	-0.00748	31.1167	-0.279824
31.1333	-0.014095	31.1333	-0.382141
31.15	-0.024879	31.15	-0.466587
31.1667	-0.041504	31.1667	-0.497914
31.1833	-0.048648	31.1833	-0.48094
31.2	-0.052873	31.2	-0.430997
31.2167	-0.051346	31.2167	-0.366471
31.2333	-0.048198	31.2333	-0.30386
31.25	-0.04565	31.25	-0.241459
31.2667	-0.043222	31.2667	-0.191818
31.2833	-0.041163	31.2833	-0.153047
31.3	-0.038585	31.3	-0.120056
31.3167	-0.035916	31.3167	-0.095782
31.3333	-0.033925	31.3333	-0.080574
31.35	-0.032004	31.35	-0.064816
31.3667	-0.030263	31.3667	-0.053308
31.3833	-0.026562	31.3833	-0.0424
31.4	-0.01807	31.4	-0.034871
31.4167	-0.008368	31.4167	-0.028521
31.4333	-0.006524	31.4333	-0.024826
31.45	-0.00729	31.45	-0.021381
31.4667	-0.008836	31.4667	-0.018237
31.4833	-0.008552	31.4833	-0.016452
31.5	-0.007988	31.5	-0.014817
31.5167	-0.008213	31.5167	-0.01354
31.5333	-0.008636	31.5333	-0.012589
31.55	-0.008559	31.55	-0.011498
31.5667	-0.007482	31.5667	-0.010567
31.5833	-0.006825	31.5833	-0.009616
31.6	-0.006248	31.6	-0.008685
31.6167	-0.00513	31.6167	-0.007872
31.6333	-0.00478	31.6333	-0.006985
31.65	-0.00421	31.65	-0.006328
31.6667	-0.0048	31.6667	-0.005721
31.6833	-0.00528	31.6833	-0.005334
31.7	-0.00505	31.7	-0.005068
31.7167	-0.004249	31.7167	-0.004759
31.7333	-0.004166	31.7333	-0.004557
31.75	-0.004283	31.75	-0.004504
31.7667	-0.0051	31.7667	-0.004372
31.7833	-0.005307	31.7833	-0.00413
31.8	-0.005573	31.8	-0.003738
31.8167	-0.006319	31.8167	-0.003264
31.8333	-0.006903	31.8333	-0.002847
31.85	-0.006417	31.85	-0.002589
31.8667	-0.006361	31.8667	-0.002362
31.8833	-0.006135	31.8833	-0.002185
31.9	-0.005458	31.9	-0.001728
31.9167	-0.005071	31.9167	-0.001309
31.9333	-0.004632	31.9333	-0.001047
31.95	-0.004512	31.95	-0.000965
31.9667	-0.004563	31.9667	-0.000744
31.9833	-0.004214	31.9833	-0.000632
32	-0.003784	32	-0.00042
32.0167	-0.003524	32.0167	-0.000327
32.0333	-0.003381	32.0333	-0.000131
32.05	-0.003469	32.05	0.000415
32.0667	-0.003196	32.0667	0.000811
32.0833	-0.003044	32.0833	0.000766
32.1	-0.003051	32.1	0.000732
32.1167	-0.003208	32.1167	0.000739
32.1333	-0.003072	32.1333	0.000668
32.15	-0.002716	32.15	0.000668
32.1667	-0.00267	32.1667	0.000727
32.1833	-0.002224	32.1833	0.000796
32.2	-0.002118	32.2	0.000715
32.2167	-0.001852	32.2167	0.000704
32.2333	-0.001673	32.2333	0.000684
32.25	-0.001603	32.25	0.000824
32.2667	-0.001474	32.2667	0.000704
32.2833	-0.001205	32.2833	0.000504
32.3	-0.000806	32.3	0.000264
32.3167	-0.001106	32.3167	5.2e-05
32.3333	-0.001433	32.3333	-0.000351
32.35	-0.001451	32.35	-0.000525
32.3667	-0.000848	32.3667	-0.000669
32.3833	-0.000496	32.3833	-0.000903
32.4	-0.000633	32.4	-0.000957
32.4167	-0.00031	32.4167	-0.000993
32.4333	0.000326	32.4333	-0.001015
32.45	0.000592	32.45	-0.001097
32.4667	0.000548	32.4667	-0.000949
32.4833	0.000183	32.4833	-0.000851
32.5	-9.1e-05	32.5	-0.000913
32.5167	-0.000334	32.5167	-0.000998
32.5333	-0.000395	32.5333	-0.000891
32.55	-0.000175	32.55	-0.000773
32.5667	0.000254	32.5667	-0.000765
32.5833	0.000503	32.5833	-0.000738
32.6	0.000742	32.6	-0.00043
32.6167	0.000632	32.6167	8.5e-05
32.6333	0.000735	32.6333	0.000302
32.65	0.000897	32.65	0.000299
32.6667	0.000989	32.6667	0.000297
32.6833	0.000731	32.6833	0.000364
32.7	0.000104	32.7	0.000341
32.7167	-9.4e-05	32.7167	0.000306
32.7333	-0.00058	32.7333	0.000194
32.75	-0.000826	32.75	0.000322
32.7667	-0.001053	32.7667	0.00035
32.7833	-0.000969	32.7833	1.7e-05
32.8	-0.000885	32.8	0.000125
32.8167	-0.000642	32.8167	0.000201
32.8333	-0.000868	32.8333	1.9e-05
32.85	-0.000604	32.85	-0.000133
32.8667	-0.000551	32.8667	-9.4e-05
32.8833	-0.000397	32.8833	-0.000236
32.9	-0.000223	32.9	-0.000278
32.9167	-0.000369	32.9167	-0.000592
32.9333	-0.000535	32.9333	-0.000993
32.95	-0.000601	32.95	-0.001154
32.9667	-0.000147	32.9667	-0.001055
32.9833	0.000177	32.9833	-0.000967
33	0.000361	33	-0.000958
33.0167	0.000486	33.0167	-0.000531
33.0333	0.000502	33.0333	-0.000211
33.05	0.000739	33.05	-0.00012
33.0667	0.000905	33.0667	-0.000349
33.0833	0.001161	33.0833	-0.000449
33.1	0.001217	33.1	-0.000688
33.1167	0.000954	33.1167	-0.000769
33.1333	0.000533	33.1333	-0.000603
33.15	0.000292	33.15	-0.000698
33.1667	0.000311	33.1667	-0.000862
33.1833	0.00025	33.1833	-0.000656
33.2	5.9e-05	33.2	-0.000541
33.2167	5.9e-05	33.2167	-0.000225
33.2333	-6.1e-05	33.2333	0.0002
33.25	-0.000351	33.25	0.000675
33.2667	-0.0003	33.2667	0.000831
33.2833	-0.00019	33.2833	0.000926
33.3	-0.00014	33.3	0.001112
33.3167	-0.000139	33.3167	0.000948
33.3333	-0.000119	33.3333	0.000718
[truncated: 4,815 more rows]

## Sheet: Fig. 4b
Fig. 4b
Overexpression: % untreated activity vs µM SAM
μM SAM	WT			Trp583Ala			Trp389Ala			Arg388Ala
	I	II	III	I	II	III	I	II	III	I	II	III
250	5	6	12	63	56	69	98	95	94	110	85	95
100	6	7	16	84	70	81	101	98	98	101	97	93
50	11	11	22	93	93	96	83	101	91	106	103	82
25	24	29	31	96	92	95	107	107	93	110	108	99
10	52	56	54	105	97	103	101	102	95	107	115	98
5	79	82	83	109	104	113	120	101	96	106	100	106
2.5	102	97	100	114	107	107	114	106	94	113	107	115
1	99	103	102	107	101	106	109	109	103	110	123	125
0.5	105	125	107	110	104	112	97	112	101	117	132	104
0.1	107	108	106	102	108	115	113	99	95	118	126	109
0	100	100	100	100	100	100	100	100	100	100	100	100
x=missing data
*=excluded values

## Sheet: Fig. 4c
Fig. 4c
Overexpression: % untreated activity vs µM SAM
μM SAM	WT			Phe384Ala			Asn386Ala			Gln485Ala			Thr573Ala
	I	II	III	I	II	III	I	II	III	I	II	III	I	II	III
250	5	6	12	87	84	94	79	78	73	74	48	65	91	53	63
100	6	7	16	96	86	102	86	75	86	84	72	78	78	105	102
50	11	11	22	93	87	100	89	81	89	81	91	75	97	93	95
25	24	29	31	111	88	112	93	90	97	96	100	76	100	112	98
10	52	56	54	111	96	85	90	105	97	76	106	101	100	104	103
5	79	82	83	115	97	102	89	101	103	96	93	90	90	90	103
2.5	102	97	100	120	99	99	92	99	107	88	97	109	96	83	106
1	99	103	102	116	100	96	101	114	107	105	104	93	87	85	91
0.5	105	125	107	95	103	98	87	105	108	104	102	101	117	x	105
0.1	107	108	106	110	95	108	103	94	114	81	119	97	89	104	101
0	100	100	100	100	100	100	100	100	100	100	100	100	100	100	100
x=missing data
*=excluded values

## Sheet: Fig. 4f
Fig. 4f
Pure protein: % untreated activity vs µM S-SKI-72
μM S-SKI-72	MTHFR_C034			MTHFR_R388Q			MTHFR_E463Q
	I	II	III	I	II	III	I	II	III
250	27.9	31.8	27.5	70.8	60.9	64.3	84.1	76	87.4
100	35.2	31	27	77.4	67.6	65.9	96.2	91.5	70.7
50	33.4	30.9	26.7	75	68.1	59.5	100.3	97.5	110.8
25	35.5	32.2	28.6	82.4	67	61.1	103.4	97.9	103
10	29.9	32.3	36	78.2	65.5	66.6	103.5	97.5	93.7
5	41.6	36.8	34.5	76.5	69.2	71.6	96.2	105	106
2.5	57.5	44.8	45	83.8	63.5	69	97.2	96.5	102.4
1	82.5	75.1	66.5	83.5	78	73.3	104.4	100.9	108.8
0.5	84.4	86.9	89.1	95.1	79.2	76.1	103.1	93.4	101.4
0.25	100.3	97.3	90.9	106.4	84.9	76.4	101.3	98.1	100.6
0.1	87.3	99.5	93.9	97.4	86	89.7	77.6	96.6	101.2
0.01	92.5	95.6	103	111.7	97.2	89.5	92.1	94.7	102.7
0	100	100	100	100	100	100	100	100	100

## Sheet: Sup. Fig. 7a
Sup. Fig. 7a
Pure protein: % untreated activity vs µM SAM or SAH
μM	C034_SAM			C034_SAH
250	4.4	5	3.7	107.3	110.4	109
100	5.7	6.8	6.5	112.1	112	108.9
50	10.2	9.3	8.5	109	111.7	108.4
25	13.6	15.9	14.9	105.9	121.4	113.6
10	45.6	49.1	46.1	117.5	115.9	108.3
5	71.3	78.2	79.7	111.3	117.8	114.2
2.5	88.9	98.8	92.7	117.6	112.9	110.7
1	102	105.1	98	100	109.3	107.6
0.5	105.1	104.5	100.5	65,1*	108.4	107.7
0.25	99.1	34,4*	104	107.9	113	106.6
0.1	98.9	105.7	101	115	108.4	109.5
0.01	96	105	103.3	95.5	102.7	99.2
0	100	100	100	100	100	100
x=missing data
*=excluded values

## Sheet: Sup. Fig 8a
Sup. Fig 8a
DSF: FAD Emission run 1
Well	Well.Position	Row	Column	Reading	Temperature	Fluorescence	Derivative	Target.Name	Replicates	Target	Target_conc	Ligand	Ligand_conc
1	A1	A	1	1	24.919	754403	21492.8	Target 1	I	MTHFR_c034_WT	0.1 mg/ml	SAM	1 mM
1	A1	A	1	2	25.055	749041	20881.1	Target 1	I	MTHFR_c034_WT	0.1 mg/ml	SAM	1 mM
1	A1	A	1	3	25.192	749009	20217	Target 1	I	MTHFR_c034_WT	0.1 mg/ml	SAM	1 mM
1	A1	A	1	4	25.329	746375	19509.1	Target 1	I	MTHFR_c034_WT	0.1 mg/ml	SAM	1 mM
1	A1	A	1	5	25.466	741316	18804.5	Target 1	I	MTHFR_c034_WT	0.1 mg/ml	SAM	1 mM
1	A1	A	1	6	25.602	742366	18159	Target 1	I	MTHFR_c034_WT	0.1 mg/ml	SAM	1 mM
1	A1	A	1	7	25.739	739347	17599.2	Target 1	I	MTHFR_c034_WT	0.1 mg/ml	SAM	1 mM
1	A1	A	1	8	25.876	738769	17100	Target 1	I	MTHFR_c034_WT	0.1 mg/ml	SAM	1 mM
1	A1	A	1	9	26.013	735040	16596.7	Target 1	I	MTHFR_c034_WT	0.1 mg/ml	SAM	1 mM
1	A1	A	1	10	26.149	733636	16018.7	Target 1	I	MTHFR_c034_WT	0.1 mg/ml	SAM	1 mM
1	A1	A	1	11	26.286	730815	15324.6	Target 1	I	MTHFR_c034_WT	0.1 mg/ml	SAM	1 mM
1	A1	A	1	12	26.423	726616	14526	Target 1	I	MTHFR_c034_WT	0.1 mg/ml	SAM	1 mM
1	A1	A	1	13	26.56	726443	13686.1	Target 1	I	MTHFR_c034_WT	0.1 mg/ml	SAM	1 mM
1	A1	A	1	14	26.696	723037	12901.7	Target 1	I	MTHFR_c034_WT	0.1 mg/ml	SAM	1 mM
1	A1	A	1	15	26.833	720294	12268.1	Target 1	I	MTHFR_c034_WT	0.1 mg/ml	SAM	1 mM
1	A1	A	1	16	26.97	718973	11848.6	Target 1	I	MTHFR_c034_WT	0.1 mg/ml	SAM	1 mM
1	A1	A	1	17	27.107	718501	11666.2	Target 1	I	MTHFR_c034_WT	0.1 mg/ml	SAM	1 mM
1	A1	A	1	18	27.243	717485	11716.9	Target 1	I	MTHFR_c034_WT	0.1 mg/ml	SAM	1 mM
1	A1	A	1	19	27.38	714130	11986.2	Target 1	I	MTHFR_c034_WT	0.1 mg/ml	SAM	1 mM
1	A1	A	1	20	27.517	711384	12445.2	Target 1	I	MTHFR_c034_WT	0.1 mg/ml	SAM	1 mM
1	A1	A	1	21	27.654	713710	13033.3	Target 1	I	MTHFR_c034_WT	0.1 mg/ml	SAM	1 mM
1	A1	A	1	22	27.79	709682	13647.4	Target 1	I	MTHFR_c034_WT	0.1 mg/ml	SAM	1 mM
1	A1	A	1	23	27.927	706863	14158	Target 1	I	MTHFR_c034_WT	0.1 mg/ml	SAM	1 mM
1	A1	A	1	24	28.064	706164	14446.7	Target 1	I	MTHFR_c034_WT	0.1 mg/ml	SAM	1 mM
1	A1	A	1	25	28.201	703871	14449	Target 1	I	MTHFR_c034_WT	0.1 mg/ml	SAM	1 mM
1	A1	A	1	26	28.337	703753	14175.3	Target 1	I	MTHFR_c034_WT	0.1 mg/ml	SAM	1 mM
1	A1	A	1	27	28.474	699963	13706.8	Target 1	I	MTHFR_c034_WT	0.1 mg/ml	SAM	1 mM
1	A1	A	1	28	28.611	700294	13159.7	Target 1	I	MTHFR_c034_WT	0.1 mg/ml	SAM	1 mM
1	A1	A	1	29	28.747	699020	12633	Target 1	I	MTHFR_c034_WT	0.1 mg/ml	SAM	1 mM
1	A1	A	1	30	28.884	697234	12169.7	Target 1	I	MTHFR_c034_WT	0.1 mg/ml	SAM	1 mM
1	A1	A	1	31	29.021	696428	11751.4	Target 1	I	MTHFR_c034_WT	0.1 mg/ml	SAM	1 mM
1	A1	A	1	32	29.158	696438	11337.8	Target 1	I	MTHFR_c034_WT	0.1 mg/ml	SAM	1 mM
1	A1	A	1	33	29.294	694190	10916.1	Target 1	I	MTHFR_c034_WT	0.1 mg/ml	SAM	1 mM
1	A1	A	1	34	29.431	694302	10519.2	Target 1	I	MTHFR_c034_WT	0.1 mg/ml	SAM	1 mM
1	A1	A	1	35	29.568	692571	10194.3	Target 1	I	MTHFR_c034_WT	0.1 mg/ml	SAM	1 mM
1	A1	A	1	36	29.705	690231	9949.52	Target 1	I	MTHFR_c034_WT	0.1 mg/ml	SAM	1 mM
1	A1	A	1	37	29.841	686481	9729.35	Target 1	I	MTHFR_c034_WT	0.1 mg/ml	SAM	1 mM
1	A1	A	1	38	29.978	687348	9444.51	Target 1	I	MTHFR_c034_WT	0.1 mg/ml	SAM	1 mM
1	A1	A	1	39	30.115	687509	9038.03	Target 1	I	MTHFR_c034_WT	0.1 mg/ml	SAM	1 mM
1	A1	A	1	40	30.252	684565	8534.46	Target 1	I	MTHFR_c034_WT	0.1 mg/ml	SAM	1 mM
1	A1	A	1	41	30.388	682882	8033.19	Target 1	I	MTHFR_c034_WT	0.1 mg/ml	SAM	1 mM
1	A1	A	1	42	30.525	682052	7651.54	Target 1	I	MTHFR_c034_WT	0.1 mg/ml	SAM	1 mM
1	A1	A	1	43	30.662	678127	7457.64	Target 1	I	MTHFR_c034_WT	0.1 mg/ml	SAM	1 mM
1	A1	A	1	44	30.799	680277	7445.64	Target 1	I	MTHFR_c034_WT	0.1 mg/ml	SAM	1 mM
1	A1	A	1	45	30.935	678021	7555.47	Target 1	I	MTHFR_c034_WT	0.1 mg/ml	SAM	1 mM
1	A1	A	1	46	31.072	676961	7728.66	Target 1	I	MTHFR_c034_WT	0.1 mg/ml	SAM	1 mM
1	A1	A	1	47	31.209	679100	7948.83	Target 1	I	MTHFR_c034_WT	0.1 mg/ml	SAM	1 mM
1	A1	A	1	48	31.346	674875	8228.14	Target 1	I	MTHFR_c034_WT	0.1 mg/ml	SAM	1 mM
1	A1	A	1	49	31.482	670969	8561.7	Target 1	I	MTHFR_c034_WT	0.1 mg/ml	SAM	1 mM
1	A1	A	1	50	31.619	675698	8895.91	Target 1	I	MTHFR_c034_WT	0.1 mg/ml	SAM	1 mM
1	A1	A	1	51	31.756	672960	9140.87	Target 1	I	MTHFR_c034_WT	0.1 mg/ml	SAM	1 mM
1	A1	A	1	52	31.893	670469	9221.56	Target 1	I	MTHFR_c034_WT	0.1 mg/ml	SAM	1 mM
1	A1	A	1	53	32.029	671773	9121.77	Target 1	I	MTHFR_c034_WT	0.1 mg/ml	SAM	1 mM
1	A1	A	1	54	32.166	667609	8892.32	Target 1	I	MTHFR_c034_WT	0.1 mg/ml	SAM	1 mM
1	A1	A	1	55	32.303	665085	8620.73	Target 1	I	MTHFR_c034_WT	0.1 mg/ml	SAM	1 mM
1	A1	A	1	56	32.44	668810	8387.21	Target 1	I	MTHFR_c034_WT	0.1 mg/ml	SAM	1 mM
1	A1	A	1	57	32.576	662568	8230.79	Target 1	I	MTHFR_c034_WT	0.1 mg/ml	SAM	1 mM
1	A1	A	1	58	32.713	665530	8142.44	Target 1	I	MTHFR_c034_WT	0.1 mg/ml	SAM	1 mM
1	A1	A	1	59	32.85	661128	8083.83	Target 1	I	MTHFR_c034_WT	0.1 mg/ml	SAM	1 mM
1	A1	A	1	60	32.987	663524	8022.49	Target 1	I	MTHFR_c034_WT	0.1 mg/ml	SAM	1 mM
1	A1	A	1	61	33.123	660818	7962.7	Target 1	I	MTHFR_c034_WT	0.1 mg/ml	SAM	1 mM
1	A1	A	1	62	33.26	658980	7948.75	Target 1	I	MTHFR_c034_WT	0.1 mg/ml	SAM	1 mM
1	A1	A	1	63	33.397	658784	8035.04	Target 1	I	MTHFR_c034_WT	0.1 mg/ml	SAM	1 mM
1	A1	A	1	64	33.534	656054	8242.72	Target 1	I	MTHFR_c034_WT	0.1 mg/ml	SAM	1 mM
1	A1	A	1	65	33.67	658315	8536.03	Target 1	I	MTHFR_c034_WT	0.1 mg/ml	SAM	1 mM
1	A1	A	1	66	33.807	655186	8834.61	Target 1	I	MTHFR_c034_WT	0.1 mg/ml	SAM	1 mM
1	A1	A	1	67	33.944	655117	9055.81	Target 1	I	MTHFR_c034_WT	0.1 mg/ml	SAM	1 mM
1	A1	A	1	68	34.081	653813	9151.27	Target 1	I	MTHFR_c034_WT	0.1 mg/ml	SAM	1 mM
1	A1	A	1	69	34.217	651552	9114.19	Target 1	I	MTHFR_c034_WT	0.1 mg/ml	SAM	1 mM
1	A1	A	1	70	34.354	648945	8959.35	Target 1	I	MTHFR_c034_WT	0.1 mg/ml	SAM	1 mM
1	A1	A	1	71	34.491	651037	8699.56	Target 1	I	MTHFR_c034_WT	0.1 mg/ml	SAM	1 mM
1	A1	A	1	72	34.628	647978	8340.8	Target 1	I	MTHFR_c034_WT	0.1 mg/ml	SAM	1 mM
1	A1	A	1	73	34.764	647503	7891.62	Target 1	I	MTHFR_c034_WT	0.1 mg/ml	SAM	1 mM
1	A1	A	1	74	34.901	644450	7373.17	Target 1	I	MTHFR_c034_WT	0.1 mg/ml	SAM	1 mM
1	A1	A	1	75	35.038	644925	6824.31	Target 1	I	MTHFR_c034_WT	0.1 mg/ml	SAM	1 mM
1	A1	A	1	76	35.175	643705	6298.98	Target 1	I	MTHFR_c034_WT	0.1 mg/ml	SAM	1 mM
1	A1	A	1	77	35.311	644547	5856.84	Target 1	I	MTHFR_c034_WT	0.1 mg/ml	SAM	1 mM
1	A1	A	1	78	35.448	640646	5554.82	Target 1	I	MTHFR_c034_WT	0.1 mg/ml	SAM	1 mM
1	A1	A	1	79	35.585	640570	5433.08	Target 1	I	MTHFR_c034_WT	0.1 mg/ml	SAM	1 mM
1	A1	A	1	80	35.722	642530	5495.23	Target 1	I	MTHFR_c034_WT	0.1 mg/ml	SAM	1 mM
1	A1	A	1	81	35.858	640891	5707.32	Target 1	I	MTHFR_c034_WT	0.1 mg/ml	SAM	1 mM
1	A1	A	1	82	35.995	639702	6008.1	Target 1	I	MTHFR_c034_WT	0.1 mg/ml	SAM	1 mM
1	A1	A	1	83	36.132	638601	6329.62	Target 1	I	MTHFR_c034_WT	0.1 mg/ml	SAM	1 mM
1	A1	A	1	84	36.269	637973	6612.78	Target 1	I	MTHFR_c034_WT	0.1 mg/ml	SAM	1 mM
1	A1	A	1	85	36.405	638721	6818.43	Target 1	I	MTHFR_c034_WT	0.1 mg/ml	SAM	1 mM
1	A1	A	1	86	36.542	636068	6939.12	Target 1	I	MTHFR_c034_WT	0.1 mg/ml	SAM	1 mM
1	A1	A	1	87	36.679	634901	6997.27	Target 1	I	MTHFR_c034_WT	0.1 mg/ml	SAM	1 mM
1	A1	A	1	88	36.816	633744	7026.79	Target 1	I	MTHFR_c034_WT	0.1 mg/ml	SAM	1 mM
1	A1	A	1	89	36.952	634026	7042.37	Target 1	I	MTHFR_c034_WT	0.1 mg/ml	SAM	1 mM
1	A1	A	1	90	37.089	633011	7019.64	Target 1	I	MTHFR_c034_WT	0.1 mg/ml	SAM	1 mM
1	A1	A	1	91	37.226	632445	6909.42	Target 1	I	MTHFR_c034_WT	0.1 mg/ml	SAM	1 mM
1	A1	A	1	92	37.363	630854	6676.22	Target 1	I	MTHFR_c034_WT	0.1 mg/ml	SAM	1 mM
1	A1	A	1	93	37.499	628337	6329.35	Target 1	I	MTHFR_c034_WT	0.1 mg/ml	SAM	1 mM
1	A1	A	1	94	37.636	628976	5921.67	Target 1	I	MTHFR_c034_WT	0.1 mg/ml	SAM	1 mM
1	A1	A	1	95	37.773	628153	5523.67	Target 1	I	MTHFR_c034_WT	0.1 mg/ml	SAM	1 mM
1	A1	A	1	96	37.909	628315	5194.45	Target 1	I	MTHFR_c034_WT	0.1 mg/ml	SAM	1 mM
1	A1	A	1	97	38.046	626580	4973.58	Target 1	I	MTHFR_c034_WT	0.1 mg/ml	SAM	1 mM
1	A1	A	1	98	38.183	625822	4887.69	Target 1	I	MTHFR_c034_WT	0.1 mg/ml	SAM	1 mM
1	A1	A	1	99	38.32	626065	4950.17	Target 1	I	MTHFR_c034_WT	0.1 mg/ml	SAM	1 mM
1	A1	A	1	100	38.456	624784	5146.47	Target 1	I	MTHFR_c034_WT	0.1 mg/ml	SAM	1 mM
1	A1	A	1	101	38.593	625638	5418.36	Target 1	I	MTHFR_c034_WT	0.1 mg/ml	SAM	1 mM
1	A1	A	1	102	38.73	624599	5663.72	Target 1	I	MTHFR_c034_WT	0.1 mg/ml	SAM	1 mM
1	A1	A	1	103	38.867	622255	5768.25	Target 1	I	MTHFR_c034_WT	0.1 mg/ml	SAM	1 mM
1	A1	A	1	104	39.003	622361	5651.96	Target 1	I	MTHFR_c034_WT	0.1 mg/ml	SAM	1 mM
1	A1	A	1	105	39.14	621953	5311.22	Target 1	I	MTHFR_c034_WT	0.1 mg/ml	SAM	1 mM
1	A1	A	1	106	39.277	619241	4829.22	Target 1	I	MTHFR_c034_WT	0.1 mg/ml	SAM	1 mM
1	A1	A	1	107	39.414	618775	4347.7	Target 1	I	MTHFR_c034_WT	0.1 mg/ml	SAM	1 mM
1	A1	A	1	108	39.55	621049	4009.03	Target 1	I	MTHFR_c034_WT	0.1 mg/ml	SAM	1 mM
1	A1	A	1	109	39.687	618702	3903.94	Target 1	I	MTHFR_c034_WT	0.1 mg/ml	SAM	1 mM
1	A1	A	1	110	39.824	620672	4047.44	Target 1	I	MTHFR_c034_WT	0.1 mg/ml	SAM	1 mM
1	A1	A	1	111	39.961	617766	4393.65	Target 1	I	MTHFR_c034_WT	0.1 mg/ml	SAM	1 mM
1	A1	A	1	112	40.097	617076	4867.7	Target 1	I	MTHFR_c034_WT	0.1 mg/ml	SAM	1 mM
1	A1	A	1	113	40.234	618936	5386.69	Target 1	I	MTHFR_c034_WT	0.1 mg/ml	SAM	1 mM
1	A1	A	1	114	40.371	615570	5861.29	Target 1	I	MTHFR_c034_WT	0.1 mg/ml	SAM	1 mM
1	A1	A	1	115	40.508	616915	6190.53	Target 1	I	MTHFR_c034_WT	0.1 mg/ml	SAM	1 mM
1	A1	A	1	116	40.644	613919	6273.79	Target 1	I	MTHFR_c034_WT	0.1 mg/ml	SAM	1 mM
1	A1	A	1	117	40.781	614244	6040.96	Target 1	I	MTHFR_c034_WT	0.1 mg/ml	SAM	1 mM
1	A1	A	1	118	40.918	611947	5494.3	Target 1	I	MTHFR_c034_WT	0.1 mg/ml	SAM	1 mM
1	A1	A	1	119	41.055	610476	4730.76	Target 1	I	MTHFR_c034_WT	0.1 mg/ml	SAM	1 mM
1	A1	A	1	120	41.191	612801	3935.82	Target 1	I	MTHFR_c034_WT	0.1 mg/ml	SAM	1 mM
1	A1	A	1	121	41.328	611229	3343.34	Target 1	I	MTHFR_c034_WT	0.1 mg/ml	SAM	1 mM
1	A1	A	1	122	41.465	609789	3169.47	Target 1	I	MTHFR_c034_WT	0.1 mg/ml	SAM	1 mM
1	A1	A	1	123	41.602	611712	3533.93	Target 1	I	MTHFR_c034_WT	0.1 mg/ml	SAM	1 mM
1	A1	A	1	124	41.738	613350	4396.79	Target 1	I	MTHFR_c034_WT	0.1 mg/ml	SAM	1 mM
1	A1	A	1	125	41.875	611385	5544.46	Target 1	I	MTHFR_c034_WT	0.1 mg/ml	SAM	1 mM
1	A1	A	1	126	42.012	609128	6645.28	Target 1	I	MTHFR_c034_WT	0.1 mg/ml	SAM	1 mM
1	A1	A	1	127	42.149	607722	7362.5	Target 1	I	MTHFR_c034_WT	0.1 mg/ml	SAM	1 mM
1	A1	A	1	128	42.285	604415	7467.62	Target 1	I	MTHFR_c034_WT	0.1 mg/ml	SAM	1 mM
1	A1	A	1	129	42.422	606282	6908.17	Target 1	I	MTHFR_c034_WT	0.1 mg/ml	SAM	1 mM
1	A1	A	1	130	42.559	603839	5804.44	Target 1	I	MTHFR_c034_WT	0.1 mg/ml	SAM	1 mM
1	A1	A	1	131	42.696	602737	4401.08	Target 1	I	MTHFR_c034_WT	0.1 mg/ml	SAM	1 mM
1	A1	A	1	132	42.832	602403	2993.89	Target 1	I	MTHFR_c034_WT	0.1 mg/ml	SAM	1 mM
1	A1	A	1	133	42.969	604139	1854.48	Target 1	I	MTHFR_c034_WT	0.1 mg/ml	SAM	1 mM
1	A1	A	1	134	43.106	605892	1162.12	Target 1	I	MTHFR_c034_WT	0.1 mg/ml	SAM	1 mM
1	A1	A	1	135	43.243	603868	962.42	Target 1	I	MTHFR_c034_WT	0.1 mg/ml	SAM	1 mM
1	A1	A	1	136	43.379	604015	1168.88	Target 1	I	MTHFR_c034_WT	0.1 mg/ml	SAM	1 mM
1	A1	A	1	137	43.516	604628	1608.47	Target 1	I	MTHFR_c034_WT	0.1 mg/ml	SAM	1 mM
1	A1	A	1	138	43.653	603902	2090.97	Target 1	I	MTHFR_c034_WT	0.1 mg/ml	SAM	1 mM
1	A1	A	1	139	43.79	602677	2473.11	Target 1	I	MTHFR_c034_WT	0.1 mg/ml	SAM	1 mM
1	A1	A	1	140	43.926	601683	2696.24	Target 1	I	MTHFR_c034_WT	0.1 mg/ml	SAM	1 mM
1	A1	A	1	141	44.063	602578	2785.36	Target 1	I	MTHFR_c034_WT	0.1 mg/ml	SAM	1 mM
1	A1	A	1	142	44.2	602063	2813.69	Target 1	I	MTHFR_c034_WT	0.1 mg/ml	SAM	1 mM
1	A1	A	1	143	44.337	602214	2846.82	Target 1	I	MTHFR_c034_WT	0.1 mg/ml	SAM	1 mM
1	A1	A	1	144	44.473	601977	2899.43	Target 1	I	MTHFR_c034_WT	0.1 mg/ml	SAM	1 mM
1	A1	A	1	145	44.61	600017	2927.71	Target 1	I	MTHFR_c034_WT	0.1 mg/ml	SAM	1 mM
1	A1	A	1	146	44.747	601680	2864.24	Target 1	I	MTHFR_c034_WT	0.1 mg/ml	SAM	1 mM
1	A1	A	1	147	44.884	598081	2670.86	Target 1	I	MTHFR_c034_WT	0.1 mg/ml	SAM	1 mM
1	A1	A	1	148	45.02	599620	2373.29	Target 1	I	MTHFR_c034_WT	0.1 mg/ml	SAM	1 mM
1	A1	A	1	149	45.157	600578	2051.27	Target 1	I	MTHFR_c034_WT	0.1 mg/ml	SAM	1 mM
1	A1	A	1	150	45.294	600814	1798.05	Target 1	I	MTHFR_c034_WT	0.1 mg/ml	SAM	1 mM
1	A1	A	1	151	45.431	598064	1670.99	Target 1	I	MTHFR_c034_WT	0.1 mg/ml	SAM	1 mM
1	A1	A	1	152	45.567	599975	1671	Target 1	I	MTHFR_c034_WT	0.1 mg/ml	SAM	1 mM
1	A1	A	1	153	45.704	599755	1755.29	Target 1	I	MTHFR_c034_WT	0.1 mg/ml	SAM	1 mM
1	A1	A	1	154	45.841	598299	1870.43	Target 1	I	MTHFR_c034_WT	0.1 mg/ml	SAM	1 mM
1	A1	A	1	155	45.978	598673	1982.85	Target 1	I	MTHFR_c034_WT	0.1 mg/ml	SAM	1 mM
1	A1	A	1	156	46.114	598220	2093.61	Target 1	I	MTHFR_c034_WT	0.1 mg/ml	SAM	1 mM
1	A1	A	1	157	46.251	597986	2230.22	Target 1	I	MTHFR_c034_WT	0.1 mg/ml	SAM	1 mM
1	A1	A	1	158	46.388	598880	2425.26	Target 1	I	MTHFR_c034_WT	0.1 mg/ml	SAM	1 mM
1	A1	A	1	159	46.525	597407	2689.43	Target 1	I	MTHFR_c034_WT	0.1 mg/ml	SAM	1 mM
1	A1	A	1	160	46.661	597198	2997.57	Target 1	I	MTHFR_c034_WT	0.1 mg/ml	SAM	1 mM
1	A1	A	1	161	46.798	597111	3298.9	Target 1	I	MTHFR_c034_WT	0.1 mg/ml	SAM	1 mM
1	A1	A	1	162	46.935	594021	3540.49	Target 1	I	MTHFR_c034_WT	0.1 mg/ml	SAM	1 mM
1	A1	A	1	163	47.071	597003	3687.57	Target 1	I	MTHFR_c034_WT	0.1 mg/ml	SAM	1 mM
1	A1	A	1	164	47.208	595575	3720.98	Target 1	I	MTHFR_c034_WT	0.1 mg/ml	SAM	1 mM
1	A1	A	1	165	47.345	594261	3620.85	Target 1	I	MTHFR_c034_WT	0.1 mg/ml	SAM	1 mM
1	A1	A	1	166	47.482	593849	3357.42	Target 1	I	MTHFR_c034_WT	0.1 mg/ml	SAM	1 mM
1	A1	A	1	167	47.618	592950	2910.66	Target 1	I	MTHFR_c034_WT	0.1 mg/ml	SAM	1 mM
1	A1	A	1	168	47.755	593300	2310.06	Target 1	I	MTHFR_c034_WT	0.1 mg/ml	SAM	1 mM
1	A1	A	1	169	47.892	594044	1665.02	Target 1	I	MTHFR_c034_WT	0.1 mg/ml	SAM	1 mM
1	A1	A	1	170	48.029	592095	1150.41	Target 1	I	MTHFR_c034_WT	0.1 mg/ml	SAM	1 mM
1	A1	A	1	171	48.165	596135	939.44	Target 1	I	MTHFR_c034_WT	0.1 mg/ml	SAM	1 mM
1	A1	A	1	172	48.302	596494	1113.18	Target 1	I	MTHFR_c034_WT	0.1 mg/ml	SAM	1 mM
1	A1	A	1	173	48.439	593112	1599.94	Target 1	I	MTHFR_c034_WT	0.1 mg/ml	SAM	1 mM
1	A1	A	1	174	48.576	590676	2193.28	Target 1	I	MTHFR_c034_WT	0.1 mg/ml	SAM	1 mM
1	A1	A	1	175	48.712	592323	2643.64	Target 1	I	MTHFR_c034_WT	0.1 mg/ml	SAM	1 mM
1	A1	A	1	176	48.849	592274	2774.81	Target 1	I	MTHFR_c034_WT	0.1 mg/ml	SAM	1 mM
1	A1	A	1	177	48.986	591174	2550.11	Target 1	I	MTHFR_c034_WT	0.1 mg/ml	SAM	1 mM
1	A1	A	1	178	49.123	591740	2056.83	Target 1	I	MTHFR_c034_WT	0.1 mg/ml	SAM	1 mM
1	A1	A	1	179	49.259	591346	1434.93	Target 1	I	MTHFR_c034_WT	0.1 mg/ml	SAM	1 mM
1	A1	A	1	180	49.396	592933	802.43	Target 1	I	MTHFR_c034_WT	0.1 mg/ml	SAM	1 mM
1	A1	A	1	181	49.533	590565	223.17	Target 1	I	MTHFR_c034_WT	0.1 mg/ml	SAM	1 mM
1	A1	A	1	182	49.67	592053	-281.5	Target 1	I	MTHFR_c034_WT	0.1 mg/ml	SAM	1 mM
1	A1	A	1	183	49.806	592760	-700.59	Target 1	I	MTHFR_c034_WT	0.1 mg/ml	SAM	1 mM
1	A1	A	1	184	49.943	591823	-1010.83	Target 1	I	MTHFR_c034_WT	0.1 mg/ml	SAM	1 mM
1	A1	A	1	185	50.08	594159	-1181.5	Target 1	I	MTHFR_c034_WT	0.1 mg/ml	SAM	1 mM
1	A1	A	1	186	50.217	593606	-1202.91	Target 1	I	MTHFR_c034_WT	0.1 mg/ml	SAM	1 mM
1	A1	A	1	187	50.353	592698	-1113.17	Target 1	I	MTHFR_c034_WT	0.1 mg/ml	SAM	1 mM
1	A1	A	1	188	50.49	592967	-1005.19	Target 1	I	MTHFR_c034_WT	0.1 mg/ml	SAM	1 mM
1	A1	A	1	189	50.627	593655	-1002.22	Target 1	I	MTHFR_c034_WT	0.1 mg/ml	SAM	1 mM
1	A1	A	1	190	50.764	593117	-1212.09	Target 1	I	MTHFR_c034_WT	0.1 mg/ml	SAM	1 mM
1	A1	A	1	191	50.9	591838	-1684.86	Target 1	I	MTHFR_c034_WT	0.1 mg/ml	SAM	1 mM
1	A1	A	1	192	51.037	596155	-2391.9	Target 1	I	MTHFR_c034_WT	0.1 mg/ml	SAM	1 mM
1	A1	A	1	193	51.174	594564	-3236.2	Target 1	I	MTHFR_c034_WT	0.1 mg/ml	SAM	1 mM
1	A1	A	1	194	51.311	595156	-4088.63	Target 1	I	MTHFR_c034_WT	0.1 mg/ml	SAM	1 mM
1	A1	A	1	195	51.447	598738	-4839.9	Target 1	I	MTHFR_c034_WT	0.1 mg/ml	SAM	1 mM
1	A1	A	1	196	51.584	598213	-5446.36	Target 1	I	MTHFR_c034_WT	0.1 mg/ml	SAM	1 mM
1	A1	A	1	197	51.721	598461	-5946.72	Target 1	I	MTHFR_c034_WT	0.1 mg/ml	SAM	1 mM
1	A1	A	1	198	51.858	597823	-6437.81	Target 1	I	MTHFR_c034_WT	0.1 mg/ml	SAM	1 mM
1	A1	A	1	199	51.994	600042	-7016.25	Target 1	I	MTHFR_c034_WT	0.1 mg/ml	SAM	1 mM
1	A1	A	1	200	52.131	603433	-7715.96	Target 1	I	MTHFR_c034_WT	0.1 mg/ml	SAM	1 mM
1	A1	A	1	201	52.268	603027	-8483.71	Target 1	I	MTHFR_c034_WT	0.1 mg/ml	SAM	1 mM
1	A1	A	1	202	52.405	604576	-9205	Target 1	I	MTHFR_c034_WT	0.1 mg/ml	SAM	1 mM
1	A1	A	1	203	52.541	607311	-9765.28	Target 1	I	MTHFR_c034_WT	0.1 mg/ml	SAM	1 mM
1	A1	A	1	204	52.678	609290	-10109.7	Target 1	I	MTHFR_c034_WT	0.1 mg/ml	SAM	1 mM
1	A1	A	1	205	52.815	607681	-10266.6	Target 1	I	MTHFR_c034_WT	0.1 mg/ml	SAM	1 mM
1	A1	A	1	206	52.952	611274	-10335	Target 1	I	MTHFR_c034_WT	0.1 mg/ml	SAM	1 mM
1	A1	A	1	207	53.088	611855	-10441.1	Target 1	I	MTHFR_c034_WT	0.1 mg/ml	SAM	1 mM
1	A1	A	1	208	53.225	613294	-10690.9	Target 1	I	MTHFR_c034_WT	0.1 mg/ml	SAM	1 mM
1	A1	A	1	209	53.362	613742	-11133.6	Target 1	I	MTHFR_c034_WT	0.1 mg/ml	SAM	1 mM
1	A1	A	1	210	53.499	618349	-11748.5	Target 1	I	MTHFR_c034_WT	0.1 mg/ml	SAM	1 mM
1	A1	A	1	211	53.635	618532	-12465.6	Target 1	I	MTHFR_c034_WT	0.1 mg/ml	SAM	1 mM
1	A1	A	1	212	53.772	621487	-13201.5	Target 1	I	MTHFR_c034_WT	0.1 mg/ml	SAM	1 mM
1	A1	A	1	213	53.909	622246	-13901.6	Target 1	I	MTHFR_c034_WT	0.1 mg/ml	SAM	1 mM
1	A1	A	1	214	54.046	625292	-14562.6	Target 1	I	MTHFR_c034_WT	0.1 mg/ml	SAM	1 mM
1	A1	A	1	215	54.182	627448	-15225.8	Target 1	I	MTHFR_c034_WT	0.1 mg/ml	SAM	1 mM
1	A1	A	1	216	54.319	628650	-15948.7	Target 1	I	MTHFR_c034_WT	0.1 mg/ml	SAM	1 mM
1	A1	A	1	217	54.456	631514	-16765.6	Target 1	I	MTHFR_c034_WT	0.1 mg/ml	SAM	1 mM
1	A1	A	1	218	54.593	635379	-17660.4	Target 1	I	MTHFR_c034_WT	0.1 mg/ml	SAM	1 mM
1	A1	A	1	219	54.729	637646	-18563	Target 1	I	MTHFR_c034_WT	0.1 mg/ml	SAM	1 mM
1	A1	A	1	220	54.866	639976	-19371.9	Target 1	I	MTHFR_c034_WT	0.1 mg/ml	SAM	1 mM
1	A1	A	1	221	55.003	644628	-19998.7	Target 1	I	MTHFR_c034_WT	0.1 mg/ml	SAM	1 mM
1	A1	A	1	222	55.14	647561	-20413.9	Target 1	I	MTHFR_c034_WT	0.1 mg/ml	SAM	1 mM
1	A1	A	1	223	55.276	647232	-20671.2	Target 1	I	MTHFR_c034_WT	0.1 mg/ml	SAM	1 mM
1	A1	A	1	224	55.413	650580	-20892.8	Target 1	I	MTHFR_c034_WT	0.1 mg/ml	SAM	1 mM
1	A1	A	1	225	55.55	655810	-21221.2	Target 1	I	MTHFR_c034_WT	0.1 mg/ml	SAM	1 mM
1	A1	A	1	226	55.687	656650	-21763.7	Target 1	I	MTHFR_c034_WT	0.1 mg/ml	SAM	1 mM
1	A1	A	1	227	55.823	661039	-22562.9	Target 1	I	MTHFR_c034_WT	0.1 mg/ml	SAM	1 mM
1	A1	A	1	228	55.96	666513	-23607.2	Target 1	I	MTHFR_c034_WT	0.1 mg/ml	SAM	1 mM
1	A1	A	1	229	56.097	664903	-24860	Target 1	I	MTHFR_c034_WT	0.1 mg/ml	SAM	1 mM
1	A1	A	1	230	56.233	671585	-26271.6	Target 1	I	MTHFR_c034_WT	0.1 mg/ml	SAM	1 mM
1	A1	A	1	231	56.37	676437	-27765.7	Target 1	I	MTHFR_c034_WT	0.1 mg/ml	SAM	1 mM
1	A1	A	1	232	56.507	682394	-29227.2	Target 1	I	MTHFR_c034_WT	0.1 mg/ml	SAM	1 mM
1	A1	A	1	233	56.644	686822	-30521.2	Target 1	I	MTHFR_c034_WT	0.1 mg/ml	SAM	1 mM
1	A1	A	1	234	56.78	687445	-31551.8	Target 1	I	MTHFR_c034_WT	0.1 mg/ml	SAM	1 mM
1	A1	A	1	235	56.917	694672	-32318.8	Target 1	I	MTHFR_c034_WT	0.1 mg/ml	SAM	1 mM
1	A1	A	1	236	57.054	698586	-32926.9	Target 1	I	MTHFR_c034_WT	0.1 mg/ml	SAM	1 mM
1	A1	A	1	237	57.191	703264	-33537.7	Target 1	I	MTHFR_c034_WT	0.1 mg/ml	SAM	1 mM
1	A1	A	1	238	57.327	706726	-34295.3	Target 1	I	MTHFR_c034_WT	0.1 mg/ml	SAM	1 mM
1	A1	A	1	239	57.464	712558	-35264.2	Target 1	I	MTHFR_c034_WT	0.1 mg/ml	SAM	1 mM
1	A1	A	1	240	57.601	717037	-36408.7	Target 1	I	MTHFR_c034_WT	0.1 mg/ml	SAM	1 mM
1	A1	A	1	241	57.738	726038	-37608.9	Target 1	I	MTHFR_c034_WT	0.1 mg/ml	SAM	1 mM
1	A1	A	1	242	57.874	729586	-38714	Target 1	I	MTHFR_c034_WT	0.1 mg/ml	SAM	1 mM
1	A1	A	1	243	58.011	734620	-39609.8	Target 1	I	MTHFR_c034_WT	0.1 mg/ml	SAM	1 mM
1	A1	A	1	244	58.148	740084	-40274.1	Target 1	I	MTHFR_c034_WT	0.1 mg/ml	SAM	1 mM
1	A1	A	1	245	58.285	745651	-40784.4	Target 1	I	MTHFR_c034_WT	0.1 mg/ml	SAM	1 mM
1	A1	A	1	246	58.421	750203	-41268.8	Target 1	I	MTHFR_c034_WT	0.1 mg/ml	SAM	1 mM
1	A1	A	1	247	58.558	757014	-41826.6	Target 1	I	MTHFR_c034_WT	0.1 mg/ml	SAM	1 mM
1	A1	A	1	248	58.695	763475	-42473.3	Target 1	I	MTHFR_c034_WT	0.1 mg/ml	SAM	1 mM
1	A1	A	1	249	58.832	771188	-43140.6	Target 1	I	MTHFR_c034_WT	0.1 mg/ml	SAM	1 mM
1	A1	A	1	250	58.968	774020	-43729.7	Target 1	I	MTHFR_c034_WT	0.1 mg/ml	SAM	1 mM
1	A1	A	1	251	59.105	780799	-44177.4	Target 1	I	MTHFR_c034_WT	0.1 mg/ml	SAM	1 mM
1	A1	A	1	252	59.242	787581	-44485.9	Target 1	I	MTHFR_c034_WT	0.1 mg/ml	SAM	1 mM
1	A1	A	1	253	59.379	793187	-44703.2	Target 1	I	MTHFR_c034_WT	0.1 mg/ml	SAM	1 mM
1	A1	A	1	254	59.515	799803	-44873.5	Target 1	I	MTHFR_c034_WT	0.1 mg/ml	SAM	1 mM
1	A1	A	1	255	59.652	804399	-44993.2	Target 1	I	MTHFR_c034_WT	0.1 mg/ml	SAM	1 mM
1	A1	A	1	256	59.789	811964	-45000.8	Target 1	I	MTHFR_c034_WT	0.1 mg/ml	SAM	1 mM
1	A1	A	1	257	59.926	818607	-44798.3	Target 1	I	MTHFR_c034_WT	0.1 mg/ml	SAM	1 mM
1	A1	A	1	258	60.062	823937	-44294.2	Target 1	I	MTHFR_c034_WT	0.1 mg/ml	SAM	1 mM
1	A1	A	1	259	60.199	827449	-43440.6	Target 1	I	MTHFR_c034_WT	0.1 mg/ml	SAM	1 mM
1	A1	A	1	260	60.336	833331	-42250.4	Target 1	I	MTHFR_c034_WT	0.1 mg/ml	SAM	1 mM
1	A1	A	1	261	60.473	838108	-40783.4	Target 1	I	MTHFR_c034_WT	0.1 mg/ml	SAM	1 mM
1	A1	A	1	262	60.609	844166	-39111.9	Target 1	I	MTHFR_c034_WT	0.1 mg/ml	SAM	1 mM
1	A1	A	1	263	60.746	848537	-37294.2	Target 1	I	MTHFR_c034_WT	0.1 mg/ml	SAM	1 mM
1	A1	A	1	264	60.883	850259	-35373.7	Target 1	I	MTHFR_c034_WT	0.1 mg/ml	SAM	1 mM
1	A1	A	1	265	61.02	855295	-33392.3	Target 1	I	MTHFR_c034_WT	0.1 mg/ml	SAM	1 mM
1	A1	A	1	266	61.156	856529	-31396.1	Target 1	I	MTHFR_c034_WT	0.1 mg/ml	SAM	1 mM
1	A1	A	1	267	61.293	864336	-29414.2	Target 1	I	MTHFR_c034_WT	0.1 mg/ml	SAM	1 mM
1	A1	A	1	268	61.43	865932	-27436.7	Target 1	I	MTHFR_c034_WT	0.1 mg/ml	SAM	1 mM
1	A1	A	1	269	61.567	866889	-25417.3	Target 1	I	MTHFR_c034_WT	0.1 mg/ml	SAM	1 mM
1	A1	A	1	270	61.703	869390	-23302.9	Target 1	I	MTHFR_c034_WT	0.1 mg/ml	SAM	1 mM
1	A1	A	1	271	61.84	873679	-21067.3	Target 1	I	MTHFR_c034_WT	0.1 mg/ml	SAM	1 mM
1	A1	A	1	272	61.977	874007	-18726.6	Target 1	I	MTHFR_c034_WT	0.1 mg/ml	SAM	1 mM
1	A1	A	1	273	62.114	874827	-16330.5	Target 1	I	MTHFR_c034_WT	0.1 mg/ml	SAM	1 mM
1	A1	A	1	274	62.25	877257	-13952.7	Target 1	I	MTHFR_c034_WT	0.1 mg/ml	SAM	1 mM
1	A1	A	1	275	62.387	876439	-11684.3	Target 1	I	MTHFR_c034_WT	0.1 mg/ml	SAM	1 mM
1	A1	A	1	276	62.524	876754	-9624.11	Target 1	I	MTHFR_c034_WT	0.1 mg/ml	SAM	1 mM
1	A1	A	1	277	62.661	876944	-7851.9	Target 1	I	MTHFR_c034_WT	0.1 mg/ml	SAM	1 mM
1	A1	A	1	278	62.797	880955	-6393.47	Target 1	I	MTHFR_c034_WT	0.1 mg/ml	SAM	1 mM
1	A1	A	1	279	62.934	878518	-5201	Target 1	I	MTHFR_c034_WT	0.1 mg/ml	SAM	1 mM
1	A1	A	1	280	63.071	877909	-4163.08	Target 1	I	MTHFR_c034_WT	0.1 mg/ml	SAM	1 mM
1	A1	A	1	281	63.208	881220	-3139.23	Target 1	I	MTHFR_c034_WT	0.1 mg/ml	SAM	1 mM
1	A1	A	1	282	63.344	880383	-2006.03	Target 1	I	MTHFR_c034_WT	0.1 mg/ml	SAM	1 mM
1	A1	A	1	283	63.481	878591	-694.75	Target 1	I	MTHFR_c034_WT	0.1 mg/ml	SAM	1 mM
1	A1	A	1	284	63.618	880331	781.23	Target 1	I	MTHFR_c034_WT	0.1 mg/ml	SAM	1 mM
1	A1	A	1	285	63.755	876395	2316.88	Target 1	I	MTHFR_c034_WT	0.1 mg/ml	SAM	1 mM
1	A1	A	1	286	63.891	875615	3738.47	Target 1	I	MTHFR_c034_WT	0.1 mg/ml	SAM	1 mM
1	A1	A	1	287	64.028	874394	4862.03	Target 1	I	MTHFR_c034_WT	0.1 mg/ml	SAM	1 mM
1	A1	A	1	288	64.165	875259	5574.88	Target 1	I	MTHFR_c034_WT	0.1 mg/ml	SAM	1 mM
1	A1	A	1	289	64.302	873494	5896.72	Target 1	I	MTHFR_c034_WT	0.1 mg/ml	SAM	1 mM
1	A1	A	1	290	64.438	875091	5982.38	Target 1	I	MTHFR_c034_WT	0.1 mg/ml	SAM	1 mM
1	A1	A	1	291	64.575	873705	6056.22	Target 1	I	MTHFR_c034_WT	0.1 mg/ml	SAM	1 mM
1	A1	A	1	292	64.712	871442	6312.96	Target 1	I	MTHFR_c034_WT	0.1 mg/ml	SAM	1 mM
1	A1	A	1	293	64.849	871063	6834.62	Target 1	I	MTHFR_c034_WT	0.1 mg/ml	SAM	1 mM
1	A1	A	1	294	64.985	869744	7569.34	Target 1	I	MTHFR_c034_WT	0.1 mg/ml	SAM	1 mM
1	A1	A	1	295	65.122	867412	8368.76	Target 1	I	MTHFR_c034_WT	0.1 mg/ml	SAM	1 mM
1	A1	A	1	296	65.259	865252	9088.01	Target 1	I	MTHFR_c034_WT	0.1 mg/ml	SAM	1 mM
1	A1	A	1	297	65.395	866261	9640.97	Target 1	I	MTHFR_c034_WT	0.1 mg/ml	SAM	1 mM
1	A1	A	1	298	65.532	864491	10034.1	Target 1	I	MTHFR_c034_WT	0.1 mg/ml	SAM	1 mM
1	A1	A	1	299	65.669	863516	10344.3	Target 1	I	MTHFR_c034_WT	0.1 mg/ml	SAM	1 mM
1	A1	A	1	300	65.806	860823	10664.1	Target 1	I	MTHFR_c034_WT	0.1 mg/ml	SAM	1 mM
1	A1	A	1	301	65.942	858849	11042.9	Target 1	I	MTHFR_c034_WT	0.1 mg/ml	SAM	1 mM
1	A1	A	1	302	66.079	858583	11471.1	Target 1	I	MTHFR_c034_WT	0.1 mg/ml	SAM	1 mM
1	A1	A	1	303	66.216	855928	11900.1	Target 1	I	MTHFR_c034_WT	0.1 mg/ml	SAM	1 mM
1	A1	A	1	304	66.353	854003	12284.2	Target 1	I	MTHFR_c034_WT	0.1 mg/ml	SAM	1 mM
1	A1	A	1	305	66.489	853508	12609.7	Target 1	I	MTHFR_c034_WT	0.1 mg/ml	SAM	1 mM
1	A1	A	1	306	66.626	852413	12887.8	Target 1	I	MTHFR_c034_WT	0.1 mg/ml	SAM	1 mM
1	A1	A	1	307	66.763	847501	13128	Target 1	I	MTHFR_c034_WT	0.1 mg/ml	SAM	1 mM
1	A1	A	1	308	66.9	847864	13319.2	Target 1	I	MTHFR_c034_WT	0.1 mg/ml	SAM	1 mM
1	A1	A	1	309	67.036	844493	13436.5	Target 1	I	MTHFR_c034_WT	0.1 mg/ml	SAM	1 mM
1	A1	A	1	310	67.173	844000	13470.7	Target 1	I	MTHFR_c034_WT	0.1 mg/ml	SAM	1 mM
1	A1	A	1	311	67.31	844689	13454.9	Target 1	I	MTHFR_c034_WT	0.1 mg/ml	SAM	1 mM
1	A1	A	1	312	67.447	839260	13458.4	Target 1	I	MTHFR_c034_WT	0.1 mg/ml	SAM	1 mM
1	A1	A	1	313	67.583	839442	13549.6	Target 1	I	MTHFR_c034_WT	0.1 mg/ml	SAM	1 mM
1	A1	A	1	314	67.72	836023	13757.9	Target 1	I	MTHFR_c034_WT	0.1 mg/ml	SAM	1 mM
1	A1	A	1	315	67.857	834979	14062.3	Target 1	I	MTHFR_c034_WT	0.1 mg/ml	SAM	1 mM
1	A1	A	1	316	67.994	833386	14411.2	Target 1	I	MTHFR_c034_WT	0.1 mg/ml	SAM	1 mM
1	A1	A	1	317	68.13	831523	14757.4	Target 1	I	MTHFR_c034_WT	0.1 mg/ml	SAM	1 mM
1	A1	A	1	318	68.267	827563	15075.3	Target 1	I	MTHFR_c034_WT	0.1 mg/ml	SAM	1 mM
1	A1	A	1	319	68.404	826519	15362	Target 1	I	MTHFR_c034_WT	0.1 mg/ml	SAM	1 mM
1	A1	A	1	320	68.541	825051	15629.7	Target 1	I	MTHFR_c034_WT	0.1 mg/ml	SAM	1 mM
1	A1	A	1	321	68.677	823621	15899.4	Target 1	I	MTHFR_c034_WT	0.1 mg/ml	SAM	1 mM
1	A1	A	1	322	68.814	821027	16188.7	Target 1	I	MTHFR_c034_WT	0.1 mg/ml	SAM	1 mM
1	A1	A	1	323	68.951	816450	16498.8	Target 1	I	MTHFR_c034_WT	0.1 mg/ml	SAM	1 mM
1	A1	A	1	324	69.088	815903	16811.9	Target 1	I	MTHFR_c034_WT	0.1 mg/ml	SAM	1 mM
1	A1	A	1	325	69.224	812887	17105.8	Target 1	I	MTHFR_c034_WT	0.1 mg/ml	SAM	1 mM
1	A1	A	1	326	69.361	812892	17384.3	Target 1	I	MTHFR_c034_WT	0.1 mg/ml	SAM	1 mM
1	A1	A	1	327	69.498	808979	17684.5	Target 1	I	MTHFR_c034_WT	0.1 mg/ml	SAM	1 mM
1	A1	A	1	328	69.635	808111	18046.6	Target 1	I	MTHFR_c034_WT	0.1 mg/ml	SAM	1 mM
1	A1	A	1	329	69.771	801306	18460.7	Target 1	I	MTHFR_c034_WT	0.1 mg/ml	SAM	1 mM
1	A1	A	1	330	69.908	801080	18838.4	Target 1	I	MTHFR_c034_WT	0.1 mg/ml	SAM	1 mM
1	A1	A	1	331	70.045	798144	19043.6	Target 1	I	MTHFR_c034_WT	0.1 mg/ml	SAM	1 mM
1	A1	A	1	332	70.182	795642	18968.8	Target 1	I	MTHFR_c034_WT	0.1 mg/ml	SAM	1 mM
1	A1	A	1	333	70.318	793246	18609.4	Target 1	I	MTHFR_c034_WT	0.1 mg/ml	SAM	1 mM
1	A1	A	1	334	70.455	793337	18084	Target 1	I	MTHFR_c034_WT	0.1 mg/ml	SAM	1 mM
1	A1	A	1	335	70.592	791291	17582.9	Target 1	I	MTHFR_c034_WT	0.1 mg/ml	SAM	1 mM
1	A1	A	1	336	70.729	789558	17280.1	Target 1	I	MTHFR_c034_WT	0.1 mg/ml	SAM	1 mM
1	A1	A	1	337	70.865	782291	17256.2	Target 1	I	MTHFR_c034_WT	0.1 mg/ml	SAM	1 mM
1	A1	A	1	338	71.002	783537	17478.7	Target 1	I	MTHFR_c034_WT	0.1 mg/ml	SAM	1 mM
1	A1	A	1	339	71.139	781473	17840.7	Target 1	I	MTHFR_c034_WT	0.1 mg/ml	SAM	1 mM
1	A1	A	1	340	71.276	779563	18220.9	Target 1	I	MTHFR_c034_WT	0.1 mg/ml	SAM	1 mM
1	A1	A	1	341	71.412	774401	18523.8	Target 1	I	MTHFR_c034_WT	0.1 mg/ml	SAM	1 mM
1	A1	A	1	342	71.549	772180	18685.8	Target 1	I	MTHFR_c034_WT	0.1 mg/ml	SAM	1 mM
1	A1	A	1	343	71.686	769488	18670.3	Target 1	I	MTHFR_c034_WT	0.1 mg/ml	SAM	1 mM
1	A1	A	1	344	71.823	769228	18480	Target 1	I	MTHFR_c034_WT	0.1 mg/ml	SAM	1 mM
1	A1	A	1	345	71.959	767709	18173.7	Target 1	I	MTHFR_c034_WT	0.1 mg/ml	SAM	1 mM
1	A1	A	1	346	72.096	764690	17858.2	Target 1	I	MTHFR_c034_WT	0.1 mg/ml	SAM	1 mM
1	A1	A	1	347	72.233	760552	17642.8	Target 1	I	MTHFR_c034_WT	0.1 mg/ml	SAM	1 mM
1	A1	A	1	348	72.37	760784	17586.6	Target 1	I	MTHFR_c034_WT	0.1 mg/ml	SAM	1 mM
1	A1	A	1	349	72.506	757099	17678	Target 1	I	MTHFR_c034_WT	0.1 mg/ml	SAM	1 mM
1	A1	A	1	350	72.643	753993	17862.9	Target 1	I	MTHFR_c034_WT	0.1 mg/ml	SAM	1 mM
1	A1	A	1	351	72.78	753319	18090.3	Target 1	I	MTHFR_c034_WT	0.1 mg/ml	SAM	1 mM
1	A1	A	1	352	72.917	751197	18333.5	Target 1	I	MTHFR_c034_WT	0.1 mg/ml	SAM	1 mM
1	A1	A	1	353	73.053	748445	18574.7	Target 1	I	MTHFR_c034_WT	0.1 mg/ml	SAM	1 mM
1	A1	A	1	354	73.19	742911	18772.6	Target 1	I	MTHFR_c034_WT	0.1 mg/ml	SAM	1 mM
1	A1	A	1	355	73.327	742626	18854.5	Target 1	I	MTHFR_c034_WT	0.1 mg/ml	SAM	1 mM
1	A1	A	1	356	73.464	740320	18744.6	Target 1	I	MTHFR_c034_WT	0.1 mg/ml	SAM	1 mM
1	A1	A	1	357	73.6	737496	18418.1	Target 1	I	MTHFR_c034_WT	0.1 mg/ml	SAM	1 mM
1	A1	A	1	358	73.737	736259	17938.5	Target 1	I	MTHFR_c034_WT	0.1 mg/ml	SAM	1 mM
1	A1	A	1	359	73.874	733789	17446.2	Target 1	I	MTHFR_c034_WT	0.1 mg/ml	SAM	1 mM
1	A1	A	1	360	74.011	734483	17099.4	Target 1	I	MTHFR_c034_WT	0.1 mg/ml	SAM	1 mM
1	A1	A	1	361	74.147	730076	16993	Target 1	I	MTHFR_c034_WT	0.1 mg/ml	SAM	1 mM
1	A1	A	1	362	74.284	727218	17101	Target 1	I	MTHFR_c034_WT	0.1 mg/ml	SAM	1 mM
1	A1	A	1	363	74.421	722973	17281.2	Target 1	I	MTHFR_c034_WT	0.1 mg/ml	SAM	1 mM
1	A1	A	1	364	74.557	722910	17342.8	Target 1	I	MTHFR_c034_WT	0.1 mg/ml	SAM	1 mM
1	A1	A	1	365	74.694	720618	17143.8	Target 1	I	MTHFR_c034_WT	0.1 mg/ml	SAM	1 mM
1	A1	A	1	366	74.831	717336	16665.3	Target 1	I	MTHFR_c034_WT	0.1 mg/ml	SAM	1 mM
1	A1	A	1	367	74.968	719866	16015.9	Target 1	I	MTHFR_c034_WT	0.1 mg/ml	SAM	1 mM
1	A1	A	1	368	75.104	713985	15372.7	Target 1	I	MTHFR_c034_WT	0.1 mg/ml	SAM	1 mM
1	A1	A	1	369	75.241	713941	14895.5	Target 1	I	MTHFR_c034_WT	0.1 mg/ml	SAM	1 mM
1	A1	A	1	370	75.378	711960	14664.1	Target 1	I	MTHFR_c034_WT	0.1 mg/ml	SAM	1 mM
1	A1	A	1	371	75.515	710494	14656.3	Target 1	I	MTHFR_c034_WT	0.1 mg/ml	SAM	1 mM
1	A1	A	1	372	75.651	707931	14762.5	Target 1	I	MTHFR_c034_WT	0.1 mg/ml	SAM	1 mM
1	A1	A	1	373	75.788	705485	14823	Target 1	I	MTHFR_c034_WT	0.1 mg/ml	SAM	1 mM
1	A1	A	1	374	75.925	701935	14680.3	Target 1	I	MTHFR_c034_WT	0.1 mg/ml	SAM	1 mM
1	A1	A	1	375	76.062	702636	14243.2	Target 1	I	MTHFR_c034_WT	0.1 mg/ml	SAM	1 mM
1	A1	A	1	376	76.198	698418	13541.8	Target 1	I	MTHFR_c034_WT	0.1 mg/ml	SAM	1 mM
1	A1	A	1	377	76.335	701980	12741.8	Target 1	I	MTHFR_c034_WT	0.1 mg/ml	SAM	1 mM
1	A1	A	1	378	76.472	699726	12088.5	Target 1	I	MTHFR_c034_WT	0.1 mg/ml	SAM	1 mM
1	A1	A	1	379	76.609	697293	11799.7	Target 1	I	MTHFR_c034_WT	0.1 mg/ml	SAM	1 mM
1	A1	A	1	380	76.745	695675	11960.4	Target 1	I	MTHFR_c034_WT	0.1 mg/ml	SAM	1 mM
1	A1	A	1	381	76.882	692866	12487.9	Target 1	I	MTHFR_c034_WT	0.1 mg/ml	SAM	1 mM
1	A1	A	1	382	77.019	690036	13182.9	Target 1	I	MTHFR_c034_WT	0.1 mg/ml	SAM	1 mM
1	A1	A	1	383	77.156	690389	13833	Target 1	I	MTHFR_c034_WT	0.1 mg/ml	SAM	1 mM
1	A1	A	1	384	77.292	687192	14302.1	Target 1	I	MTHFR_c034_WT	0.1 mg/ml	SAM	1 mM
1	A1	A	1	385	77.429	686535	14554.4	Target 1	I	MTHFR_c034_WT	0.1 mg/ml	SAM	1 mM
1	A1	A	1	386	77.566	681936	14622.7	Target 1	I	MTHFR_c034_WT	0.1 mg/ml	SAM	1 mM
1	A1	A	1	387	77.703	682684	14558.6	Target 1	I	MTHFR_c034_WT	0.1 mg/ml	SAM	1 mM
1	A1	A	1	388	77.839	679863	14399	Target 1	I	MTHFR_c034_WT	0.1 mg/ml	SAM	1 mM
1	A1	A	1	389	77.976	678815	14167.7	Target 1	I	MTHFR_c034_WT	0.1 mg/ml	SAM	1 mM
1	A1	A	1	390	78.113	674991	13890.8	Target 1	I	MTHFR_c034_WT	0.1 mg/ml	SAM	1 mM
1	A1	A	1	391	78.25	675220	13614.1	Target 1	I	MTHFR_c034_WT	0.1 mg/ml	SAM	1 mM
1	A1	A	1	392	78.386	674012	13400.3	Target 1	I	MTHFR_c034_WT	0.1 mg/ml	SAM	1 mM
1	A1	A	1	393	78.523	672646	13306.2	Target 1	I	MTHFR_c034_WT	0.1 mg/ml	SAM	1 mM
1	A1	A	1	394	78.66	670168	13345.6	Target 1	I	MTHFR_c034_WT	0.1 mg/ml	SAM	1 mM
1	A1	A	1	395	78.797	668264	13468.5	Target 1	I	MTHFR_c034_WT	0.1 mg/ml	SAM	1 mM
1	A1	A	1	396	78.933	663823	13577.8	Target 1	I	MTHFR_c034_WT	0.1 mg/ml	SAM	1 mM
1	A1	A	1	397	79.07	664343	13583.1	Target 1	I	MTHFR_c034_WT	0.1 mg/ml	SAM	1 mM
1	A1	A	1	398	79.207	665069	13454.7	Target 1	I	MTHFR_c034_WT	0.1 mg/ml	SAM	1 mM
1	A1	A	1	399	79.344	661088	13239.5	Target 1	I	MTHFR_c034_WT	0.1 mg/ml	SAM	1 mM
1	A1	A	1	400	79.48	659013	13025.6	Target 1	I	MTHFR_c034_WT	0.1 mg/ml	SAM	1 mM
1	A1	A	1	401	79.617	658419	12887.6	Target 1	I	MTHFR_c034_WT	0.1 mg/ml	SAM	1 mM
1	A1	A	1	402	79.754	658002	12856.7	Target 1	I	MTHFR_c034_WT	0.1 mg/ml	SAM	1 mM
1	A1	A	1	403	79.891	653761	12930.7	Target 1	I	MTHFR_c034_WT	0.1 mg/ml	SAM	1 mM
1	A1	A	1	404	80.027	652316	13105.2	Target 1	I	MTHFR_c034_WT	0.1 mg/ml	SAM	1 mM
1	A1	A	1	405	80.164	652666	13393	Target 1	I	MTHFR_c034_WT	0.1 mg/ml	SAM	1 mM
1	A1	A	1	406	80.301	651401	13809.8	Target 1	I	MTHFR_c034_WT	0.1 mg/ml	SAM	1 mM
1	A1	A	1	407	80.438	647773	14332.8	Target 1	I	MTHFR_c034_WT	0.1 mg/ml	SAM	1 mM
1	A1	A	1	408	80.574	644652	14875.3	Target 1	I	MTHFR_c034_WT	0.1 mg/ml	SAM	1 mM
1	A1	A	1	409	80.711	642276	15300	Target 1	I	MTHFR_c034_WT	0.1 mg/ml	SAM	1 mM
1	A1	A	1	410	80.848	641325	15484.5	Target 1	I	MTHFR_c034_WT	0.1 mg/ml	SAM	1 mM
1	A1	A	1	411	80.985	638579	15393	Target 1	I	MTHFR_c034_WT	0.1 mg/ml	SAM	1 mM
1	A1	A	1	412	81.121	637408	15110.5	Target 1	I	MTHFR_c034_WT	0.1 mg/ml	SAM	1 mM
1	A1	A	1	413	81.258	637169	14807.4	Target 1	I	MTHFR_c034_WT	0.1 mg/ml	SAM	1 mM
1	A1	A	1	414	81.395	635304	14655.4	Target 1	I	MTHFR_c034_WT	0.1 mg/ml	SAM	1 mM
1	A1	A	1	415	81.532	630578	14745.1	Target 1	I	MTHFR_c034_WT	0.1 mg/ml	SAM	1 mM
1	A1	A	1	416	81.668	631939	15046.4	Target 1	I	MTHFR_c034_WT	0.1 mg/ml	SAM	1 mM
1	A1	A	1	417	81.805	627576	15431.8	Target 1	I	MTHFR_c034_WT	0.1 mg/ml	SAM	1 mM
1	A1	A	1	418	81.942	623792	15744.1	Target 1	I	MTHFR_c034_WT	0.1 mg/ml	SAM	1 mM
1	A1	A	1	419	82.079	624029	15873	Target 1	I	MTHFR_c034_WT	0.1 mg/ml	SAM	1 mM
1	A1	A	1	420	82.215	621130	15800.7	Target 1	I	MTHFR_c034_WT	0.1 mg/ml	SAM	1 mM
1	A1	A	1	421	82.352	619972	15599.7	Target 1	I	MTHFR_c034_WT	0.1 mg/ml	SAM	1 mM
1	A1	A	1	422	82.489	618932	15384.9	Target 1	I	MTHFR_c034_WT	0.1 mg/ml	SAM	1 mM
1	A1	A	1	423	82.626	615392	15250.5	Target 1	I	MTHFR_c034_WT	0.1 mg/ml	SAM	1 mM
1	A1	A	1	424	82.762	613836	15229.5	Target 1	I	MTHFR_c034_WT	0.1 mg/ml	SAM	1 mM
1	A1	A	1	425	82.899	611756	15289.7	Target 1	I	MTHFR_c034_WT	0.1 mg/ml	SAM	1 mM
1	A1	A	1	426	83.036	609598	15362.3	Target 1	I	MTHFR_c034_WT	0.1 mg/ml	SAM	1 mM
1	A1	A	1	427	83.173	610011	15381.6	Target 1	I	MTHFR_c034_WT	0.1 mg/ml	SAM	1 mM
1	A1	A	1	428	83.309	603411	15317.4	Target 1	I	MTHFR_c034_WT	0.1 mg/ml	SAM	1 mM
1	A1	A	1	429	83.446	603156	15191.4	Target 1	I	MTHFR_c034_WT	0.1 mg/ml	SAM	1 mM
1	A1	A	1	430	83.583	604468	15075.9	Target 1	I	MTHFR_c034_WT	0.1 mg/ml	SAM	1 mM
1	A1	A	1	431	83.719	600218	15070	Target 1	I	MTHFR_c034_WT	0.1 mg/ml	SAM	1 mM
1	A1	A	1	432	83.856	599844	15252.7	Target 1	I	MTHFR_c034_WT	0.1 mg/ml	SAM	1 mM
1	A1	A	1	433	83.993	596445	15636.3	Target 1	I	MTHFR_c034_WT	0.1 mg/ml	SAM	1 mM
1	A1	A	1	434	84.13	593560	16153.7	Target 1	I	MTHFR_c034_WT	0.1 mg/ml	SAM	1 mM
1	A1	A	1	435	84.266	592252	16686.3	Target 1	I	MTHFR_c034_WT	0.1 mg/ml	SAM	1 mM
1	A1	A	1	436	84.403	589226	17119.8	Target 1	I	MTHFR_c034_WT	0.1 mg/ml	SAM	1 mM
1	A1	A	1	437	84.54	586646	17389	Target 1	I	MTHFR_c034_WT	0.1 mg/ml	SAM	1 mM
1	A1	A	1	438	84.677	586266	17490	Target 1	I	MTHFR_c034_WT	0.1 mg/ml	SAM	1 mM
1	A1	A	1	439	84.813	581659	17462.3	Target 1	I	MTHFR_c034_WT	0.1 mg/ml	SAM	1 mM
1	A1	A	1	440	84.95	580976	17364.2	Target 1	I	MTHFR_c034_WT	0.1 mg/ml	SAM	1 mM
1	A1	A	1	441	85.087	577498	17253	Target 1	I	MTHFR_c034_WT	0.1 mg/ml	SAM	1 mM
1	A1	A	1	442	85.224	577220	17176.2	Target 1	I	MTHFR_c034_WT	0.1 mg/ml	SAM	1 mM
1	A1	A	1	443	85.36	574367	17161.7	Target 1	I	MTHFR_c034_WT	0.1 mg/ml	SAM	1 mM
1	A1	A	1	444	85.497	571798	17209.8	Target 1	I	MTHFR_c034_WT	0.1 mg/ml	SAM	1 mM
1	A1	A	1	445	85.634	568943	17291.7	Target 1	I	MTHFR_c034_WT	0.1 mg/ml	SAM	1 mM
1	A1	A	1	446	85.771	567487	17358.8	Target 1	I	MTHFR_c034_WT	0.1 mg/ml	SAM	1 mM
1	A1	A	1	447	85.907	564498	17362.7	Target 1	I	MTHFR_c034_WT	0.1 mg/ml	SAM	1 mM
1	A1	A	1	448	86.044	564169	17270.2	Target 1	I	MTHFR_c034_WT	0.1 mg/ml	SAM	1 mM
1	A1	A	1	449	86.181	558638	17073.8	Target 1	I	MTHFR_c034_WT	0.1 mg/ml	SAM	1 mM
1	A1	A	1	450	86.318	558425	16793	Target 1	I	MTHFR_c034_WT	0.1 mg/ml	SAM	1 mM
1	A1	A	1	451	86.454	557259	16475.5	Target 1	I	MTHFR_c034_WT	0.1 mg/ml	SAM	1 mM
1	A1	A	1	452	86.591	554193	16193.5	Target 1	I	MTHFR_c034_WT	0.1 mg/ml	SAM	1 mM
1	A1	A	1	453	86.728	551782	16029.9	Target 1	I	MTHFR_c034_WT	0.1 mg/ml	SAM	1 mM
1	A1	A	1	454	86.865	551100	16051.2	Target 1	I	MTHFR_c034_WT	0.1 mg/ml	SAM	1 mM
1	A1	A	1	455	87.001	550316	16273.3	Target 1	I	MTHFR_c034_WT	0.1 mg/ml	SAM	1 mM
1	A1	A	1	456	87.138	545868	16639.2	Target 1	I	MTHFR_c034_WT	0.1 mg/ml	SAM	1 mM
1	A1	A	1	457	87.275	543437	17024.7	Target 1	I	MTHFR_c034_WT	0.1 mg/ml	SAM	1 mM
1	A1	A	1	458	87.412	541459	17279.3	Target 1	I	MTHFR_c034_WT	0.1 mg/ml	SAM	1 mM
1	A1	A	1	459	87.548	537347	17287.3	Target 1	I	MTHFR_c034_WT	0.1 mg/ml	SAM	1 mM
1	A1	A	1	460	87.685	536765	17009.4	Target 1	I	MTHFR_c034_WT	0.1 mg/ml	SAM	1 mM
1	A1	A	1	461	87.822	537028	16485.6	Target 1	I	MTHFR_c034_WT	0.1 mg/ml	SAM	1 mM
1	A1	A	1	462	87.959	532592	15798.6	Target 1	I	MTHFR_c034_WT	0.1 mg/ml	SAM	1 mM
1	A1	A	1	463	88.095	529389	15035.6	Target 1	I	MTHFR_c034_WT	0.1 mg/ml	SAM	1 mM
1	A1	A	1	464	88.232	529891	14273.1	Target 1	I	MTHFR_c034_WT	0.1 mg/ml	SAM	1 mM
1	A1	A	1	465	88.369	528071	13580.1	Target 1	I	MTHFR_c034_WT	0.1 mg/ml	SAM	1 mM
1	A1	A	1	466	88.506	527567	13015.2	Target 1	I	MTHFR_c034_WT	0.1 mg/ml	SAM	1 mM
1	A1	A	1	467	88.642	525343	12604.4	Target 1	I	MTHFR_c034_WT	0.1 mg/ml	SAM	1 mM
1	A1	A	1	468	88.779	522899	12317.8	Target 1	I	MTHFR_c034_WT	0.1 mg/ml	SAM	1 mM
1	A1	A	1	469	88.916	522683	12076.7	Target 1	I	MTHFR_c034_WT	0.1 mg/ml	SAM	1 mM
1	A1	A	1	470	89.053	518785	11799.3	Target 1	I	MTHFR_c034_WT	0.1 mg/ml	SAM	1 mM
1	A1	A	1	471	89.189	518531	11458.5	Target 1	I	MTHFR_c034_WT	0.1 mg/ml	SAM	1 mM
1	A1	A	1	472	89.326	518080	11106.6	Target 1	I	MTHFR_c034_WT	0.1 mg/ml	SAM	1 mM
1	A1	A	1	473	89.463	517422	10844.6	Target 1	I	MTHFR_c034_WT	0.1 mg/ml	SAM	1 mM
1	A1	A	1	474	89.6	515858	10751.7	Target 1	I	MTHFR_c034_WT	0.1 mg/ml	SAM	1 mM
1	A1	A	1	475	89.736	514186	10820.9	Target 1	I	MTHFR_c034_WT	0.1 mg/ml	SAM	1 mM
1	A1	A	1	476	89.873	512375	10941.5	Target 1	I	MTHFR_c034_WT	0.1 mg/ml	SAM	1 mM
1	A1	A	1	477	90.01	510528	10943.6	Target 1	I	MTHFR_c034_WT	0.1 mg/ml	SAM	1 mM
1	A1	A	1	478	90.147	507536	10675.3	Target 1	I	MTHFR_c034_WT	0.1 mg/ml	SAM	1 mM
1	A1	A	1	479	90.283	508854	10071.5	Target 1	I	MTHFR_c034_WT	0.1 mg/ml	SAM	1 mM
1	A1	A	1	480	90.42	506740	9179.99	Target 1	I	MTHFR_c034_WT	0.1 mg/ml	SAM	1 mM
1	A1	A	1	481	90.557	505095	8141.15	Target 1	I	MTHFR_c034_WT	0.1 mg/ml	SAM	1 mM
1	A1	A	1	482	90.694	506085	7134.78	Target 1	I	MTHFR_c034_WT	0.1 mg/ml	SAM	1 mM
1	A1	A	1	483	90.83	506163	6336.38	Target 1	I	MTHFR_c034_WT	0.1 mg/ml	SAM	1 mM
1	A1	A	1	484	90.967	503924	5875.24	Target 1	I	MTHFR_c034_WT	0.1 mg/ml	SAM	1 mM
1	A1	A	1	485	91.104	504296	5801.33	Target 1	I	MTHFR_c034_WT	0.1 mg/ml	SAM	1 mM
1	A1	A	1	486	91.241	504374	6086.36	Target 1	I	MTHFR_c034_WT	0.1 mg/ml	SAM	1 mM
1	A1	A	1	487	91.377	503067	6638.36	Target 1	I	MTHFR_c034_WT	0.1 mg/ml	SAM	1 mM
1	A1	A	1	488	91.514	500532	7328.98	Target 1	I	MTHFR_c034_WT	0.1 mg/ml	SAM	1 mM
1	A1	A	1	489	91.651	498800	8022.56	Target 1	I	MTHFR_c034_WT	0.1 mg/ml	SAM	1 mM
1	A1	A	1	490	91.788	501168	8612.02	Target 1	I	MTHFR_c034_WT	0.1 mg/ml	SAM	1 mM
1	A1	A	1	491	91.924	497103	9026.08	Target 1	I	MTHFR_c034_WT	0.1 mg/ml	SAM	1 mM
1	A1	A	1	492	92.061	495559	9226.99	Target 1	I	MTHFR_c034_WT	0.1 mg/ml	SAM	1 mM
1	A1	A	1	493	92.198	494527	9214.28	Target 1	I	MTHFR_c034_WT	0.1 mg/ml	SAM	1 mM
1	A1	A	1	494	92.335	492651	9022.84	Target 1	I	MTHFR_c034_WT	0.1 mg/ml	SAM	1 mM
1	A1	A	1	495	92.471	495392	8709.83	Target 1	I	MTHFR_c034_WT	0.1 mg/ml	SAM	1 mM
1	A1	A	1	496	92.608	491755	8332.25	Target 1	I	MTHFR_c034_WT	0.1 mg/ml	SAM	1 mM
1	A1	A	1	497	92.745	489802	7928	Target 1	I	MTHFR_c034_WT	0.1 mg/ml	SAM	1 mM
1	A1	A	1	498	92.881	488601	7514.78	Target 1	I	MTHFR_c034_WT	0.1 mg/ml	SAM	1 mM
1	A1	A	1	499	93.018	490836	7104.27	Target 1	I	MTHFR_c034_WT	0.1 mg/ml	SAM	1 mM
1	A1	A	1	500	93.155	488949	6720.81	Target 1	I	MTHFR_c034_WT	0.1 mg/ml	SAM	1 mM
1	A1	A	1	501	93.292	487961	6393.47	Target 1	I	MTHFR_c034_WT	0.1 mg/ml	SAM	1 mM
1	A1	A	1	502	93.428	484910	6152.8	Target 1	I	MTHFR_c034_WT	0.1 mg/ml	SAM	1 mM
1	A1	A	1	503	93.565	487324	6031.66	Target 1	I	MTHFR_c034_WT	0.1 mg/ml	SAM	1 mM
1	A1	A	1	504	93.702	486639	6060.56	Target 1	I	MTHFR_c034_WT	0.1 mg/ml	SAM	1 mM
1	A1	A	1	505	93.839	484508	6249.63	Target 1	I	MTHFR_c034_WT	0.1 mg/ml	SAM	1 mM
1	A1	A	1	506	93.975	484929	6562.52	Target 1	I	MTHFR_c034_WT	0.1 mg/ml	SAM	1 mM
1	A1	A	1	507	94.112	483335	6908.29	Target 1	I	MTHFR_c034_WT	0.1 mg/ml	SAM	1 mM
1	A1	A	1	508	94.249	480343	7170.16	Target 1	I	MTHFR_c034_WT	0.1 mg/ml	SAM	1 mM
1	A1	A	1	509	94.386	481517	7264.74	Target 1	I	MTHFR_c034_WT	0.1 mg/ml	SAM	1 mM
1	A1	A	1	510	94.522	478903	7189.2	Target 1	I	MTHFR_c034_WT	0.1 mg/ml	SAM	1 mM
1	A1	A	1	511	94.659	478931	7022.22	Target 1	I	MTHFR_c034_WT	0.1 mg/ml	SAM	1 mM
1	A1	A	1	512	94.796	479819	6873.38	Target 1	I	MTHFR_c034_WT	0.1 mg/ml	SAM	1 mM
1	A1	A	1	513	94.933	477024	6811	Target 1	I	MTHFR_c034_WT	0.1 mg/ml	SAM	1 mM
1	A1	A	1	514	95.069	474662	6825.1	Target 1	I	MTHFR_c034_WT	0.1 mg/ml	SAM	1 mM
1	A1	A	1	515	95.206	475737	6848.84	Target 1	I	MTHFR_c034_WT	0.1 mg/ml	SAM	1 mM
1	A1	A	1	516	95.343	473653	6819.21	Target 1	I	MTHFR_c034_WT	0.1 mg/ml	SAM	1 mM
1	A1	A	1	517	95.48	474669	6726.4	Target 1	I	MTHFR_c034_WT	0.1 mg/ml	SAM	1 mM
1	A1	A	1	518	95.616	473555	6610.64	Target 1	I	MTHFR_c034_WT	0.1 mg/ml	SAM	1 mM
1	A1	A	1	519	95.753	470964	6521.03	Target 1	I	MTHFR_c034_WT	0.1 mg/ml	SAM	1 mM
1	A1	A	1	520	95.89	471576	6476.04	Target 1	I	MTHFR_c034_WT	0.1 mg/ml	SAM	1 mM
1	A1	A	1	521	96.027	470044	6465.93	Target 1	I	MTHFR_c034_WT	0.1 mg/ml	SAM	1 mM
1	A1	A	1	522	96.163	468849	6484.59	Target 1	I	MTHFR_c034_WT	0.1 mg/ml	SAM	1 mM
1	A1	A	1	523	96.3	470200	6556.35	Target 1	I	MTHFR_c034_WT	0.1 mg/ml	SAM	1 mM
1	A1	A	1	524	96.437	468422	6724.7	Target 1	I	MTHFR_c034_WT	0.1 mg/ml	SAM	1 mM
1	A1	A	1	525	96.574	465426	7013.73	Target 1	I	MTHFR_c034_WT	0.1 mg/ml	SAM	1 mM
1	A1	A	1	526	96.71	465861	7394.62	Target 1	I	MTHFR_c034_WT	0.1 mg/ml	SAM	1 mM
1	A1	A	1	527	96.847	464664	7785.43	Target 1	I	MTHFR_c034_WT	0.1 mg/ml	SAM	1 mM
1	A1	A	1	528	96.984	462968	8088.59	Target 1	I	MTHFR_c034_WT	0.1 mg/ml	SAM	1 mM
1	A1	A	1	529	97.121	461773	8230.27	Target 1	I	MTHFR_c034_WT	0.1 mg/ml	SAM	1 mM
1	A1	A	1	530	97.257	461030	8180.59	Target 1	I	MTHFR_c034_WT	0.1 mg/ml	SAM	1 mM
1	A1	A	1	531	97.394	459948	7957.56	Target 1	I	MTHFR_c034_WT	0.1 mg/ml	SAM	1 mM
1	A1	A	1	532	97.531	459758	7616.05	Target 1	I	MTHFR_c034_WT	0.1 mg/ml	SAM	1 mM
1	A1	A	1	533	97.668	458843	7226.05	Target 1	I	MTHFR_c034_WT	0.1 mg/ml	SAM	1 mM
1	A1	A	1	534	97.804	458048	6864.31	Target 1	I	MTHFR_c034_WT	0.1 mg/ml	SAM	1 mM
1	A1	A	1	535	97.941	455791	6589.38	Target 1	I	MTHFR_c034_WT	0.1 mg/ml	SAM	1 mM
1	A1	A	1	536	98.078	458202	6435.15	Target 1	I	MTHFR_c034_WT	0.1 mg/ml	SAM	1 mM
1	A1	A	1	537	98.215	455450	6406.17	Target 1	I	MTHFR_c034_WT	0.1 mg/ml	SAM	1 mM
1	A1	A	1	538	98.351	454591	6471.73	Target 1	I	MTHFR_c034_WT	0.1 mg/ml	SAM	1 mM
1	A1	A	1	539	98.488	453160	6566.19	Target 1	I	MTHFR_c034_WT	0.1 mg/ml	SAM	1 mM
1	A1	A	1	540	98.625	452044	6604.65	Target 1	I	MTHFR_c034_WT	0.1 mg/ml	SAM	1 mM
1	A1	A	1	541	98.762	453117	6516.86	Target 1	I	MTHFR_c034_WT	0.1 mg/ml	SAM	1 mM
1	A1	A	1	542	98.898	452459	6280.53	Target 1	I	MTHFR_c034_WT	0.1 mg/ml	SAM	1 mM
2	A2	A	2	1	24.919	740396	25456.7	Target 1	II	MTHFR_c034_WT	0.1 mg/ml	SAM	1 mM
2	A2	A	2	2	25.055	737260	25063.8	Target 1	II	MTHFR_c034_WT	0.1 mg/ml	SAM	1 mM
2	A2	A	2	3	25.192	734828	24494.3	Target 1	II	MTHFR_c034_WT	0.1 mg/ml	SAM	1 mM
2	A2	A	2	4	25.329	735787	23535.5	Target 1	II	MTHFR_c034_WT	0.1 mg/ml	SAM	1 mM
2	A2	A	2	5	25.466	731422	22096.5	Target 1	II	MTHFR_c034_WT	0.1 mg/ml	SAM	1 mM
2	A2	A	2	6	25.602	728831	20262.6	Target 1	II	MTHFR_c034_WT	0.1 mg/ml	SAM	1 mM
2	A2	A	2	7	25.739	727471	18266.1	Target 1	II	MTHFR_c034_WT	0.1 mg/ml	SAM	1 mM
2	A2	A	2	8	25.876	723245	16391.1	Target 1	II	MTHFR_c034_WT	0.1 mg/ml	SAM	1 mM
2	A2	A	2	9	26.013	722098	14879	Target 1	II	MTHFR_c034_WT	0.1 mg/ml	SAM	1 mM
2	A2	A	2	10	26.149	718079	13868.8	Target 1	II	MTHFR_c034_WT	0.1 mg/ml	SAM	1 mM
2	A2	A	2	11	26.286	719678	13386.9	Target 1	II	MTHFR_c034_WT	0.1 mg/ml	SAM	1 mM
2	A2	A	2	12	26.423	715860	13353.7	Target 1	II	MTHFR_c034_WT	0.1 mg/ml	SAM	1 mM
2	A2	A	2	13	26.56	713044	13595.5	Target 1	II	MTHFR_c034_WT	0.1 mg/ml	SAM	1 mM
2	A2	A	2	14	26.696	714340	13874.9	Target 1	II	MTHFR_c034_WT	0.1 mg/ml	SAM	1 mM
2	A2	A	2	15	26.833	711769	13951.3	Target 1	II	MTHFR_c034_WT	0.1 mg/ml	SAM	1 mM
2	A2	A	2	16	26.97	708737	13668.6	Target 1	II	MTHFR_c034_WT	0.1 mg/ml	SAM	1 mM
2	A2	A	2	17	27.107	707551	13023	Target 1	II	MTHFR_c034_WT	0.1 mg/ml	SAM	1 mM
2	A2	A	2	18	27.243	704200	12176.1	Target 1	II	MTHFR_c034_WT	0.1 mg/ml	SAM	1 mM
2	A2	A	2	19	27.38	701424	11388.7	Target 1	II	MTHFR_c034_WT	0.1 mg/ml	SAM	1 mM
2	A2	A	2	20	27.517	702309	10922.8	Target 1	II	MTHFR_c034_WT	0.1 mg/ml	SAM	1 mM
2	A2	A	2	21	27.654	699943	10946.9	Target 1	II	MTHFR_c034_WT	0.1 mg/ml	SAM	1 mM
2	A2	A	2	22	27.79	699180	11489.1	Target 1	II	MTHFR_c034_WT	0.1 mg/ml	SAM	1 mM
2	A2	A	2	23	27.927	697744	12433.1	Target 1	II	MTHFR_c034_WT	0.1 mg/ml	SAM	1 mM
2	A2	A	2	24	28.064	696583	13551.6	Target 1	II	MTHFR_c034_WT	0.1 mg/ml	SAM	1 mM
2	A2	A	2	25	28.201	694343	14560.3	Target 1	II	MTHFR_c034_WT	0.1 mg/ml	SAM	1 mM
2	A2	A	2	26	28.337	695713	15180.1	Target 1	II	MTHFR_c034_WT	0.1 mg/ml	SAM	1 mM
2	A2	A	2	27	28.474	692990	15207.7	Target 1	II	MTHFR_c034_WT	0.1 mg/ml	SAM	1 mM
2	A2	A	2	28	28.611	690171	14572.3	Target 1	II	MTHFR_c034_WT	0.1 mg/ml	SAM	1 mM
2	A2	A	2	29	28.747	691074	13362.2	Target 1	II	MTHFR_c034_WT	0.1 mg/ml	SAM	1 mM
2	A2	A	2	30	28.884	686960	11805.1	Target 1	II	MTHFR_c034_WT	0.1 mg/ml	SAM	1 mM
2	A2	A	2	31	29.021	688358	10203.7	Target 1	II	MTHFR_c034_WT	0.1 mg/ml	SAM	1 mM
2	A2	A	2	32	29.158	686155	8846.07	Target 1	II	MTHFR_c034_WT	0.1 mg/ml	SAM	1 mM
2	A2	A	2	33	29.294	682712	7984.79	Target 1	II	MTHFR_c034_WT	0.1 mg/ml	SAM	1 mM
2	A2	A	2	34	29.431	684593	7650.8	Target 1	II	MTHFR_c034_WT	0.1 mg/ml	SAM	1 mM
2	A2	A	2	35	29.568	680606	7593.69	Target 1	II	MTHFR_c034_WT	0.1 mg/ml	SAM	1 mM
2	A2	A	2	36	29.705	680954	7679.3	Target 1	II	MTHFR_c034_WT	0.1 mg/ml	SAM	1 mM
2	A2	A	2	37	29.841	681175	7774.9	Target 1	II	MTHFR_c034_WT	0.1 mg/ml	SAM	1 mM
2	A2	A	2	38	29.978	679664	7805.22	Target 1	II	MTHFR_c034_WT	0.1 mg/ml	SAM	1 mM
2	A2	A	2	39	30.115	677256	7775.08	Target 1	II	MTHFR_c034_WT	0.1 mg/ml	SAM	1 mM
2	A2	A	2	40	30.252	678769	7745.68	Target 1	II	MTHFR_c034_WT	0.1 mg/ml	SAM	1 mM
2	A2	A	2	41	30.388	674453	7781.79	Target 1	II	MTHFR_c034_WT	0.1 mg/ml	SAM	1 mM
2	A2	A	2	42	30.525	674524	7898.91	Target 1	II	MTHFR_c034_WT	0.1 mg/ml	SAM	1 mM
2	A2	A	2	43	30.662	671788	8052.42	Target 1	II	MTHFR_c034_WT	0.1 mg/ml	SAM	1 mM
2	A2	A	2	44	30.799	673817	8170.08	Target 1	II	MTHFR_c034_WT	0.1 mg/ml	SAM	1 mM
2	A2	A	2	45	30.935	671234	8205.58	Target 1	II	MTHFR_c034_WT	0.1 mg/ml	SAM	1 mM
2	A2	A	2	46	31.072	669994	8118.29	Target 1	II	MTHFR_c034_WT	0.1 mg/ml	SAM	1 mM
2	A2	A	2	47	31.209	668633	7950.98	Target 1	II	MTHFR_c034_WT	0.1 mg/ml	SAM	1 mM
2	A2	A	2	48	31.346	666099	7703.62	Target 1	II	MTHFR_c034_WT	0.1 mg/ml	SAM	1 mM
2	A2	A	2	49	31.482	665364	7376.06	Target 1	II	MTHFR_c034_WT	0.1 mg/ml	SAM	1 mM
2	A2	A	2	50	31.619	667254	6984.68	Target 1	II	MTHFR_c034_WT	0.1 mg/ml	SAM	1 mM
2	A2	A	2	51	31.756	663686	6591.88	Target 1	II	MTHFR_c034_WT	0.1 mg/ml	SAM	1 mM
2	A2	A	2	52	31.893	661710	6305.63	Target 1	II	MTHFR_c034_WT	0.1 mg/ml	SAM	1 mM
2	A2	A	2	53	32.029	661273	6240.46	Target 1	II	MTHFR_c034_WT	0.1 mg/ml	SAM	1 mM
2	A2	A	2	54	32.166	661211	6458.09	Target 1	II	MTHFR_c034_WT	0.1 mg/ml	SAM	1 mM
2	A2	A	2	55	32.303	659835	6934.14	Target 1	II	MTHFR_c034_WT	0.1 mg/ml	SAM	1 mM
2	A2	A	2	56	32.44	660395	7560.72	Target 1	II	MTHFR_c034_WT	0.1 mg/ml	SAM	1 mM
2	A2	A	2	57	32.576	658932	8194.07	Target 1	II	MTHFR_c034_WT	0.1 mg/ml	SAM	1 mM
2	A2	A	2	58	32.713	659014	8846.39	Target 1	II	MTHFR_c034_WT	0.1 mg/ml	SAM	1 mM
2	A2	A	2	59	32.85	656324	9172.92	Target 1	II	MTHFR_c034_WT	0.1 mg/ml	SAM	1 mM
2	A2	A	2	60	32.987	655351	9134.03	Target 1	II	MTHFR_c034_WT	0.1 mg/ml	SAM	1 mM
2	A2	A	2	61	33.123	654339	8782.74	Target 1	II	MTHFR_c034_WT	0.1 mg/ml	SAM	1 mM
2	A2	A	2	62	33.26	651914	8247.15	Target 1	II	MTHFR_c034_WT	0.1 mg/ml	SAM	1 mM
2	A2	A	2	63	33.397	651386	7818.44	Target 1	II	MTHFR_c034_WT	0.1 mg/ml	SAM	1 mM
2	A2	A	2	64	33.534	649504	7515.58	Target 1	II	MTHFR_c034_WT	0.1 mg/ml	SAM	1 mM
2	A2	A	2	65	33.67	648701	7383.34	Target 1	II	MTHFR_c034_WT	0.1 mg/ml	SAM	1 mM
2	A2	A	2	66	33.807	647374	7413.73	Target 1	II	MTHFR_c034_WT	0.1 mg/ml	SAM	1 mM
2	A2	A	2	67	33.944	648464	7529.09	Target 1	II	MTHFR_c034_WT	0.1 mg/ml	SAM	1 mM
2	A2	A	2	68	34.081	645738	7622.77	Target 1	II	MTHFR_c034_WT	0.1 mg/ml	SAM	1 mM
2	A2	A	2	69	34.217	646203	7613.31	Target 1	II	MTHFR_c034_WT	0.1 mg/ml	SAM	1 mM
2	A2	A	2	70	34.354	642756	7483.17	Target 1	II	MTHFR_c034_WT	0.1 mg/ml	SAM	1 mM
2	A2	A	2	71	34.491	643183	7284.13	Target 1	II	MTHFR_c034_WT	0.1 mg/ml	SAM	1 mM
2	A2	A	2	72	34.628	640790	7108.22	Target 1	II	MTHFR_c034_WT	0.1 mg/ml	SAM	1 mM
2	A2	A	2	73	34.764	640262	7039.71	Target 1	II	MTHFR_c034_WT	0.1 mg/ml	SAM	1 mM
2	A2	A	2	74	34.901	640047	7111.54	Target 1	II	MTHFR_c034_WT	0.1 mg/ml	SAM	1 mM
2	A2	A	2	75	35.038	639138	7286.49	Target 1	II	MTHFR_c034_WT	0.1 mg/ml	SAM	1 mM
2	A2	A	2	76	35.175	637261	7470.3	Target 1	II	MTHFR_c034_WT	0.1 mg/ml	SAM	1 mM
2	A2	A	2	77	35.311	638221	7555.19	Target 1	II	MTHFR_c034_WT	0.1 mg/ml	SAM	1 mM
2	A2	A	2	78	35.448	635589	7477	Target 1	II	MTHFR_c034_WT	0.1 mg/ml	SAM	1 mM
2	A2	A	2	79	35.585	634452	7253.83	Target 1	II	MTHFR_c034_WT	0.1 mg/ml	SAM	1 mM
2	A2	A	2	80	35.722	632970	6982.04	Target 1	II	MTHFR_c034_WT	0.1 mg/ml	SAM	1 mM
2	A2	A	2	81	35.858	631059	6781.74	Target 1	II	MTHFR_c034_WT	0.1 mg/ml	SAM	1 mM
2	A2	A	2	82	35.995	631506	6726.01	Target 1	II	MTHFR_c034_WT	0.1 mg/ml	SAM	1 mM
2	A2	A	2	83	36.132	631694	6797.88	Target 1	II	MTHFR_c034_WT	0.1 mg/ml	SAM	1 mM
2	A2	A	2	84	36.269	630389	6902.93	Target 1	II	MTHFR_c034_WT	0.1 mg/ml	SAM	1 mM
2	A2	A	2	85	36.405	629176	6929.77	Target 1	II	MTHFR_c034_WT	0.1 mg/ml	SAM	1 mM
2	A2	A	2	86	36.542	627150	6813.89	Target 1	II	MTHFR_c034_WT	0.1 mg/ml	SAM	1 mM
2	A2	A	2	87	36.679	626054	6569.1	Target 1	II	MTHFR_c034_WT	0.1 mg/ml	SAM	1 mM
2	A2	A	2	88	36.816	625523	6273.13	Target 1	II	MTHFR_c034_WT	0.1 mg/ml	SAM	1 mM
2	A2	A	2	89	36.952	624971	6028.51	Target 1	II	MTHFR_c034_WT	0.1 mg/ml	SAM	1 mM
2	A2	A	2	90	37.089	624387	5922.49	Target 1	II	MTHFR_c034_WT	0.1 mg/ml	SAM	1 mM
2	A2	A	2	91	37.226	621851	5997.16	Target 1	II	MTHFR_c034_WT	0.1 mg/ml	SAM	1 mM
2	A2	A	2	92	37.363	623685	6240.62	Target 1	II	MTHFR_c034_WT	0.1 mg/ml	SAM	1 mM
2	A2	A	2	93	37.499	622654	6593.47	Target 1	II	MTHFR_c034_WT	0.1 mg/ml	SAM	1 mM
2	A2	A	2	94	37.636	620453	6971.12	Target 1	II	MTHFR_c034_WT	0.1 mg/ml	SAM	1 mM
2	A2	A	2	95	37.773	619478	7286.46	Target 1	II	MTHFR_c034_WT	0.1 mg/ml	SAM	1 mM
2	A2	A	2	96	37.909	619803	7471.8	Target 1	II	MTHFR_c034_WT	0.1 mg/ml	SAM	1 mM
2	A2	A	2	97	38.046	616692	7488.43	Target 1	II	MTHFR_c034_WT	0.1 mg/ml	SAM	1 mM
2	A2	A	2	98	38.183	616259	7337.89	Target 1	II	MTHFR_c034_WT	0.1 mg/ml	SAM	1 mM
2	A2	A	2	99	38.32	616999	7070.83	Target 1	II	MTHFR_c034_WT	0.1 mg/ml	SAM	1 mM
2	A2	A	2	100	38.456	612114	6787.58	Target 1	II	MTHFR_c034_WT	0.1 mg/ml	SAM	1 mM
2	A2	A	2	101	38.593	612957	6613.98	Target 1	II	MTHFR_c034_WT	0.1 mg/ml	SAM	1 mM
2	A2	A	2	102	38.73	613325	6649.39	Target 1	II	MTHFR_c034_WT	0.1 mg/ml	SAM	1 mM
2	A2	A	2	103	38.867	612220	6915.32	Target 1	II	MTHFR_c034_WT	0.1 mg/ml	SAM	1 mM
2	A2	A	2	104	39.003	611588	7336.42	Target 1	II	MTHFR_c034_WT	0.1 mg/ml	SAM	1 mM
2	A2	A	2	105	39.14	611504	7771.06	Target 1	II	MTHFR_c034_WT	0.1 mg/ml	SAM	1 mM
2	A2	A	2	106	39.277	606826	8077.27	Target 1	II	MTHFR_c034_WT	0.1 mg/ml	SAM	1 mM
2	A2	A	2	107	39.414	607756	8165.55	Target 1	II	MTHFR_c034_WT	0.1 mg/ml	SAM	1 mM
2	A2	A	2	108	39.55	606424	8020.79	Target 1	II	MTHFR_c034_WT	0.1 mg/ml	SAM	1 mM
2	A2	A	2	109	39.687	603792	7687.44	Target 1	II	MTHFR_c034_WT	0.1 mg/ml	SAM	1 mM
2	A2	A	2	110	39.824	605450	7246.67	Target 1	II	MTHFR_c034_WT	0.1 mg/ml	SAM	1 mM
2	A2	A	2	111	39.961	602492	6801.08	Target 1	II	MTHFR_c034_WT	0.1 mg/ml	SAM	1 mM
2	A2	A	2	112	40.097	599943	6459.48	Target 1	II	MTHFR_c034_WT	0.1 mg/ml	SAM	1 mM
2	A2	A	2	113	40.234	602469	6309.99	Target 1	II	MTHFR_c034_WT	0.1 mg/ml	SAM	1 mM
2	A2	A	2	114	40.371	601401	6384.82	Target 1	II	MTHFR_c034_WT	0.1 mg/ml	SAM	1 mM
2	A2	A	2	115	40.508	600371	6639.57	Target 1	II	MTHFR_c034_WT	0.1 mg/ml	SAM	1 mM
2	A2	A	2	116	40.644	598872	6971.66	Target 1	II	MTHFR_c034_WT	0.1 mg/ml	SAM	1 mM
2	A2	A	2	117	40.781	597588	7271.56	Target 1	II	MTHFR_c034_WT	0.1 mg/ml	SAM	1 mM
2	A2	A	2	118	40.918	596270	7474.88	Target 1	II	MTHFR_c034_WT	0.1 mg/ml	SAM	1 mM
2	A2	A	2	119	41.055	595086	7583.29	Target 1	II	MTHFR_c034_WT	0.1 mg/ml	SAM	1 mM
2	A2	A	2	120	41.191	594905	7645.81	Target 1	II	MTHFR_c034_WT	0.1 mg/ml	SAM	1 mM
2	A2	A	2	121	41.328	594291	7715.57	Target 1	II	MTHFR_c034_WT	0.1 mg/ml	SAM	1 mM
2	A2	A	2	122	41.465	590725	7811.74	Target 1	II	MTHFR_c034_WT	0.1 mg/ml	SAM	1 mM
2	A2	A	2	123	41.602	592921	7903.58	Target 1	II	MTHFR_c034_WT	0.1 mg/ml	SAM	1 mM
2	A2	A	2	124	41.738	590583	7927.54	Target 1	II	MTHFR_c034_WT	0.1 mg/ml	SAM	1 mM
2	A2	A	2	125	41.875	588639	7828.21	Target 1	II	MTHFR_c034_WT	0.1 mg/ml	SAM	1 mM
2	A2	A	2	126	42.012	586501	7604.81	Target 1	II	MTHFR_c034_WT	0.1 mg/ml	SAM	1 mM
2	A2	A	2	127	42.149	586956	7333.51	Target 1	II	MTHFR_c034_WT	0.1 mg/ml	SAM	1 mM
2	A2	A	2	128	42.285	585512	7140.1	Target 1	II	MTHFR_c034_WT	0.1 mg/ml	SAM	1 mM
2	A2	A	2	129	42.422	585077	7133.83	Target 1	II	MTHFR_c034_WT	0.1 mg/ml	SAM	1 mM
2	A2	A	2	130	42.559	585786	7336.79	Target 1	II	MTHFR_c034_WT	0.1 mg/ml	SAM	1 mM
2	A2	A	2	131	42.696	584587	7661.99	Target 1	II	MTHFR_c034_WT	0.1 mg/ml	SAM	1 mM
2	A2	A	2	132	42.832	580475	7955.31	Target 1	II	MTHFR_c034_WT	0.1 mg/ml	SAM	1 mM
2	A2	A	2	133	42.969	579485	8077.77	Target 1	II	MTHFR_c034_WT	0.1 mg/ml	SAM	1 mM
2	A2	A	2	134	43.106	580631	7973.48	Target 1	II	MTHFR_c034_WT	0.1 mg/ml	SAM	1 mM
2	A2	A	2	135	43.243	576371	7681.62	Target 1	II	MTHFR_c034_WT	0.1 mg/ml	SAM	1 mM
2	A2	A	2	136	43.379	578660	7295.4	Target 1	II	MTHFR_c034_WT	0.1 mg/ml	SAM	1 mM
2	A2	A	2	137	43.516	576921	6904.93	Target 1	II	MTHFR_c034_WT	0.1 mg/ml	SAM	1 mM
2	A2	A	2	138	43.653	574047	6561.87	Target 1	II	MTHFR_c034_WT	0.1 mg/ml	SAM	1 mM
2	A2	A	2	139	43.79	575890	6283.03	Target 1	II	MTHFR_c034_WT	0.1 mg/ml	SAM	1 mM
2	A2	A	2	140	43.926	573515	6075.59	Target 1	II	MTHFR_c034_WT	0.1 mg/ml	SAM	1 mM
2	A2	A	2	141	44.063	572396	5960.65	Target 1	II	MTHFR_c034_WT	0.1 mg/ml	SAM	1 mM
2	A2	A	2	142	44.2	573141	5973.99	Target 1	II	MTHFR_c034_WT	0.1 mg/ml	SAM	1 mM
2	A2	A	2	143	44.337	570291	6141.52	Target 1	II	MTHFR_c034_WT	0.1 mg/ml	SAM	1 mM
2	A2	A	2	144	44.473	573899	6446.35	Target 1	II	MTHFR_c034_WT	0.1 mg/ml	SAM	1 mM
2	A2	A	2	145	44.61	567532	6811.14	Target 1	II	MTHFR_c034_WT	0.1 mg/ml	SAM	1 mM
2	A2	A	2	146	44.747	569962	7116.39	Target 1	II	MTHFR_c034_WT	0.1 mg/ml	SAM	1 mM
2	A2	A	2	147	44.884	566321	7251.74	Target 1	II	MTHFR_c034_WT	0.1 mg/ml	SAM	1 mM
2	A2	A	2	148	45.02	565257	7171.4	Target 1	II	MTHFR_c034_WT	0.1 mg/ml	SAM	1 mM
2	A2	A	2	149	45.157	565372	6919.2	Target 1	II	MTHFR_c034_WT	0.1 mg/ml	SAM	1 mM
2	A2	A	2	150	45.294	565019	6603.43	Target 1	II	MTHFR_c034_WT	0.1 mg/ml	SAM	1 mM
2	A2	A	2	151	45.431	563906	6340.02	Target 1	II	MTHFR_c034_WT	0.1 mg/ml	SAM	1 mM
2	A2	A	2	152	45.567	563776	6196.12	Target 1	II	MTHFR_c034_WT	0.1 mg/ml	SAM	1 mM
2	A2	A	2	153	45.704	561411	6171.61	Target 1	II	MTHFR_c034_WT	0.1 mg/ml	SAM	1 mM
2	A2	A	2	154	45.841	561555	6219.65	Target 1	II	MTHFR_c034_WT	0.1 mg/ml	SAM	1 mM
2	A2	A	2	155	45.978	560018	6290.94	Target 1	II	MTHFR_c034_WT	0.1 mg/ml	SAM	1 mM
2	A2	A	2	156	46.114	559512	6367.08	Target 1	II	MTHFR_c034_WT	0.1 mg/ml	SAM	1 mM
2	A2	A	2	157	46.251	558361	6465.6	Target 1	II	MTHFR_c034_WT	0.1 mg/ml	SAM	1 mM
2	A2	A	2	158	46.388	558096	6617.85	Target 1	II	MTHFR_c034_WT	0.1 mg/ml	SAM	1 mM
2	A2	A	2	159	46.525	557099	6837.18	Target 1	II	MTHFR_c034_WT	0.1 mg/ml	SAM	1 mM
2	A2	A	2	160	46.661	556409	7096.84	Target 1	II	MTHFR_c034_WT	0.1 mg/ml	SAM	1 mM
2	A2	A	2	161	46.798	553443	7333.89	Target 1	II	MTHFR_c034_WT	0.1 mg/ml	SAM	1 mM
2	A2	A	2	162	46.935	552745	7473.39	Target 1	II	MTHFR_c034_WT	0.1 mg/ml	SAM	1 mM
2	A2	A	2	163	47.071	553646	7460.16	Target 1	II	MTHFR_c034_WT	0.1 mg/ml	SAM	1 mM
2	A2	A	2	164	47.208	550953	7281.77	Target 1	II	MTHFR_c034_WT	0.1 mg/ml	SAM	1 mM
2	A2	A	2	165	47.345	549509	6979.32	Target 1	II	MTHFR_c034_WT	0.1 mg/ml	SAM	1 mM
2	A2	A	2	166	47.482	548519	6644.38	Target 1	II	MTHFR_c034_WT	0.1 mg/ml	SAM	1 mM
2	A2	A	2	167	47.618	550006	6397.95	Target 1	II	MTHFR_c034_WT	0.1 mg/ml	SAM	1 mM
2	A2	A	2	168	47.755	549249	6348.19	Target 1	II	MTHFR_c034_WT	0.1 mg/ml	SAM	1 mM
2	A2	A	2	169	47.892	548050	6541.31	Target 1	II	MTHFR_c034_WT	0.1 mg/ml	SAM	1 mM
2	A2	A	2	170	48.029	546167	6935.62	Target 1	II	MTHFR_c034_WT	0.1 mg/ml	SAM	1 mM
2	A2	A	2	171	48.165	543793	7424.87	Target 1	II	MTHFR_c034_WT	0.1 mg/ml	SAM	1 mM
2	A2	A	2	172	48.302	543320	7898.47	Target 1	II	MTHFR_c034_WT	0.1 mg/ml	SAM	1 mM
2	A2	A	2	173	48.439	543063	8338.17	Target 1	II	MTHFR_c034_WT	0.1 mg/ml	SAM	1 mM
2	A2	A	2	174	48.576	542654	8748.64	Target 1	II	MTHFR_c034_WT	0.1 mg/ml	SAM	1 mM
2	A2	A	2	175	48.712	539897	9028.3	Target 1	II	MTHFR_c034_WT	0.1 mg/ml	SAM	1 mM
2	A2	A	2	176	48.849	537920	9126.3	Target 1	II	MTHFR_c034_WT	0.1 mg/ml	SAM	1 mM
2	A2	A	2	177	48.986	536536	8956.05	Target 1	II	MTHFR_c034_WT	0.1 mg/ml	SAM	1 mM
2	A2	A	2	178	49.123	535596	8465.79	Target 1	II	MTHFR_c034_WT	0.1 mg/ml	SAM	1 mM
2	A2	A	2	179	49.259	535560	7827.45	Target 1	II	MTHFR_c034_WT	0.1 mg/ml	SAM	1 mM
2	A2	A	2	180	49.396	534212	7190.4	Target 1	II	MTHFR_c034_WT	0.1 mg/ml	SAM	1 mM
2	A2	A	2	181	49.533	535371	6623.4	Target 1	II	MTHFR_c034_WT	0.1 mg/ml	SAM	1 mM
2	A2	A	2	182	49.67	533401	6218.88	Target 1	II	MTHFR_c034_WT	0.1 mg/ml	SAM	1 mM
2	A2	A	2	183	49.806	532842	5966.3	Target 1	II	MTHFR_c034_WT	0.1 mg/ml	SAM	1 mM
2	A2	A	2	184	49.943	529777	5768.72	Target 1	II	MTHFR_c034_WT	0.1 mg/ml	SAM	1 mM
2	A2	A	2	185	50.08	529119	5517.15	Target 1	II	MTHFR_c034_WT	0.1 mg/ml	SAM	1 mM
2	A2	A	2	186	50.217	531167	5166.39	Target 1	II	MTHFR_c034_WT	0.1 mg/ml	SAM	1 mM
2	A2	A	2	187	50.353	530783	4760.44	Target 1	II	MTHFR_c034_WT	0.1 mg/ml	SAM	1 mM
2	A2	A	2	188	50.49	529023	4391.85	Target 1	II	MTHFR_c034_WT	0.1 mg/ml	SAM	1 mM
2	A2	A	2	189	50.627	528545	4129.02	Target 1	II	MTHFR_c034_WT	0.1 mg/ml	SAM	1 mM
2	A2	A	2	190	50.764	528684	3973.76	Target 1	II	MTHFR_c034_WT	0.1 mg/ml	SAM	1 mM
2	A2	A	2	191	50.9	525769	3877.35	Target 1	II	MTHFR_c034_WT	0.1 mg/ml	SAM	1 mM
2	A2	A	2	192	51.037	526466	3794.26	Target 1	II	MTHFR_c034_WT	0.1 mg/ml	SAM	1 mM
2	A2	A	2	193	51.174	529373	3719.23	Target 1	II	MTHFR_c034_WT	0.1 mg/ml	SAM	1 mM
2	A2	A	2	194	51.311	524864	3677.35	Target 1	II	MTHFR_c034_WT	0.1 mg/ml	SAM	1 mM
2	A2	A	2	195	51.447	526190	3674.5	Target 1	II	MTHFR_c034_WT	0.1 mg/ml	SAM	1 mM
2	A2	A	2	196	51.584	524936	3656.18	Target 1	II	MTHFR_c034_WT	0.1 mg/ml	SAM	1 mM
2	A2	A	2	197	51.721	523688	3512.98	Target 1	II	MTHFR_c034_WT	0.1 mg/ml	SAM	1 mM
2	A2	A	2	198	51.858	522517	3135.46	Target 1	II	MTHFR_c034_WT	0.1 mg/ml	SAM	1 mM
2	A2	A	2	199	51.994	523743	2484.34	Target 1	II	MTHFR_c034_WT	0.1 mg/ml	SAM	1 mM
2	A2	A	2	200	52.131	524329	1629.12	Target 1	II	MTHFR_c034_WT	0.1 mg/ml	SAM	1 mM
2	A2	A	2	201	52.268	524329	731.69	Target 1	II	MTHFR_c034_WT	0.1 mg/ml	SAM	1 mM
2	A2	A	2	202	52.405	524698	-19.98	Target 1	II	MTHFR_c034_WT	0.1 mg/ml	SAM	1 mM
2	A2	A	2	203	52.541	525408	-492.85	Target 1	II	MTHFR_c034_WT	0.1 mg/ml	SAM	1 mM
2	A2	A	2	204	52.678	525766	-665.12	Target 1	II	MTHFR_c034_WT	0.1 mg/ml	SAM	1 mM
2	A2	A	2	205	52.815	523569	-634.73	Target 1	II	MTHFR_c034_WT	0.1 mg/ml	SAM	1 mM
2	A2	A	2	206	52.952	524282	-575.51	Target 1	II	MTHFR_c034_WT	0.1 mg/ml	SAM	1 mM
2	A2	A	2	207	53.088	523275	-661.57	Target 1	II	MTHFR_c034_WT	0.1 mg/ml	SAM	1 mM
2	A2	A	2	208	53.225	525456	-995.9	Target 1	II	MTHFR_c034_WT	0.1 mg/ml	SAM	1 mM
2	A2	A	2	209	53.362	525453	-1578.79	Target 1	II	MTHFR_c034_WT	0.1 mg/ml	SAM	1 mM
2	A2	A	2	210	53.499	525133	-2325.57	Target 1	II	MTHFR_c034_WT	0.1 mg/ml	SAM	1 mM
2	A2	A	2	211	53.635	527461	-3123.16	Target 1	II	MTHFR_c034_WT	0.1 mg/ml	SAM	1 mM
2	A2	A	2	212	53.772	526601	-3886.79	Target 1	II	MTHFR_c034_WT	0.1 mg/ml	SAM	1 mM
2	A2	A	2	213	53.909	527974	-4590.53	Target 1	II	MTHFR_c034_WT	0.1 mg/ml	SAM	1 mM
2	A2	A	2	214	54.046	529315	-5262.57	Target 1	II	MTHFR_c034_WT	0.1 mg/ml	SAM	1 mM
2	A2	A	2	215	54.182	528484	-5957.55	Target 1	II	MTHFR_c034_WT	0.1 mg/ml	SAM	1 mM
2	A2	A	2	216	54.319	530688	-6719.7	Target 1	II	MTHFR_c034_WT	0.1 mg/ml	SAM	1 mM
2	A2	A	2	217	54.456	531966	-7555.66	Target 1	II	MTHFR_c034_WT	0.1 mg/ml	SAM	1 mM
2	A2	A	2	218	54.593	534499	-8427.91	Target 1	II	MTHFR_c034_WT	0.1 mg/ml	SAM	1 mM
2	A2	A	2	219	54.729	534895	-9266.95	Target 1	II	MTHFR_c034_WT	0.1 mg/ml	SAM	1 mM
2	A2	A	2	220	54.866	535466	-9999.15	Target 1	II	MTHFR_c034_WT	0.1 mg/ml	SAM	1 mM
2	A2	A	2	221	55.003	539433	-10575.5	Target 1	II	MTHFR_c034_WT	0.1 mg/ml	SAM	1 mM
2	A2	A	2	222	55.14	540564	-10992.4	Target 1	II	MTHFR_c034_WT	0.1 mg/ml	SAM	1 mM
2	A2	A	2	223	55.276	541082	-11301.7	Target 1	II	MTHFR_c034_WT	0.1 mg/ml	SAM	1 mM
2	A2	A	2	224	55.413	542130	-11603.7	Target 1	II	MTHFR_c034_WT	0.1 mg/ml	SAM	1 mM
2	A2	A	2	225	55.55	543564	-12020.4	Target 1	II	MTHFR_c034_WT	0.1 mg/ml	SAM	1 mM
2	A2	A	2	226	55.687	545529	-12651.7	Target 1	II	MTHFR_c034_WT	0.1 mg/ml	SAM	1 mM
2	A2	A	2	227	55.823	549908	-13535.6	Target 1	II	MTHFR_c034_WT	0.1 mg/ml	SAM	1 mM
2	A2	A	2	228	55.96	550398	-14641.9	Target 1	II	MTHFR_c034_WT	0.1 mg/ml	SAM	1 mM
2	A2	A	2	229	56.097	554058	-15903.6	Target 1	II	MTHFR_c034_WT	0.1 mg/ml	SAM	1 mM
2	A2	A	2	230	56.233	554624	-17258	Target 1	II	MTHFR_c034_WT	0.1 mg/ml	SAM	1 mM
2	A2	A	2	231	56.37	557200	-18663.3	Target 1	II	MTHFR_c034_WT	0.1 mg/ml	SAM	1 mM
2	A2	A	2	232	56.507	563829	-20083.1	Target 1	II	MTHFR_c034_WT	0.1 mg/ml	SAM	1 mM
2	A2	A	2	233	56.644	565816	-21461.5	Target 1	II	MTHFR_c034_WT	0.1 mg/ml	SAM	1 mM
2	A2	A	2	234	56.78	569512	-22728.3	Target 1	II	MTHFR_c034_WT	0.1 mg/ml	SAM	1 mM
2	A2	A	2	235	56.917	571674	-23831.5	Target 1	II	MTHFR_c034_WT	0.1 mg/ml	SAM	1 mM
2	A2	A	2	236	57.054	574622	-24769.2	Target 1	II	MTHFR_c034_WT	0.1 mg/ml	SAM	1 mM
2	A2	A	2	237	57.191	580825	-25586.2	Target 1	II	MTHFR_c034_WT	0.1 mg/ml	SAM	1 mM
2	A2	A	2	238	57.327	583572	-26340.8	Target 1	II	MTHFR_c034_WT	0.1 mg/ml	SAM	1 mM
2	A2	A	2	239	57.464	585930	-27070	Target 1	II	MTHFR_c034_WT	0.1 mg/ml	SAM	1 mM
2	A2	A	2	240	57.601	591610	-27784.1	Target 1	II	MTHFR_c034_WT	0.1 mg/ml	SAM	1 mM
2	A2	A	2	241	57.738	595904	-28489.3	Target 1	II	MTHFR_c034_WT	0.1 mg/ml	SAM	1 mM
2	A2	A	2	242	57.874	598311	-29215.3	Target 1	II	MTHFR_c034_WT	0.1 mg/ml	SAM	1 mM
2	A2	A	2	243	58.011	603325	-30023	Target 1	II	MTHFR_c034_WT	0.1 mg/ml	SAM	1 mM
2	A2	A	2	244	58.148	606794	-30985.6	Target 1	II	MTHFR_c034_WT	0.1 mg/ml	SAM	1 mM
2	A2	A	2	245	58.285	611891	-32147.3	Target 1	II	MTHFR_c034_WT	0.1 mg/ml	SAM	1 mM
2	A2	A	2	246	58.421	618451	-33481.3	Target 1	II	MTHFR_c034_WT	0.1 mg/ml	SAM	1 mM
2	A2	A	2	247	58.558	622470	-34875.2	Target 1	II	MTHFR_c034_WT	0.1 mg/ml	SAM	1 mM
2	A2	A	2	248	58.695	628100	-36153.9	Target 1	II	MTHFR_c034_WT	0.1 mg/ml	SAM	1 mM
2	A2	A	2	249	58.832	636036	-37141.6	Target 1	II	MTHFR_c034_WT	0.1 mg/ml	SAM	1 mM
2	A2	A	2	250	58.968	638082	-37733.4	Target 1	II	MTHFR_c034_WT	0.1 mg/ml	SAM	1 mM
2	A2	A	2	251	59.105	644136	-37942.2	Target 1	II	MTHFR_c034_WT	0.1 mg/ml	SAM	1 mM
2	A2	A	2	252	59.242	648317	-37894.7	Target 1	II	MTHFR_c034_WT	0.1 mg/ml	SAM	1 mM
2	A2	A	2	253	59.379	652062	-37771.2	Target 1	II	MTHFR_c034_WT	0.1 mg/ml	SAM	1 mM
2	A2	A	2	254	59.515	659178	-37719.6	Target 1	II	MTHFR_c034_WT	0.1 mg/ml	SAM	1 mM
2	A2	A	2	255	59.652	665586	-37782.2	Target 1	II	MTHFR_c034_WT	0.1 mg/ml	SAM	1 mM
2	A2	A	2	256	59.789	668931	-37882.3	Target 1	II	MTHFR_c034_WT	0.1 mg/ml	SAM	1 mM
2	A2	A	2	257	59.926	674004	-37868.3	Target 1	II	MTHFR_c034_WT	0.1 mg/ml	SAM	1 mM
2	A2	A	2	258	60.062	680536	-37590.7	Target 1	II	MTHFR_c034_WT	0.1 mg/ml	SAM	1 mM
2	A2	A	2	259	60.199	684462	-36964.3	Target 1	II	MTHFR_c034_WT	0.1 mg/ml	SAM	1 mM
2	A2	A	2	260	60.336	687077	-35995	Target 1	II	MTHFR_c034_WT	0.1 mg/ml	SAM	1 mM
2	A2	A	2	261	60.473	693976	-34763.7	Target 1	II	MTHFR_c034_WT	0.1 mg/ml	SAM	1 mM
2	A2	A	2	262	60.609	695557	-33392.4	Target 1	II	MTHFR_c034_WT	0.1 mg/ml	SAM	1 mM
2	A2	A	2	263	60.746	698980	-32000.6	Target 1	II	MTHFR_c034_WT	0.1 mg/ml	SAM	1 mM
2	A2	A	2	264	60.883	704771	-30668.7	Target 1	II	MTHFR_c034_WT	0.1 mg/ml	SAM	1 mM
2	A2	A	2	265	61.02	707144	-29412.2	Target 1	II	MTHFR_c034_WT	0.1 mg/ml	SAM	1 mM
2	A2	A	2	266	61.156	711167	-28177.8	Target 1	II	MTHFR_c034_WT	0.1 mg/ml	SAM	1 mM
2	A2	A	2	267	61.293	713666	-26861.2	Target 1	II	MTHFR_c034_WT	0.1 mg/ml	SAM	1 mM
2	A2	A	2	268	61.43	718390	-25343.5	Target 1	II	MTHFR_c034_WT	0.1 mg/ml	SAM	1 mM
2	A2	A	2	269	61.567	719116	-23530.8	Target 1	II	MTHFR_c034_WT	0.1 mg/ml	SAM	1 mM
2	A2	A	2	270	61.703	723003	-21391.8	Target 1	II	MTHFR_c034_WT	0.1 mg/ml	SAM	1 mM
2	A2	A	2	271	61.84	723367	-18983.5	Target 1	II	MTHFR_c034_WT	0.1 mg/ml	SAM	1 mM
2	A2	A	2	272	61.977	723794	-16451.7	Target 1	II	MTHFR_c034_WT	0.1 mg/ml	SAM	1 mM
2	A2	A	2	273	62.114	723730	-13999.5	Target 1	II	MTHFR_c034_WT	0.1 mg/ml	SAM	1 mM
2	A2	A	2	274	62.25	725497	-11819.5	Target 1	II	MTHFR_c034_WT	0.1 mg/ml	SAM	1 mM
2	A2	A	2	275	62.387	727123	-10019.8	Target 1	II	MTHFR_c034_WT	0.1 mg/ml	SAM	1 mM
2	A2	A	2	276	62.524	728454	-8580.61	Target 1	II	MTHFR_c034_WT	0.1 mg/ml	SAM	1 mM
2	A2	A	2	277	62.661	728813	-7372.99	Target 1	II	MTHFR_c034_WT	0.1 mg/ml	SAM	1 mM
2	A2	A	2	278	62.797	729186	-6231.03	Target 1	II	MTHFR_c034_WT	0.1 mg/ml	SAM	1 mM
2	A2	A	2	279	62.934	728629	-5033.49	Target 1	II	MTHFR_c034_WT	0.1 mg/ml	SAM	1 mM
2	A2	A	2	280	63.071	729779	-3750.82	Target 1	II	MTHFR_c034_WT	0.1 mg/ml	SAM	1 mM
2	A2	A	2	281	63.208	728027	-2433.73	Target 1	II	MTHFR_c034_WT	0.1 mg/ml	SAM	1 mM
2	A2	A	2	282	63.344	728563	-1159.68	Target 1	II	MTHFR_c034_WT	0.1 mg/ml	SAM	1 mM
2	A2	A	2	283	63.481	728145	21.2	Target 1	II	MTHFR_c034_WT	0.1 mg/ml	SAM	1 mM
2	A2	A	2	284	63.618	727678	1112.37	Target 1	II	MTHFR_c034_WT	0.1 mg/ml	SAM	1 mM
2	A2	A	2	285	63.755	729623	2154.46	Target 1	II	MTHFR_c034_WT	0.1 mg/ml	SAM	1 mM
2	A2	A	2	286	63.891	725089	3181.1	Target 1	II	MTHFR_c034_WT	0.1 mg/ml	SAM	1 mM
2	A2	A	2	287	64.028	724869	4178.19	Target 1	II	MTHFR_c034_WT	0.1 mg/ml	SAM	1 mM
2	A2	A	2	288	64.165	722937	5079.89	Target 1	II	MTHFR_c034_WT	0.1 mg/ml	SAM	1 mM
2	A2	A	2	289	64.302	724262	5806.09	Target 1	II	MTHFR_c034_WT	0.1 mg/ml	SAM	1 mM
2	A2	A	2	290	64.438	722472	6314.81	Target 1	II	MTHFR_c034_WT	0.1 mg/ml	SAM	1 mM
2	A2	A	2	291	64.575	721380	6636.27	Target 1	II	MTHFR_c034_WT	0.1 mg/ml	SAM	1 mM
2	A2	A	2	292	64.712	719810	6858.01	Target 1	II	MTHFR_c034_WT	0.1 mg/ml	SAM	1 mM
2	A2	A	2	293	64.849	720681	7083.42	Target 1	II	MTHFR_c034_WT	0.1 mg/ml	SAM	1 mM
2	A2	A	2	294	64.985	718670	7386.99	Target 1	II	MTHFR_c034_WT	0.1 mg/ml	SAM	1 mM
2	A2	A	2	295	65.122	716341	7790.76	Target 1	II	MTHFR_c034_WT	0.1 mg/ml	SAM	1 mM
2	A2	A	2	296	65.259	716601	8298.86	Target 1	II	MTHFR_c034_WT	0.1 mg/ml	SAM	1 mM
2	A2	A	2	297	65.395	713858	8942.62	Target 1	II	MTHFR_c034_WT	0.1 mg/ml	SAM	1 mM
2	A2	A	2	298	65.532	713510	9482.77	Target 1	II	MTHFR_c034_WT	0.1 mg/ml	SAM	1 mM
2	A2	A	2	299	65.669	709721	9837.68	Target 1	II	MTHFR_c034_WT	0.1 mg/ml	SAM	1 mM
2	A2	A	2	300	65.806	712092	9985.26	Target 1	II	MTHFR_c034_WT	0.1 mg/ml	SAM	1 mM
2	A2	A	2	301	65.942	708219	9983.48	Target 1	II	MTHFR_c034_WT	0.1 mg/ml	SAM	1 mM
2	A2	A	2	302	66.079	709180	9947	Target 1	II	MTHFR_c034_WT	0.1 mg/ml	SAM	1 mM
2	A2	A	2	303	66.216	707460	9997.18	Target 1	II	MTHFR_c034_WT	0.1 mg/ml	SAM	1 mM
2	A2	A	2	304	66.353	704891	10193.2	Target 1	II	MTHFR_c034_WT	0.1 mg/ml	SAM	1 mM
2	A2	A	2	305	66.489	703776	10493.3	Target 1	II	MTHFR_c034_WT	0.1 mg/ml	SAM	1 mM
2	A2	A	2	306	66.626	701073	10772	Target 1	II	MTHFR_c034_WT	0.1 mg/ml	SAM	1 mM
2	A2	A	2	307	66.763	700524	10888.5	Target 1	II	MTHFR_c034_WT	0.1 mg/ml	SAM	1 mM
2	A2	A	2	308	66.9	700066	10773.2	Target 1	II	MTHFR_c034_WT	0.1 mg/ml	SAM	1 mM
2	A2	A	2	309	67.036	698987	10470.3	Target 1	II	MTHFR_c034_WT	0.1 mg/ml	SAM	1 mM
2	A2	A	2	310	67.173	697267	10115.7	Target 1	II	MTHFR_c034_WT	0.1 mg/ml	SAM	1 mM
2	A2	A	2	311	67.31	697030	9855.4	Target 1	II	MTHFR_c034_WT	0.1 mg/ml	SAM	1 mM
2	A2	A	2	312	67.447	694641	9761.31	Target 1	II	MTHFR_c034_WT	0.1 mg/ml	SAM	1 mM
2	A2	A	2	313	67.583	692683	9798.69	Target 1	II	MTHFR_c034_WT	0.1 mg/ml	SAM	1 mM
2	A2	A	2	314	67.72	690440	9863.33	Target 1	II	MTHFR_c034_WT	0.1 mg/ml	SAM	1 mM
2	A2	A	2	315	67.857	692164	9864.85	Target 1	II	MTHFR_c034_WT	0.1 mg/ml	SAM	1 mM
2	A2	A	2	316	67.994	690706	9794.86	Target 1	II	MTHFR_c034_WT	0.1 mg/ml	SAM	1 mM
2	A2	A	2	317	68.13	687823	9735.44	Target 1	II	MTHFR_c034_WT	0.1 mg/ml	SAM	1 mM
2	A2	A	2	318	68.267	687968	9799.91	Target 1	II	MTHFR_c034_WT	0.1 mg/ml	SAM	1 mM
2	A2	A	2	319	68.404	685638	10054.6	Target 1	II	MTHFR_c034_WT	0.1 mg/ml	SAM	1 mM
2	A2	A	2	320	68.541	684428	10469.7	Target 1	II	MTHFR_c034_WT	0.1 mg/ml	SAM	1 mM
2	A2	A	2	321	68.677	681877	10930.7	Target 1	II	MTHFR_c034_WT	0.1 mg/ml	SAM	1 mM
2	A2	A	2	322	68.814	681452	11294.1	Target 1	II	MTHFR_c034_WT	0.1 mg/ml	SAM	1 mM
2	A2	A	2	323	68.951	679935	11448.8	Target 1	II	MTHFR_c034_WT	0.1 mg/ml	SAM	1 mM
2	A2	A	2	324	69.088	677457	11350.5	Target 1	II	MTHFR_c034_WT	0.1 mg/ml	SAM	1 mM
2	A2	A	2	325	69.224	678055	11024	Target 1	II	MTHFR_c034_WT	0.1 mg/ml	SAM	1 mM
2	A2	A	2	326	69.361	676310	10541.1	Target 1	II	MTHFR_c034_WT	0.1 mg/ml	SAM	1 mM
2	A2	A	2	327	69.498	673707	9991.99	Target 1	II	MTHFR_c034_WT	0.1 mg/ml	SAM	1 mM
2	A2	A	2	328	69.635	674749	9468.68	Target 1	II	MTHFR_c034_WT	0.1 mg/ml	SAM	1 mM
2	A2	A	2	329	69.771	672621	9055.85	Target 1	II	MTHFR_c034_WT	0.1 mg/ml	SAM	1 mM
2	A2	A	2	330	69.908	672122	8827.11	Target 1	II	MTHFR_c034_WT	0.1 mg/ml	SAM	1 mM
2	A2	A	2	331	70.045	671293	8836.84	Target 1	II	MTHFR_c034_WT	0.1 mg/ml	SAM	1 mM
2	A2	A	2	332	70.182	668588	9102.89	Target 1	II	MTHFR_c034_WT	0.1 mg/ml	SAM	1 mM
2	A2	A	2	333	70.318	667535	9590.56	Target 1	II	MTHFR_c034_WT	0.1 mg/ml	SAM	1 mM
2	A2	A	2	334	70.455	667453	10212.8	Target 1	II	MTHFR_c034_WT	0.1 mg/ml	SAM	1 mM
2	A2	A	2	335	70.592	664689	10843.5	Target 1	II	MTHFR_c034_WT	0.1 mg/ml	SAM	1 mM
2	A2	A	2	336	70.729	661553	11343.2	Target 1	II	MTHFR_c034_WT	0.1 mg/ml	SAM	1 mM
2	A2	A	2	337	70.865	662309	11593.7	Target 1	II	MTHFR_c034_WT	0.1 mg/ml	SAM	1 mM
2	A2	A	2	338	71.002	658989	11531.5	Target 1	II	MTHFR_c034_WT	0.1 mg/ml	SAM	1 mM
2	A2	A	2	339	71.139	660839	11176.5	Target 1	II	MTHFR_c034_WT	0.1 mg/ml	SAM	1 mM
2	A2	A	2	340	71.276	656492	10635.3	Target 1	II	MTHFR_c034_WT	0.1 mg/ml	SAM	1 mM
2	A2	A	2	341	71.412	656957	10077.3	Target 1	II	MTHFR_c034_WT	0.1 mg/ml	SAM	1 mM
2	A2	A	2	342	71.549	657588	9682.16	Target 1	II	MTHFR_c034_WT	0.1 mg/ml	SAM	1 mM
2	A2	A	2	343	71.686	654435	9578.07	Target 1	II	MTHFR_c034_WT	0.1 mg/ml	SAM	1 mM
2	A2	A	2	344	71.823	653564	9794.85	Target 1	II	MTHFR_c034_WT	0.1 mg/ml	SAM	1 mM
2	A2	A	2	345	71.959	650853	10253.4	Target 1	II	MTHFR_c034_WT	0.1 mg/ml	SAM	1 mM
2	A2	A	2	346	72.096	648563	10798.1	Target 1	II	MTHFR_c034_WT	0.1 mg/ml	SAM	1 mM
2	A2	A	2	347	72.233	649739	11258.7	Target 1	II	MTHFR_c034_WT	0.1 mg/ml	SAM	1 mM
2	A2	A	2	348	72.37	648174	11510	Target 1	II	MTHFR_c034_WT	0.1 mg/ml	SAM	1 mM
2	A2	A	2	349	72.506	645201	11497.1	Target 1	II	MTHFR_c034_WT	0.1 mg/ml	SAM	1 mM
2	A2	A	2	350	72.643	641926	11230.5	Target 1	II	MTHFR_c034_WT	0.1 mg/ml	SAM	1 mM
2	A2	A	2	351	72.78	642353	10781.7	Target 1	II	MTHFR_c034_WT	0.1 mg/ml	SAM	1 mM
2	A2	A	2	352	72.917	645588	10280.5	Target 1	II	MTHFR_c034_WT	0.1 mg/ml	SAM	1 mM
2	A2	A	2	353	73.053	640822	9900.86	Target 1	II	MTHFR_c034_WT	0.1 mg/ml	SAM	1 mM
2	A2	A	2	354	73.19	640949	9798.69	Target 1	II	MTHFR_c034_WT	0.1 mg/ml	SAM	1 mM
2	A2	A	2	355	73.327	636737	10029.4	Target 1	II	MTHFR_c034_WT	0.1 mg/ml	SAM	1 mM
2	A2	A	2	356	73.464	636937	10503.4	Target 1	II	MTHFR_c034_WT	0.1 mg/ml	SAM	1 mM
2	A2	A	2	357	73.6	635196	11028	Target 1	II	MTHFR_c034_WT	0.1 mg/ml	SAM	1 mM
2	A2	A	2	358	73.737	633512	11419	Target 1	II	MTHFR_c034_WT	0.1 mg/ml	SAM	1 mM
2	A2	A	2	359	73.874	631734	11605	Target 1	II	MTHFR_c034_WT	0.1 mg/ml	SAM	1 mM
2	A2	A	2	360	74.011	631477	11654.4	Target 1	II	MTHFR_c034_WT	0.1 mg/ml	SAM	1 mM
2	A2	A	2	361	74.147	630877	11714.4	Target 1	II	MTHFR_c034_WT	0.1 mg/ml	SAM	1 mM
2	A2	A	2	362	74.284	630144	11898.7	Target 1	II	MTHFR_c034_WT	0.1 mg/ml	SAM	1 mM
2	A2	A	2	363	74.421	624761	12193.3	Target 1	II	MTHFR_c034_WT	0.1 mg/ml	SAM	1 mM
2	A2	A	2	364	74.557	622986	12443	Target 1	II	MTHFR_c034_WT	0.1 mg/ml	SAM	1 mM
2	A2	A	2	365	74.694	623214	12429.4	Target 1	II	MTHFR_c034_WT	0.1 mg/ml	SAM	1 mM
2	A2	A	2	366	74.831	621092	11999.9	Target 1	II	MTHFR_c034_WT	0.1 mg/ml	SAM	1 mM
2	A2	A	2	367	74.968	621784	11166.1	Target 1	II	MTHFR_c034_WT	0.1 mg/ml	SAM	1 mM
2	A2	A	2	368	75.104	620727	10106.6	Target 1	II	MTHFR_c034_WT	0.1 mg/ml	SAM	1 mM
2	A2	A	2	369	75.241	618082	9085.54	Target 1	II	MTHFR_c034_WT	0.1 mg/ml	SAM	1 mM
2	A2	A	2	370	75.378	617602	8349.57	Target 1	II	MTHFR_c034_WT	0.1 mg/ml	SAM	1 mM
2	A2	A	2	371	75.515	617579	8085.43	Target 1	II	MTHFR_c034_WT	0.1 mg/ml	SAM	1 mM
2	A2	A	2	372	75.651	618792	8247.54	Target 1	II	MTHFR_c034_WT	0.1 mg/ml	SAM	1 mM
2	A2	A	2	373	75.788	615276	8836.11	Target 1	II	MTHFR_c034_WT	0.1 mg/ml	SAM	1 mM
2	A2	A	2	374	75.925	610104	9622.5	Target 1	II	MTHFR_c034_WT	0.1 mg/ml	SAM	1 mM
2	A2	A	2	375	76.062	611164	10339.8	Target 1	II	MTHFR_c034_WT	0.1 mg/ml	SAM	1 mM
2	A2	A	2	376	76.198	609388	10756.5	Target 1	II	MTHFR_c034_WT	0.1 mg/ml	SAM	1 mM
2	A2	A	2	377	76.335	609980	10777	Target 1	II	MTHFR_c034_WT	0.1 mg/ml	SAM	1 mM
2	A2	A	2	378	76.472	606890	10478.8	Target 1	II	MTHFR_c034_WT	0.1 mg/ml	SAM	1 mM
2	A2	A	2	379	76.609	607307	10053.6	Target 1	II	MTHFR_c034_WT	0.1 mg/ml	SAM	1 mM
2	A2	A	2	380	76.745	605458	9696.2	Target 1	II	MTHFR_c034_WT	0.1 mg/ml	SAM	1 mM
2	A2	A	2	381	76.882	603866	9521.16	Target 1	II	MTHFR_c034_WT	0.1 mg/ml	SAM	1 mM
2	A2	A	2	382	77.019	602107	9548.63	Target 1	II	MTHFR_c034_WT	0.1 mg/ml	SAM	1 mM
2	A2	A	2	383	77.156	601923	9743.47	Target 1	II	MTHFR_c034_WT	0.1 mg/ml	SAM	1 mM
2	A2	A	2	384	77.292	601873	10055.9	Target 1	II	MTHFR_c034_WT	0.1 mg/ml	SAM	1 mM
2	A2	A	2	385	77.429	598335	10431.7	Target 1	II	MTHFR_c034_WT	0.1 mg/ml	SAM	1 mM
2	A2	A	2	386	77.566	595879	10801.4	Target 1	II	MTHFR_c034_WT	0.1 mg/ml	SAM	1 mM
2	A2	A	2	387	77.703	596624	11081.5	Target 1	II	MTHFR_c034_WT	0.1 mg/ml	SAM	1 mM
2	A2	A	2	388	77.839	593921	11198.9	Target 1	II	MTHFR_c034_WT	0.1 mg/ml	SAM	1 mM
2	A2	A	2	389	77.976	592626	11130.5	Target 1	II	MTHFR_c034_WT	0.1 mg/ml	SAM	1 mM
2	A2	A	2	390	78.113	592560	10915.2	Target 1	II	MTHFR_c034_WT	0.1 mg/ml	SAM	1 mM
2	A2	A	2	391	78.25	589835	10635.8	Target 1	II	MTHFR_c034_WT	0.1 mg/ml	SAM	1 mM
2	A2	A	2	392	78.386	590310	10377.4	Target 1	II	MTHFR_c034_WT	0.1 mg/ml	SAM	1 mM
2	A2	A	2	393	78.523	587018	10193.8	Target 1	II	MTHFR_c034_WT	0.1 mg/ml	SAM	1 mM
2	A2	A	2	394	78.66	586228	10096.7	Target 1	II	MTHFR_c034_WT	0.1 mg/ml	SAM	1 mM
2	A2	A	2	395	78.797	588166	10062.3	Target 1	II	MTHFR_c034_WT	0.1 mg/ml	SAM	1 mM
2	A2	A	2	396	78.933	581788	10049.1	Target 1	II	MTHFR_c034_WT	0.1 mg/ml	SAM	1 mM
2	A2	A	2	397	79.07	582626	10014.6	Target 1	II	MTHFR_c034_WT	0.1 mg/ml	SAM	1 mM
2	A2	A	2	398	79.207	583397	9932.46	Target 1	II	MTHFR_c034_WT	0.1 mg/ml	SAM	1 mM
2	A2	A	2	399	79.344	578573	9806.62	Target 1	II	MTHFR_c034_WT	0.1 mg/ml	SAM	1 mM
2	A2	A	2	400	79.48	579834	9675.6	Target 1	II	MTHFR_c034_WT	0.1 mg/ml	SAM	1 mM
2	A2	A	2	401	79.617	579311	9599.35	Target 1	II	MTHFR_c034_WT	0.1 mg/ml	SAM	1 mM
2	A2	A	2	402	79.754	576222	9635.18	Target 1	II	MTHFR_c034_WT	0.1 mg/ml	SAM	1 mM
2	A2	A	2	403	79.891	574937	9809.71	Target 1	II	MTHFR_c034_WT	0.1 mg/ml	SAM	1 mM
2	A2	A	2	404	80.027	575836	10100.2	Target 1	II	MTHFR_c034_WT	0.1 mg/ml	SAM	1 mM
2	A2	A	2	405	80.164	573141	10431.2	Target 1	II	MTHFR_c034_WT	0.1 mg/ml	SAM	1 mM
2	A2	A	2	406	80.301	570539	10691.4	Target 1	II	MTHFR_c034_WT	0.1 mg/ml	SAM	1 mM
2	A2	A	2	407	80.438	568717	10774.6	Target 1	II	MTHFR_c034_WT	0.1 mg/ml	SAM	1 mM
2	A2	A	2	408	80.574	568211	10630.2	Target 1	II	MTHFR_c034_WT	0.1 mg/ml	SAM	1 mM
2	A2	A	2	409	80.711	568543	10298.4	Target 1	II	MTHFR_c034_WT	0.1 mg/ml	SAM	1 mM
2	A2	A	2	410	80.848	566775	9896.83	Target 1	II	MTHFR_c034_WT	0.1 mg/ml	SAM	1 mM
2	A2	A	2	411	80.985	565267	9564.45	Target 1	II	MTHFR_c034_WT	0.1 mg/ml	SAM	1 mM
2	A2	A	2	412	81.121	562763	9394.74	Target 1	II	MTHFR_c034_WT	0.1 mg/ml	SAM	1 mM
2	A2	A	2	413	81.258	565103	9402.84	Target 1	II	MTHFR_c034_WT	0.1 mg/ml	SAM	1 mM
2	A2	A	2	414	81.395	559910	9543.35	Target 1	II	MTHFR_c034_WT	0.1 mg/ml	SAM	1 mM
2	A2	A	2	415	81.532	560344	9753.28	Target 1	II	MTHFR_c034_WT	0.1 mg/ml	SAM	1 mM
2	A2	A	2	416	81.668	559570	9994.84	Target 1	II	MTHFR_c034_WT	0.1 mg/ml	SAM	1 mM
2	A2	A	2	417	81.805	556878	10269.4	Target 1	II	MTHFR_c034_WT	0.1 mg/ml	SAM	1 mM
2	A2	A	2	418	81.942	556133	10602.5	Target 1	II	MTHFR_c034_WT	0.1 mg/ml	SAM	1 mM
2	A2	A	2	419	82.079	556519	11006.2	Target 1	II	MTHFR_c034_WT	0.1 mg/ml	SAM	1 mM
2	A2	A	2	420	82.215	552859	11440	Target 1	II	MTHFR_c034_WT	0.1 mg/ml	SAM	1 mM
2	A2	A	2	421	82.352	550851	11799.1	Target 1	II	MTHFR_c034_WT	0.1 mg/ml	SAM	1 mM
2	A2	A	2	422	82.489	548911	11946.5	Target 1	II	MTHFR_c034_WT	0.1 mg/ml	SAM	1 mM
2	A2	A	2	423	82.626	548604	11778.3	Target 1	II	MTHFR_c034_WT	0.1 mg/ml	SAM	1 mM
2	A2	A	2	424	82.762	547367	11290.2	Target 1	II	MTHFR_c034_WT	0.1 mg/ml	SAM	1 mM
2	A2	A	2	425	82.899	544892	10597.3	Target 1	II	MTHFR_c034_WT	0.1 mg/ml	SAM	1 mM
2	A2	A	2	426	83.036	546432	9897.36	Target 1	II	MTHFR_c034_WT	0.1 mg/ml	SAM	1 mM
2	A2	A	2	427	83.173	543932	9394.12	Target 1	II	MTHFR_c034_WT	0.1 mg/ml	SAM	1 mM
2	A2	A	2	428	83.309	543605	9222.13	Target 1	II	MTHFR_c034_WT	0.1 mg/ml	SAM	1 mM
2	A2	A	2	429	83.446	542201	9402.29	Target 1	II	MTHFR_c034_WT	0.1 mg/ml	SAM	1 mM
2	A2	A	2	430	83.583	540079	9846.78	Target 1	II	MTHFR_c034_WT	0.1 mg/ml	SAM	1 mM
2	A2	A	2	431	83.719	538443	10405.8	Target 1	II	MTHFR_c034_WT	0.1 mg/ml	SAM	1 mM
2	A2	A	2	432	83.856	537380	10930.2	Target 1	II	MTHFR_c034_WT	0.1 mg/ml	SAM	1 mM
2	A2	A	2	433	83.993	536694	11323.7	Target 1	II	MTHFR_c034_WT	0.1 mg/ml	SAM	1 mM
2	A2	A	2	434	84.13	533551	11564.6	Target 1	II	MTHFR_c034_WT	0.1 mg/ml	SAM	1 mM
2	A2	A	2	435	84.266	532608	11692.9	Target 1	II	MTHFR_c034_WT	0.1 mg/ml	SAM	1 mM
2	A2	A	2	436	84.403	532633	11775.5	Target 1	II	MTHFR_c034_WT	0.1 mg/ml	SAM	1 mM
2	A2	A	2	437	84.54	530135	11864	Target 1	II	MTHFR_c034_WT	0.1 mg/ml	SAM	1 mM
2	A2	A	2	438	84.677	529741	11963.3	Target 1	II	MTHFR_c034_WT	0.1 mg/ml	SAM	1 mM
2	A2	A	2	439	84.813	525130	12025.4	Target 1	II	MTHFR_c034_WT	0.1 mg/ml	SAM	1 mM
2	A2	A	2	440	84.95	525564	11971.5	Target 1	II	MTHFR_c034_WT	0.1 mg/ml	SAM	1 mM
2	A2	A	2	441	85.087	525200	11733.2	Target 1	II	MTHFR_c034_WT	0.1 mg/ml	SAM	1 mM
2	A2	A	2	442	85.224	522451	11287.9	Target 1	II	MTHFR_c034_WT	0.1 mg/ml	SAM	1 mM
2	A2	A	2	443	85.36	520644	10684.5	Target 1	II	MTHFR_c034_WT	0.1 mg/ml	SAM	1 mM
2	A2	A	2	444	85.497	519610	10048.7	Target 1	II	MTHFR_c034_WT	0.1 mg/ml	SAM	1 mM
2	A2	A	2	445	85.634	519400	9568.29	Target 1	II	MTHFR_c034_WT	0.1 mg/ml	SAM	1 mM
2	A2	A	2	446	85.771	520394	9441.35	Target 1	II	MTHFR_c034_WT	0.1 mg/ml	SAM	1 mM
2	A2	A	2	447	85.907	518558	9793.67	Target 1	II	MTHFR_c034_WT	0.1 mg/ml	SAM	1 mM
2	A2	A	2	448	86.044	515018	10600.9	Target 1	II	MTHFR_c034_WT	0.1 mg/ml	SAM	1 mM
2	A2	A	2	449	86.181	513902	11671	Target 1	II	MTHFR_c034_WT	0.1 mg/ml	SAM	1 mM
2	A2	A	2	450	86.318	511632	12710.7	Target 1	II	MTHFR_c034_WT	0.1 mg/ml	SAM	1 mM
2	A2	A	2	451	86.454	510686	13440.4	Target 1	II	MTHFR_c034_WT	0.1 mg/ml	SAM	1 mM
2	A2	A	2	452	86.591	506734	13696.7	Target 1	II	MTHFR_c034_WT	0.1 mg/ml	SAM	1 mM
2	A2	A	2	453	86.728	507805	13473.8	Target 1	II	MTHFR_c034_WT	0.1 mg/ml	SAM	1 mM
2	A2	A	2	454	86.865	504851	12903.7	Target 1	II	MTHFR_c034_WT	0.1 mg/ml	SAM	1 mM
2	A2	A	2	455	87.001	504467	12205	Target 1	II	MTHFR_c034_WT	0.1 mg/ml	SAM	1 mM
2	A2	A	2	456	87.138	501616	11619.9	Target 1	II	MTHFR_c034_WT	0.1 mg/ml	SAM	1 mM
2	A2	A	2	457	87.275	503496	11353.4	Target 1	II	MTHFR_c034_WT	0.1 mg/ml	SAM	1 mM
2	A2	A	2	458	87.412	501983	11515	Target 1	II	MTHFR_c034_WT	0.1 mg/ml	SAM	1 mM
2	A2	A	2	459	87.548	498270	12080.3	Target 1	II	MTHFR_c034_WT	0.1 mg/ml	SAM	1 mM
2	A2	A	2	460	87.685	496251	12895.4	Target 1	II	MTHFR_c034_WT	0.1 mg/ml	SAM	1 mM
2	A2	A	2	461	87.822	496422	13728.7	Target 1	II	MTHFR_c034_WT	0.1 mg/ml	SAM	1 mM
2	A2	A	2	462	87.959	492257	14351.1	Target 1	II	MTHFR_c034_WT	0.1 mg/ml	SAM	1 mM
2	A2	A	2	463	88.095	492630	14611.4	Target 1	II	MTHFR_c034_WT	0.1 mg/ml	SAM	1 mM
2	A2	A	2	464	88.232	487430	14474.4	Target 1	II	MTHFR_c034_WT	0.1 mg/ml	SAM	1 mM
2	A2	A	2	465	88.369	488456	14025.1	Target 1	II	MTHFR_c034_WT	0.1 mg/ml	SAM	1 mM
2	A2	A	2	466	88.506	487248	13430.4	Target 1	II	MTHFR_c034_WT	0.1 mg/ml	SAM	1 mM
2	A2	A	2	467	88.642	485377	12880.7	Target 1	II	MTHFR_c034_WT	0.1 mg/ml	SAM	1 mM
2	A2	A	2	468	88.779	484077	12519.4	Target 1	II	MTHFR_c034_WT	0.1 mg/ml	SAM	1 mM
2	A2	A	2	469	88.916	483058	12393.5	Target 1	II	MTHFR_c034_WT	0.1 mg/ml	SAM	1 mM
2	A2	A	2	470	89.053	480412	12449.7	Target 1	II	MTHFR_c034_WT	0.1 mg/ml	SAM	1 mM
2	A2	A	2	471	89.189	479500	12574.6	Target 1	II	MTHFR_c034_WT	0.1 mg/ml	SAM	1 mM
2	A2	A	2	472	89.326	477505	12661	Target 1	II	MTHFR_c034_WT	0.1 mg/ml	SAM	1 mM
2	A2	A	2	473	89.463	475041	12659.4	Target 1	II	MTHFR_c034_WT	0.1 mg/ml	SAM	1 mM
2	A2	A	2	474	89.6	475657	12593.2	Target 1	II	MTHFR_c034_WT	0.1 mg/ml	SAM	1 mM
2	A2	A	2	475	89.736	473052	12525.2	Target 1	II	MTHFR_c034_WT	0.1 mg/ml	SAM	1 mM
2	A2	A	2	476	89.873	472464	12504.2	Target 1	II	MTHFR_c034_WT	0.1 mg/ml	SAM	1 mM
2	A2	A	2	477	90.01	470540	12523.1	Target 1	II	MTHFR_c034_WT	0.1 mg/ml	SAM	1 mM
2	A2	A	2	478	90.147	468158	12524.8	Target 1	II	MTHFR_c034_WT	0.1 mg/ml	SAM	1 mM
2	A2	A	2	479	90.283	465733	12447	Target 1	II	MTHFR_c034_WT	0.1 mg/ml	SAM	1 mM
2	A2	A	2	480	90.42	466098	12275.3	Target 1	II	MTHFR_c034_WT	0.1 mg/ml	SAM	1 mM
2	A2	A	2	481	90.557	464212	12060.8	Target 1	II	MTHFR_c034_WT	0.1 mg/ml	SAM	1 mM
2	A2	A	2	482	90.694	464084	11890.3	Target 1	II	MTHFR_c034_WT	0.1 mg/ml	SAM	1 mM
2	A2	A	2	483	90.83	460776	11841.2	Target 1	II	MTHFR_c034_WT	0.1 mg/ml	SAM	1 mM
2	A2	A	2	484	90.967	458677	11950.1	Target 1	II	MTHFR_c034_WT	0.1 mg/ml	SAM	1 mM
2	A2	A	2	485	91.104	459980	12217.1	Target 1	II	MTHFR_c034_WT	0.1 mg/ml	SAM	1 mM
2	A2	A	2	486	91.241	456642	12619.2	Target 1	II	MTHFR_c034_WT	0.1 mg/ml	SAM	1 mM
2	A2	A	2	487	91.377	455237	13116.2	Target 1	II	MTHFR_c034_WT	0.1 mg/ml	SAM	1 mM
2	A2	A	2	488	91.514	454611	13648.2	Target 1	II	MTHFR_c034_WT	0.1 mg/ml	SAM	1 mM
2	A2	A	2	489	91.651	450617	14141.4	Target 1	II	MTHFR_c034_WT	0.1 mg/ml	SAM	1 mM
2	A2	A	2	490	91.788	449215	14530.2	Target 1	II	MTHFR_c034_WT	0.1 mg/ml	SAM	1 mM
2	A2	A	2	491	91.924	449126	14782.9	Target 1	II	MTHFR_c034_WT	0.1 mg/ml	SAM	1 mM
2	A2	A	2	492	92.061	446486	14909.1	Target 1	II	MTHFR_c034_WT	0.1 mg/ml	SAM	1 mM
2	A2	A	2	493	92.198	443684	14946.6	Target 1	II	MTHFR_c034_WT	0.1 mg/ml	SAM	1 mM
2	A2	A	2	494	92.335	442336	14935	Target 1	II	MTHFR_c034_WT	0.1 mg/ml	SAM	1 mM
2	A2	A	2	495	92.471	442538	14896.6	Target 1	II	MTHFR_c034_WT	0.1 mg/ml	SAM	1 mM
2	A2	A	2	496	92.608	438652	14829.8	Target 1	II	MTHFR_c034_WT	0.1 mg/ml	SAM	1 mM
2	A2	A	2	497	92.745	437448	14718.6	Target 1	II	MTHFR_c034_WT	0.1 mg/ml	SAM	1 mM
2	A2	A	2	498	92.881	434576	14548.2	Target 1	II	MTHFR_c034_WT	0.1 mg/ml	SAM	1 mM
2	A2	A	2	499	93.018	434556	14319.3	Target 1	II	MTHFR_c034_WT	0.1 mg/ml	SAM	1 mM
2	A2	A	2	500	93.155	433857	14048.6	Target 1	II	MTHFR_c034_WT	0.1 mg/ml	SAM	1 mM
2	A2	A	2	501	93.292	429647	13762	Target 1	II	MTHFR_c034_WT	0.1 mg/ml	SAM	1 mM
2	A2	A	2	502	93.428	428846	13487.5	Target 1	II	MTHFR_c034_WT	0.1 mg/ml	SAM	1 mM
2	A2	A	2	503	93.565	427252	13256.6	Target 1	II	MTHFR_c034_WT	0.1 mg/ml	SAM	1 mM
2	A2	A	2	504	93.702	426890	13098.9	Target 1	II	MTHFR_c034_WT	0.1 mg/ml	SAM	1 mM
2	A2	A	2	505	93.839	425340	13022.6	Target 1	II	MTHFR_c034_WT	0.1 mg/ml	SAM	1 mM
2	A2	A	2	506	93.975	422185	12990.1	Target 1	II	MTHFR_c034_WT	0.1 mg/ml	SAM	1 mM
2	A2	A	2	507	94.112	421154	12918.8	Target 1	II	MTHFR_c034_WT	0.1 mg/ml	SAM	1 mM
2	A2	A	2	508	94.249	420044	12721.6	Target 1	II	MTHFR_c034_WT	0.1 mg/ml	SAM	1 mM
2	A2	A	2	509	94.386	416430	12373.8	Target 1	II	MTHFR_c034_WT	0.1 mg/ml	SAM	1 mM
2	A2	A	2	510	94.522	416270	11949.5	Target 1	II	MTHFR_c034_WT	0.1 mg/ml	SAM	1 mM
2	A2	A	2	511	94.659	417091	11597.6	Target 1	II	MTHFR_c034_WT	0.1 mg/ml	SAM	1 mM
2	A2	A	2	512	94.796	413894	11457.5	Target 1	II	MTHFR_c034_WT	0.1 mg/ml	SAM	1 mM
2	A2	A	2	513	94.933	411204	11570	Target 1	II	MTHFR_c034_WT	0.1 mg/ml	SAM	1 mM
2	A2	A	2	514	95.069	410259	11843.1	Target 1	II	MTHFR_c034_WT	0.1 mg/ml	SAM	1 mM
2	A2	A	2	515	95.206	408039	12096.7	Target 1	II	MTHFR_c034_WT	0.1 mg/ml	SAM	1 mM
2	A2	A	2	516	95.343	407370	12156.4	Target 1	II	MTHFR_c034_WT	0.1 mg/ml	SAM	1 mM
2	A2	A	2	517	95.48	404232	11936.6	Target 1	II	MTHFR_c034_WT	0.1 mg/ml	SAM	1 mM
2	A2	A	2	518	95.616	404814	11465.6	Target 1	II	MTHFR_c034_WT	0.1 mg/ml	SAM	1 mM
2	A2	A	2	519	95.753	403540	10849.8	Target 1	II	MTHFR_c034_WT	0.1 mg/ml	SAM	1 mM
2	A2	A	2	520	95.89	401274	10206.7	Target 1	II	MTHFR_c034_WT	0.1 mg/ml	SAM	1 mM
2	A2	A	2	521	96.027	401056	9609.74	Target 1	II	MTHFR_c034_WT	0.1 mg/ml	SAM	1 mM
2	A2	A	2	522	96.163	398795	9070.5	Target 1	II	MTHFR_c034_WT	0.1 mg/ml	SAM	1 mM
2	A2	A	2	523	96.3	398421	8562.58	Target 1	II	MTHFR_c034_WT	0.1 mg/ml	SAM	1 mM
2	A2	A	2	524	96.437	397079	8091.77	Target 1	II	MTHFR_c034_WT	0.1 mg/ml	SAM	1 mM
2	A2	A	2	525	96.574	396003	7740.5	Target 1	II	MTHFR_c034_WT	0.1 mg/ml	SAM	1 mM
2	A2	A	2	526	96.71	396203	7432.23	Target 1	II	MTHFR_c034_WT	0.1 mg/ml	SAM	1 mM
2	A2	A	2	527	96.847	395859	7183.28	Target 1	II	MTHFR_c034_WT	0.1 mg/ml	SAM	1 mM
2	A2	A	2	528	96.984	390823	6975.88	Target 1	II	MTHFR_c034_WT	0.1 mg/ml	SAM	1 mM
2	A2	A	2	529	97.121	393618	6762.26	Target 1	II	MTHFR_c034_WT	0.1 mg/ml	SAM	1 mM
2	A2	A	2	530	97.257	390349	6504.53	Target 1	II	MTHFR_c034_WT	0.1 mg/ml	SAM	1 mM
2	A2	A	2	531	97.394	392310	6218.73	Target 1	II	MTHFR_c034_WT	0.1 mg/ml	SAM	1 mM
2	A2	A	2	532	97.531	391876	5985.69	Target 1	II	MTHFR_c034_WT	0.1 mg/ml	SAM	1 mM
2	A2	A	2	533	97.668	388989	5907.83	Target 1	II	MTHFR_c034_WT	0.1 mg/ml	SAM	1 mM
2	A2	A	2	534	97.804	388638	6040.88	Target 1	II	MTHFR_c034_WT	0.1 mg/ml	SAM	1 mM
2	A2	A	2	535	97.941	388614	6344.97	Target 1	II	MTHFR_c034_WT	0.1 mg/ml	SAM	1 mM
2	A2	A	2	536	98.078	385930	6692.19	Target 1	II	MTHFR_c034_WT	0.1 mg/ml	SAM	1 mM
2	A2	A	2	537	98.215	384282	6922.35	Target 1	II	MTHFR_c034_WT	0.1 mg/ml	SAM	1 mM
2	A2	A	2	538	98.351	383927	6919.26	Target 1	II	MTHFR_c034_WT	0.1 mg/ml	SAM	1 mM
2	A2	A	2	539	98.488	384166	6664.03	Target 1	II	MTHFR_c034_WT	0.1 mg/ml	SAM	1 mM
2	A2	A	2	540	98.625	385684	6242.15	Target 1	II	MTHFR_c034_WT	0.1 mg/ml	SAM	1 mM
2	A2	A	2	541	98.762	384041	5797.92	Target 1	II	MTHFR_c034_WT	0.1 mg/ml	SAM	1 mM
2	A2	A	2	542	98.898	382770	5461.92	Target 1	II	MTHFR_c034_WT	0.1 mg/ml	SAM	1 mM
3	A3	A	3	1	24.886	644423	25380.7	Target 1	III	MTHFR_c034_WT	0.1 mg/ml	SAM	1 mM
3	A3	A	3	2	25.023	639172	24855.7	Target 1	III	MTHFR_c034_WT	0.1 mg/ml	SAM	1 mM
3	A3	A	3	3	25.16	636259	24355.9	Target 1	III	MTHFR_c034_WT	0.1 mg/ml	SAM	1 mM
3	A3	A	3	4	25.297	638312	23589.3	Target 1	III	MTHFR_c034_WT	0.1 mg/ml	SAM	1 mM
3	A3	A	3	5	25.433	635270	22308.1	Target 1	III	MTHFR_c034_WT	0.1 mg/ml	SAM	1 mM
3	A3	A	3	6	25.57	635680	20436.7	Target 1	III	MTHFR_c034_WT	0.1 mg/ml	SAM	1 mM
3	A3	A	3	7	25.707	631537	18115.3	Target 1	III	MTHFR_c034_WT	0.1 mg/ml	SAM	1 mM
3	A3	A	3	8	25.844	629695	15637.1	Target 1	III	MTHFR_c034_WT	0.1 mg/ml	SAM	1 mM
3	A3	A	3	9	25.981	626001	13335.6	Target 1	III	MTHFR_c034_WT	0.1 mg/ml	SAM	1 mM
3	A3	A	3	10	26.118	624986	11475	Target 1	III	MTHFR_c034_WT	0.1 mg/ml	SAM	1 mM
3	A3	A	3	11	26.254	623140	10190.9	Target 1	III	MTHFR_c034_WT	0.1 mg/ml	SAM	1 mM
3	A3	A	3	12	26.391	622121	9480.37	Target 1	III	MTHFR_c034_WT	0.1 mg/ml	SAM	1 mM
3	A3	A	3	13	26.528	619584	9227.49	Target 1	III	MTHFR_c034_WT	0.1 mg/ml	SAM	1 mM
3	A3	A	3	14	26.665	620646	9255.02	Target 1	III	MTHFR_c034_WT	0.1 mg/ml	SAM	1 mM
3	A3	A	3	15	26.802	618322	9379.75	Target 1	III	MTHFR_c034_WT	0.1 mg/ml	SAM	1 mM
3	A3	A	3	16	26.939	616904	9464.74	Target 1	III	MTHFR_c034_WT	0.1 mg/ml	SAM	1 mM
3	A3	A	3	17	27.075	614909	9456.63	Target 1	III	MTHFR_c034_WT	0.1 mg/ml	SAM	1 mM
3	A3	A	3	18	27.212	615228	9411.24	Target 1	III	MTHFR_c034_WT	0.1 mg/ml	SAM	1 mM
3	A3	A	3	19	27.349	612160	9493.22	Target 1	III	MTHFR_c034_WT	0.1 mg/ml	SAM	1 mM
3	A3	A	3	20	27.486	610691	9916.24	Target 1	III	MTHFR_c034_WT	0.1 mg/ml	SAM	1 mM
3	A3	A	3	21	27.623	610424	10818.2	Target 1	III	MTHFR_c034_WT	0.1 mg/ml	SAM	1 mM
3	A3	A	3	22	27.76	608396	12118	Target 1	III	MTHFR_c034_WT	0.1 mg/ml	SAM	1 mM
3	A3	A	3	23	27.897	610608	13468.2	Target 1	III	MTHFR_c034_WT	0.1 mg/ml	SAM	1 mM
3	A3	A	3	24	28.033	608027	14369.5	Target 1	III	MTHFR_c034_WT	0.1 mg/ml	SAM	1 mM
3	A3	A	3	25	28.17	605855	14408.4	Target 1	III	MTHFR_c034_WT	0.1 mg/ml	SAM	1 mM
3	A3	A	3	26	28.307	606441	13480.4	Target 1	III	MTHFR_c034_WT	0.1 mg/ml	SAM	1 mM
3	A3	A	3	27	28.444	605129	11846.7	Target 1	III	MTHFR_c034_WT	0.1 mg/ml	SAM	1 mM
3	A3	A	3	28	28.581	603865	9996.94	Target 1	III	MTHFR_c034_WT	0.1 mg/ml	SAM	1 mM
3	A3	A	3	29	28.718	602660	8406.97	Target 1	III	MTHFR_c034_WT	0.1 mg/ml	SAM	1 mM
3	A3	A	3	30	28.854	600165	7341.04	Target 1	III	MTHFR_c034_WT	0.1 mg/ml	SAM	1 mM
3	A3	A	3	31	28.991	598698	6787.83	Target 1	III	MTHFR_c034_WT	0.1 mg/ml	SAM	1 mM
3	A3	A	3	32	29.128	597849	6624.88	Target 1	III	MTHFR_c034_WT	0.1 mg/ml	SAM	1 mM
3	A3	A	3	33	29.265	598722	6500.24	Target 1	III	MTHFR_c034_WT	0.1 mg/ml	SAM	1 mM
3	A3	A	3	34	29.402	596370	6269.13	Target 1	III	MTHFR_c034_WT	0.1 mg/ml	SAM	1 mM
3	A3	A	3	35	29.539	595629	5896.28	Target 1	III	MTHFR_c034_WT	0.1 mg/ml	SAM	1 mM
3	A3	A	3	36	29.676	594657	5449.02	Target 1	III	MTHFR_c034_WT	0.1 mg/ml	SAM	1 mM
3	A3	A	3	37	29.812	593472	5076.39	Target 1	III	MTHFR_c034_WT	0.1 mg/ml	SAM	1 mM
3	A3	A	3	38	29.949	592550	4941.37	Target 1	III	MTHFR_c034_WT	0.1 mg/ml	SAM	1 mM
3	A3	A	3	39	30.086	590506	5132.32	Target 1	III	MTHFR_c034_WT	0.1 mg/ml	SAM	1 mM
3	A3	A	3	40	30.223	590334	5601.42	Target 1	III	MTHFR_c034_WT	0.1 mg/ml	SAM	1 mM
3	A3	A	3	41	30.36	589216	6173.52	Target 1	III	MTHFR_c034_WT	0.1 mg/ml	SAM	1 mM
3	A3	A	3	42	30.497	590951	6628.18	Target 1	III	MTHFR_c034_WT	0.1 mg/ml	SAM	1 mM
3	A3	A	3	43	30.633	589499	6875.45	Target 1	III	MTHFR_c034_WT	0.1 mg/ml	SAM	1 mM
3	A3	A	3	44	30.77	587059	6688.96	Target 1	III	MTHFR_c034_WT	0.1 mg/ml	SAM	1 mM
3	A3	A	3	45	30.907	586901	6387.51	Target 1	III	MTHFR_c034_WT	0.1 mg/ml	SAM	1 mM
3	A3	A	3	46	31.044	584054	6087.18	Target 1	III	MTHFR_c034_WT	0.1 mg/ml	SAM	1 mM
3	A3	A	3	47	31.181	582737	5946.19	Target 1	III	MTHFR_c034_WT	0.1 mg/ml	SAM	1 mM
3	A3	A	3	48	31.318	583983	6020.57	Target 1	III	MTHFR_c034_WT	0.1 mg/ml	SAM	1 mM
3	A3	A	3	49	31.454	581066	6243	Target 1	III	MTHFR_c034_WT	0.1 mg/ml	SAM	1 mM
3	A3	A	3	50	31.591	582563	6466.9	Target 1	III	MTHFR_c034_WT	0.1 mg/ml	SAM	1 mM
3	A3	A	3	51	31.728	581483	6549.08	Target 1	III	MTHFR_c034_WT	0.1 mg/ml	SAM	1 mM
3	A3	A	3	52	31.865	579353	6423.93	Target 1	III	MTHFR_c034_WT	0.1 mg/ml	SAM	1 mM
3	A3	A	3	53	32.002	578972	6130.75	Target 1	III	MTHFR_c034_WT	0.1 mg/ml	SAM	1 mM
3	A3	A	3	54	32.139	577047	5782.1	Target 1	III	MTHFR_c034_WT	0.1 mg/ml	SAM	1 mM
3	A3	A	3	55	32.276	574835	5500.9	Target 1	III	MTHFR_c034_WT	0.1 mg/ml	SAM	1 mM
3	A3	A	3	56	32.412	576415	5368.4	Target 1	III	MTHFR_c034_WT	0.1 mg/ml	SAM	1 mM
3	A3	A	3	57	32.549	575242	5403.38	Target 1	III	MTHFR_c034_WT	0.1 mg/ml	SAM	1 mM
3	A3	A	3	58	32.686	574236	5568.4	Target 1	III	MTHFR_c034_WT	0.1 mg/ml	SAM	1 mM
3	A3	A	3	59	32.823	572567	5787.16	Target 1	III	MTHFR_c034_WT	0.1 mg/ml	SAM	1 mM
3	A3	A	3	60	32.96	573524	5966.82	Target 1	III	MTHFR_c034_WT	0.1 mg/ml	SAM	1 mM
3	A3	A	3	61	33.097	571934	6027.82	Target 1	III	MTHFR_c034_WT	0.1 mg/ml	SAM	1 mM
3	A3	A	3	62	33.233	571335	5933.19	Target 1	III	MTHFR_c034_WT	0.1 mg/ml	SAM	1 mM
3	A3	A	3	63	33.37	569041	5704.77	Target 1	III	MTHFR_c034_WT	0.1 mg/ml	SAM	1 mM
3	A3	A	3	64	33.507	568596	5411.96	Target 1	III	MTHFR_c034_WT	0.1 mg/ml	SAM	1 mM
3	A3	A	3	65	33.644	568127	5142.84	Target 1	III	MTHFR_c034_WT	0.1 mg/ml	SAM	1 mM
3	A3	A	3	66	33.781	566947	4968.93	Target 1	III	MTHFR_c034_WT	0.1 mg/ml	SAM	1 mM
3	A3	A	3	67	33.918	566210	4921.4	Target 1	III	MTHFR_c034_WT	0.1 mg/ml	SAM	1 mM
3	A3	A	3	68	34.055	565488	4985.08	Target 1	III	MTHFR_c034_WT	0.1 mg/ml	SAM	1 mM
3	A3	A	3	69	34.191	566280	5110.87	Target 1	III	MTHFR_c034_WT	0.1 mg/ml	SAM	1 mM
3	A3	A	3	70	34.328	563645	5239.57	Target 1	III	MTHFR_c034_WT	0.1 mg/ml	SAM	1 mM
3	A3	A	3	71	34.465	563412	5324.18	Target 1	III	MTHFR_c034_WT	0.1 mg/ml	SAM	1 mM
3	A3	A	3	72	34.602	562625	5345.33	Target 1	III	MTHFR_c034_WT	0.1 mg/ml	SAM	1 mM
3	A3	A	3	73	34.739	563150	5312.15	Target 1	III	MTHFR_c034_WT	0.1 mg/ml	SAM	1 mM
3	A3	A	3	74	34.876	559114	5248.56	Target 1	III	MTHFR_c034_WT	0.1 mg/ml	SAM	1 mM
3	A3	A	3	75	35.012	560887	5171.07	Target 1	III	MTHFR_c034_WT	0.1 mg/ml	SAM	1 mM
3	A3	A	3	76	35.149	559389	5075.24	Target 1	III	MTHFR_c034_WT	0.1 mg/ml	SAM	1 mM
3	A3	A	3	77	35.286	559056	4944.08	Target 1	III	MTHFR_c034_WT	0.1 mg/ml	SAM	1 mM
3	A3	A	3	78	35.423	558451	4779.33	Target 1	III	MTHFR_c034_WT	0.1 mg/ml	SAM	1 mM
3	A3	A	3	79	35.56	555709	4622.08	Target 1	III	MTHFR_c034_WT	0.1 mg/ml	SAM	1 mM
3	A3	A	3	80	35.697	556521	4541.36	Target 1	III	MTHFR_c034_WT	0.1 mg/ml	SAM	1 mM
3	A3	A	3	81	35.833	555938	4587.98	Target 1	III	MTHFR_c034_WT	0.1 mg/ml	SAM	1 mM
3	A3	A	3	82	35.97	555047	4750.01	Target 1	III	MTHFR_c034_WT	0.1 mg/ml	SAM	1 mM
3	A3	A	3	83	36.107	555310	4948.29	Target 1	III	MTHFR_c034_WT	0.1 mg/ml	SAM	1 mM
3	A3	A	3	84	36.244	554229	5080.33	Target 1	III	MTHFR_c034_WT	0.1 mg/ml	SAM	1 mM
3	A3	A	3	85	36.381	553197	5081.96	Target 1	III	MTHFR_c034_WT	0.1 mg/ml	SAM	1 mM
3	A3	A	3	86	36.518	550529	4956.76	Target 1	III	MTHFR_c034_WT	0.1 mg/ml	SAM	1 mM
3	A3	A	3	87	36.655	550473	4751.97	Target 1	III	MTHFR_c034_WT	0.1 mg/ml	SAM	1 mM
3	A3	A	3	88	36.791	552440	4508.9	Target 1	III	MTHFR_c034_WT	0.1 mg/ml	SAM	1 mM
3	A3	A	3	89	36.928	549678	4236.09	Target 1	III	MTHFR_c034_WT	0.1 mg/ml	SAM	1 mM
3	A3	A	3	90	37.065	549137	3929.49	Target 1	III	MTHFR_c034_WT	0.1 mg/ml	SAM	1 mM
3	A3	A	3	91	37.202	547550	3612.39	Target 1	III	MTHFR_c034_WT	0.1 mg/ml	SAM	1 mM
3	A3	A	3	92	37.339	548311	3356.64	Target 1	III	MTHFR_c034_WT	0.1 mg/ml	SAM	1 mM
3	A3	A	3	93	37.476	548180	3262.14	Target 1	III	MTHFR_c034_WT	0.1 mg/ml	SAM	1 mM
3	A3	A	3	94	37.612	546322	3409.45	Target 1	III	MTHFR_c034_WT	0.1 mg/ml	SAM	1 mM
3	A3	A	3	95	37.749	547655	3812.49	Target 1	III	MTHFR_c034_WT	0.1 mg/ml	SAM	1 mM
3	A3	A	3	96	37.886	546758	4398.54	Target 1	III	MTHFR_c034_WT	0.1 mg/ml	SAM	1 mM
3	A3	A	3	97	38.023	546327	5028.4	Target 1	III	MTHFR_c034_WT	0.1 mg/ml	SAM	1 mM
3	A3	A	3	98	38.16	545785	5551.08	Target 1	III	MTHFR_c034_WT	0.1 mg/ml	SAM	1 mM
3	A3	A	3	99	38.297	542126	5862.49	Target 1	III	MTHFR_c034_WT	0.1 mg/ml	SAM	1 mM
3	A3	A	3	100	38.434	542418	5934.55	Target 1	III	MTHFR_c034_WT	0.1 mg/ml	SAM	1 mM
3	A3	A	3	101	38.57	542643	5801.1	Target 1	III	MTHFR_c034_WT	0.1 mg/ml	SAM	1 mM
3	A3	A	3	102	38.707	541554	5523.44	Target 1	III	MTHFR_c034_WT	0.1 mg/ml	SAM	1 mM
3	A3	A	3	103	38.844	538160	5163.41	Target 1	III	MTHFR_c034_WT	0.1 mg/ml	SAM	1 mM
3	A3	A	3	104	38.981	540584	4781.71	Target 1	III	MTHFR_c034_WT	0.1 mg/ml	SAM	1 mM
3	A3	A	3	105	39.118	538204	4440.46	Target 1	III	MTHFR_c034_WT	0.1 mg/ml	SAM	1 mM
3	A3	A	3	106	39.255	537573	4196.15	Target 1	III	MTHFR_c034_WT	0.1 mg/ml	SAM	1 mM
3	A3	A	3	107	39.391	538545	4082.18	Target 1	III	MTHFR_c034_WT	0.1 mg/ml	SAM	1 mM
3	A3	A	3	108	39.528	537044	4095.64	Target 1	III	MTHFR_c034_WT	0.1 mg/ml	SAM	1 mM
3	A3	A	3	109	39.665	536664	4199.15	Target 1	III	MTHFR_c034_WT	0.1 mg/ml	SAM	1 mM
3	A3	A	3	110	39.802	535278	4338.98	Target 1	III	MTHFR_c034_WT	0.1 mg/ml	SAM	1 mM
3	A3	A	3	111	39.939	535911	4465.08	Target 1	III	MTHFR_c034_WT	0.1 mg/ml	SAM	1 mM
3	A3	A	3	112	40.076	533816	4543.66	Target 1	III	MTHFR_c034_WT	0.1 mg/ml	SAM	1 mM
3	A3	A	3	113	40.212	533886	4560.66	Target 1	III	MTHFR_c034_WT	0.1 mg/ml	SAM	1 mM
3	A3	A	3	114	40.349	533053	4517.75	Target 1	III	MTHFR_c034_WT	0.1 mg/ml	SAM	1 mM
3	A3	A	3	115	40.486	531799	4428.12	Target 1	III	MTHFR_c034_WT	0.1 mg/ml	SAM	1 mM
3	A3	A	3	116	40.623	532023	4311.62	Target 1	III	MTHFR_c034_WT	0.1 mg/ml	SAM	1 mM
3	A3	A	3	117	40.76	531447	4192.97	Target 1	III	MTHFR_c034_WT	0.1 mg/ml	SAM	1 mM
3	A3	A	3	118	40.897	529117	4101.63	Target 1	III	MTHFR_c034_WT	0.1 mg/ml	SAM	1 mM
3	A3	A	3	119	41.034	531040	4076.14	Target 1	III	MTHFR_c034_WT	0.1 mg/ml	SAM	1 mM
3	A3	A	3	120	41.17	529577	4162.79	Target 1	III	MTHFR_c034_WT	0.1 mg/ml	SAM	1 mM
3	A3	A	3	121	41.307	527056	4404.11	Target 1	III	MTHFR_c034_WT	0.1 mg/ml	SAM	1 mM
3	A3	A	3	122	41.444	530157	4815.88	Target 1	III	MTHFR_c034_WT	0.1 mg/ml	SAM	1 mM
3	A3	A	3	123	41.581	526929	5359.44	Target 1	III	MTHFR_c034_WT	0.1 mg/ml	SAM	1 mM
3	A3	A	3	124	41.718	526705	5931.25	Target 1	III	MTHFR_c034_WT	0.1 mg/ml	SAM	1 mM
3	A3	A	3	125	41.855	526327	6388.93	Target 1	III	MTHFR_c034_WT	0.1 mg/ml	SAM	1 mM
3	A3	A	3	126	41.991	522388	6608.52	Target 1	III	MTHFR_c034_WT	0.1 mg/ml	SAM	1 mM
3	A3	A	3	127	42.128	522335	6542.14	Target 1	III	MTHFR_c034_WT	0.1 mg/ml	SAM	1 mM
3	A3	A	3	128	42.265	522379	6237.83	Target 1	III	MTHFR_c034_WT	0.1 mg/ml	SAM	1 mM
3	A3	A	3	129	42.402	521875	5810.58	Target 1	III	MTHFR_c034_WT	0.1 mg/ml	SAM	1 mM
3	A3	A	3	130	42.539	519796	5386.24	Target 1	III	MTHFR_c034_WT	0.1 mg/ml	SAM	1 mM
3	A3	A	3	131	42.676	520093	5056.31	Target 1	III	MTHFR_c034_WT	0.1 mg/ml	SAM	1 mM
3	A3	A	3	132	42.813	518827	4856.29	Target 1	III	MTHFR_c034_WT	0.1 mg/ml	SAM	1 mM
3	A3	A	3	133	42.949	519552	4765.75	Target 1	III	MTHFR_c034_WT	0.1 mg/ml	SAM	1 mM
3	A3	A	3	134	43.086	518746	4720.52	Target 1	III	MTHFR_c034_WT	0.1 mg/ml	SAM	1 mM
3	A3	A	3	135	43.223	515523	4641.64	Target 1	III	MTHFR_c034_WT	0.1 mg/ml	SAM	1 mM
3	A3	A	3	136	43.36	516375	4477.77	Target 1	III	MTHFR_c034_WT	0.1 mg/ml	SAM	1 mM
3	A3	A	3	137	43.497	515452	4237.86	Target 1	III	MTHFR_c034_WT	0.1 mg/ml	SAM	1 mM
3	A3	A	3	138	43.634	515132	3983.51	Target 1	III	MTHFR_c034_WT	0.1 mg/ml	SAM	1 mM
3	A3	A	3	139	43.77	516347	3784.3	Target 1	III	MTHFR_c034_WT	0.1 mg/ml	SAM	1 mM
3	A3	A	3	140	43.907	513480	3669.53	Target 1	III	MTHFR_c034_WT	0.1 mg/ml	SAM	1 mM
3	A3	A	3	141	44.044	512575	3617.25	Target 1	III	MTHFR_c034_WT	0.1 mg/ml	SAM	1 mM
3	A3	A	3	142	44.181	514219	3584.02	Target 1	III	MTHFR_c034_WT	0.1 mg/ml	SAM	1 mM
3	A3	A	3	143	44.318	512163	3547.1	Target 1	III	MTHFR_c034_WT	0.1 mg/ml	SAM	1 mM
3	A3	A	3	144	44.455	511512	3520.14	Target 1	III	MTHFR_c034_WT	0.1 mg/ml	SAM	1 mM
3	A3	A	3	145	44.591	512127	3533.94	Target 1	III	MTHFR_c034_WT	0.1 mg/ml	SAM	1 mM
3	A3	A	3	146	44.728	512204	3600.73	Target 1	III	MTHFR_c034_WT	0.1 mg/ml	SAM	1 mM
3	A3	A	3	147	44.865	509460	3694.28	Target 1	III	MTHFR_c034_WT	0.1 mg/ml	SAM	1 mM
3	A3	A	3	148	45.002	509175	3761.22	Target 1	III	MTHFR_c034_WT	0.1 mg/ml	SAM	1 mM
3	A3	A	3	149	45.139	509810	3758.33	Target 1	III	MTHFR_c034_WT	0.1 mg/ml	SAM	1 mM
3	A3	A	3	150	45.276	508782	3688.34	Target 1	III	MTHFR_c034_WT	0.1 mg/ml	SAM	1 mM
3	A3	A	3	151	45.413	506209	3607.44	Target 1	III	MTHFR_c034_WT	0.1 mg/ml	SAM	1 mM
3	A3	A	3	152	45.549	509680	3592.95	Target 1	III	MTHFR_c034_WT	0.1 mg/ml	SAM	1 mM
3	A3	A	3	153	45.686	508500	3692.5	Target 1	III	MTHFR_c034_WT	0.1 mg/ml	SAM	1 mM
3	A3	A	3	154	45.823	505468	3887.16	Target 1	III	MTHFR_c034_WT	0.1 mg/ml	SAM	1 mM
3	A3	A	3	155	45.96	504759	4103.71	Target 1	III	MTHFR_c034_WT	0.1 mg/ml	SAM	1 mM
3	A3	A	3	156	46.097	504673	4268	Target 1	III	MTHFR_c034_WT	0.1 mg/ml	SAM	1 mM
3	A3	A	3	157	46.234	505651	4357.3	Target 1	III	MTHFR_c034_WT	0.1 mg/ml	SAM	1 mM
3	A3	A	3	158	46.37	504316	4409.49	Target 1	III	MTHFR_c034_WT	0.1 mg/ml	SAM	1 mM
3	A3	A	3	159	46.507	501904	4484.88	Target 1	III	MTHFR_c034_WT	0.1 mg/ml	SAM	1 mM
3	A3	A	3	160	46.644	502533	4619.48	Target 1	III	MTHFR_c034_WT	0.1 mg/ml	SAM	1 mM
3	A3	A	3	161	46.781	502841	4805.84	Target 1	III	MTHFR_c034_WT	0.1 mg/ml	SAM	1 mM
3	A3	A	3	162	46.918	500371	5006.23	Target 1	III	MTHFR_c034_WT	0.1 mg/ml	SAM	1 mM
3	A3	A	3	163	47.055	499646	5179.11	Target 1	III	MTHFR_c034_WT	0.1 mg/ml	SAM	1 mM
3	A3	A	3	164	47.192	498402	5298.62	Target 1	III	MTHFR_c034_WT	0.1 mg/ml	SAM	1 mM
3	A3	A	3	165	47.328	499932	5361.7	Target 1	III	MTHFR_c034_WT	0.1 mg/ml	SAM	1 mM
3	A3	A	3	166	47.465	497323	5379.89	Target 1	III	MTHFR_c034_WT	0.1 mg/ml	SAM	1 mM
3	A3	A	3	167	47.602	496720	5368.13	Target 1	III	MTHFR_c034_WT	0.1 mg/ml	SAM	1 mM
3	A3	A	3	168	47.739	494993	5337.08	Target 1	III	MTHFR_c034_WT	0.1 mg/ml	SAM	1 mM
3	A3	A	3	169	47.876	496315	5298.78	Target 1	III	MTHFR_c034_WT	0.1 mg/ml	SAM	1 mM
3	A3	A	3	170	48.013	494779	5275.74	Target 1	III	MTHFR_c034_WT	0.1 mg/ml	SAM	1 mM
3	A3	A	3	171	48.149	493140	5295.52	Target 1	III	MTHFR_c034_WT	0.1 mg/ml	SAM	1 mM
3	A3	A	3	172	48.286	493666	5371.74	Target 1	III	MTHFR_c034_WT	0.1 mg/ml	SAM	1 mM
3	A3	A	3	173	48.423	492374	5485.45	Target 1	III	MTHFR_c034_WT	0.1 mg/ml	SAM	1 mM
3	A3	A	3	174	48.56	490456	5588.25	Target 1	III	MTHFR_c034_WT	0.1 mg/ml	SAM	1 mM
3	A3	A	3	175	48.697	489237	5632.4	Target 1	III	MTHFR_c034_WT	0.1 mg/ml	SAM	1 mM
3	A3	A	3	176	48.834	490051	5604.92	Target 1	III	MTHFR_c034_WT	0.1 mg/ml	SAM	1 mM
3	A3	A	3	177	48.97	490002	5540.34	Target 1	III	MTHFR_c034_WT	0.1 mg/ml	SAM	1 mM
3	A3	A	3	178	49.107	487217	5496.82	Target 1	III	MTHFR_c034_WT	0.1 mg/ml	SAM	1 mM
3	A3	A	3	179	49.244	487151	5513.61	Target 1	III	MTHFR_c034_WT	0.1 mg/ml	SAM	1 mM
3	A3	A	3	180	49.381	486366	5580.52	Target 1	III	MTHFR_c034_WT	0.1 mg/ml	SAM	1 mM
3	A3	A	3	181	49.518	485248	5641.85	Target 1	III	MTHFR_c034_WT	0.1 mg/ml	SAM	1 mM
3	A3	A	3	182	49.655	483925	5626.77	Target 1	III	MTHFR_c034_WT	0.1 mg/ml	SAM	1 mM
3	A3	A	3	183	49.792	484483	5481.24	Target 1	III	MTHFR_c034_WT	0.1 mg/ml	SAM	1 mM
3	A3	A	3	184	49.928	482119	5184.44	Target 1	III	MTHFR_c034_WT	0.1 mg/ml	SAM	1 mM
3	A3	A	3	185	50.065	482481	4753.49	Target 1	III	MTHFR_c034_WT	0.1 mg/ml	SAM	1 mM
3	A3	A	3	186	50.202	481604	4242.93	Target 1	III	MTHFR_c034_WT	0.1 mg/ml	SAM	1 mM
3	A3	A	3	187	50.339	482336	3736.08	Target 1	III	MTHFR_c034_WT	0.1 mg/ml	SAM	1 mM
3	A3	A	3	188	50.476	482631	3322.14	Target 1	III	MTHFR_c034_WT	0.1 mg/ml	SAM	1 mM
3	A3	A	3	189	50.613	480287	3057.28	Target 1	III	MTHFR_c034_WT	0.1 mg/ml	SAM	1 mM
3	A3	A	3	190	50.749	479726	2933.08	Target 1	III	MTHFR_c034_WT	0.1 mg/ml	SAM	1 mM
3	A3	A	3	191	50.886	481066	2874.6	Target 1	III	MTHFR_c034_WT	0.1 mg/ml	SAM	1 mM
3	A3	A	3	192	51.023	479048	2775.55	Target 1	III	MTHFR_c034_WT	0.1 mg/ml	SAM	1 mM
3	A3	A	3	193	51.16	478335	2549.31	Target 1	III	MTHFR_c034_WT	0.1 mg/ml	SAM	1 mM
3	A3	A	3	194	51.297	479817	2171.14	Target 1	III	MTHFR_c034_WT	0.1 mg/ml	SAM	1 mM
3	A3	A	3	195	51.434	478006	1689.33	Target 1	III	MTHFR_c034_WT	0.1 mg/ml	SAM	1 mM
3	A3	A	3	196	51.57	480701	1206.7	Target 1	III	MTHFR_c034_WT	0.1 mg/ml	SAM	1 mM
3	A3	A	3	197	51.707	479218	832.85	Target 1	III	MTHFR_c034_WT	0.1 mg/ml	SAM	1 mM
3	A3	A	3	198	51.844	479085	628.83	Target 1	III	MTHFR_c034_WT	0.1 mg/ml	SAM	1 mM
3	A3	A	3	199	51.981	478578	568.85	Target 1	III	MTHFR_c034_WT	0.1 mg/ml	SAM	1 mM
3	A3	A	3	200	52.118	477723	548.98	Target 1	III	MTHFR_c034_WT	0.1 mg/ml	SAM	1 mM
3	A3	A	3	201	52.255	478337	440.19	Target 1	III	MTHFR_c034_WT	0.1 mg/ml	SAM	1 mM
3	A3	A	3	202	52.392	479114	158.9	Target 1	III	MTHFR_c034_WT	0.1 mg/ml	SAM	1 mM
3	A3	A	3	203	52.528	477979	-290.9	Target 1	III	MTHFR_c034_WT	0.1 mg/ml	SAM	1 mM
3	A3	A	3	204	52.665	481070	-827.66	Target 1	III	MTHFR_c034_WT	0.1 mg/ml	SAM	1 mM
3	A3	A	3	205	52.802	478352	-1345.68	Target 1	III	MTHFR_c034_WT	0.1 mg/ml	SAM	1 mM
3	A3	A	3	206	52.939	481346	-1774.13	Target 1	III	MTHFR_c034_WT	0.1 mg/ml	SAM	1 mM
3	A3	A	3	207	53.076	478543	-2107.99	Target 1	III	MTHFR_c034_WT	0.1 mg/ml	SAM	1 mM
3	A3	A	3	208	53.213	481251	-2396.19	Target 1	III	MTHFR_c034_WT	0.1 mg/ml	SAM	1 mM
3	A3	A	3	209	53.349	481157	-2703.51	Target 1	III	MTHFR_c034_WT	0.1 mg/ml	SAM	1 mM
3	A3	A	3	210	53.486	480974	-3072.71	Target 1	III	MTHFR_c034_WT	0.1 mg/ml	SAM	1 mM
3	A3	A	3	211	53.623	483275	-3509.6	Target 1	III	MTHFR_c034_WT	0.1 mg/ml	SAM	1 mM
3	A3	A	3	212	53.76	482129	-3994.81	Target 1	III	MTHFR_c034_WT	0.1 mg/ml	SAM	1 mM
3	A3	A	3	213	53.897	484005	-4507.21	Target 1	III	MTHFR_c034_WT	0.1 mg/ml	SAM	1 mM
3	A3	A	3	214	54.034	484989	-5042.54	Target 1	III	MTHFR_c034_WT	0.1 mg/ml	SAM	1 mM
3	A3	A	3	215	54.171	485101	-5614.31	Target 1	III	MTHFR_c034_WT	0.1 mg/ml	SAM	1 mM
3	A3	A	3	216	54.307	485936	-6240.53	Target 1	III	MTHFR_c034_WT	0.1 mg/ml	SAM	1 mM
3	A3	A	3	217	54.444	488153	-6920.79	Target 1	III	MTHFR_c034_WT	0.1 mg/ml	SAM	1 mM
3	A3	A	3	218	54.581	490212	-7624.14	Target 1	III	MTHFR_c034_WT	0.1 mg/ml	SAM	1 mM
3	A3	A	3	219	54.718	490768	-8298.48	Target 1	III	MTHFR_c034_WT	0.1 mg/ml	SAM	1 mM
3	A3	A	3	220	54.855	492164	-8899.74	Target 1	III	MTHFR_c034_WT	0.1 mg/ml	SAM	1 mM
3	A3	A	3	221	54.992	491962	-9422.65	Target 1	III	MTHFR_c034_WT	0.1 mg/ml	SAM	1 mM
3	A3	A	3	222	55.128	495875	-9901.29	Target 1	III	MTHFR_c034_WT	0.1 mg/ml	SAM	1 mM
3	A3	A	3	223	55.265	496706	-10379.8	Target 1	III	MTHFR_c034_WT	0.1 mg/ml	SAM	1 mM
3	A3	A	3	224	55.402	498988	-10878.2	Target 1	III	MTHFR_c034_WT	0.1 mg/ml	SAM	1 mM
3	A3	A	3	225	55.539	500107	-11390.1	Target 1	III	MTHFR_c034_WT	0.1 mg/ml	SAM	1 mM
3	A3	A	3	226	55.676	501475	-11910.2	Target 1	III	MTHFR_c034_WT	0.1 mg/ml	SAM	1 mM
3	A3	A	3	227	55.813	503272	-12462.5	Target 1	III	MTHFR_c034_WT	0.1 mg/ml	SAM	1 mM
3	A3	A	3	228	55.949	506506	-13094.6	Target 1	III	MTHFR_c034_WT	0.1 mg/ml	SAM	1 mM
3	A3	A	3	229	56.086	506865	-13841.5	Target 1	III	MTHFR_c034_WT	0.1 mg/ml	SAM	1 mM
3	A3	A	3	230	56.223	512318	-14693.4	Target 1	III	MTHFR_c034_WT	0.1 mg/ml	SAM	1 mM
3	A3	A	3	231	56.36	513976	-15598.4	Target 1	III	MTHFR_c034_WT	0.1 mg/ml	SAM	1 mM
3	A3	A	3	232	56.497	513299	-16499.8	Target 1	III	MTHFR_c034_WT	0.1 mg/ml	SAM	1 mM
3	A3	A	3	233	56.634	519587	-17375.3	Target 1	III	MTHFR_c034_WT	0.1 mg/ml	SAM	1 mM
3	A3	A	3	234	56.771	520460	-18241.4	Target 1	III	MTHFR_c034_WT	0.1 mg/ml	SAM	1 mM
3	A3	A	3	235	56.907	525352	-19124.1	Target 1	III	MTHFR_c034_WT	0.1 mg/ml	SAM	1 mM
3	A3	A	3	236	57.044	527306	-20023.6	Target 1	III	MTHFR_c034_WT	0.1 mg/ml	SAM	1 mM
3	A3	A	3	237	57.181	530422	-20905.5	Target 1	III	MTHFR_c034_WT	0.1 mg/ml	SAM	1 mM
3	A3	A	3	238	57.318	535265	-21726.1	Target 1	III	MTHFR_c034_WT	0.1 mg/ml	SAM	1 mM
3	A3	A	3	239	57.455	537470	-22468.1	Target 1	III	MTHFR_c034_WT	0.1 mg/ml	SAM	1 mM
3	A3	A	3	240	57.592	540320	-23163.1	Target 1	III	MTHFR_c034_WT	0.1 mg/ml	SAM	1 mM
3	A3	A	3	241	57.728	543916	-23885.5	Target 1	III	MTHFR_c034_WT	0.1 mg/ml	SAM	1 mM
3	A3	A	3	242	57.865	548243	-24720.6	Target 1	III	MTHFR_c034_WT	0.1 mg/ml	SAM	1 mM
3	A3	A	3	243	58.002	552568	-25717.1	Target 1	III	MTHFR_c034_WT	0.1 mg/ml	SAM	1 mM
3	A3	A	3	244	58.139	556557	-26846.1	Target 1	III	MTHFR_c034_WT	0.1 mg/ml	SAM	1 mM
3	A3	A	3	245	58.276	562702	-27994.8	Target 1	III	MTHFR_c034_WT	0.1 mg/ml	SAM	1 mM
3	A3	A	3	246	58.413	566578	-29006.1	Target 1	III	MTHFR_c034_WT	0.1 mg/ml	SAM	1 mM
3	A3	A	3	247	58.55	570414	-29755	Target 1	III	MTHFR_c034_WT	0.1 mg/ml	SAM	1 mM
3	A3	A	3	248	58.686	573889	-30221	Target 1	III	MTHFR_c034_WT	0.1 mg/ml	SAM	1 mM
3	A3	A	3	249	58.823	576971	-30509.8	Target 1	III	MTHFR_c034_WT	0.1 mg/ml	SAM	1 mM
3	A3	A	3	250	58.96	583564	-30805.4	Target 1	III	MTHFR_c034_WT	0.1 mg/ml	SAM	1 mM
3	A3	A	3	251	59.097	587695	-31269.1	Target 1	III	MTHFR_c034_WT	0.1 mg/ml	SAM	1 mM
3	A3	A	3	252	59.234	592890	-31942.3	Target 1	III	MTHFR_c034_WT	0.1 mg/ml	SAM	1 mM
3	A3	A	3	253	59.371	599014	-32710.5	Target 1	III	MTHFR_c034_WT	0.1 mg/ml	SAM	1 mM
3	A3	A	3	254	59.507	604467	-33350.8	Target 1	III	MTHFR_c034_WT	0.1 mg/ml	SAM	1 mM
3	A3	A	3	255	59.644	607686	-33638.2	Target 1	III	MTHFR_c034_WT	0.1 mg/ml	SAM	1 mM
3	A3	A	3	256	59.781	612639	-33455.7	Target 1	III	MTHFR_c034_WT	0.1 mg/ml	SAM	1 mM
3	A3	A	3	257	59.918	614146	-32853.6	Target 1	III	MTHFR_c034_WT	0.1 mg/ml	SAM	1 mM
3	A3	A	3	258	60.055	619401	-32017.3	Target 1	III	MTHFR_c034_WT	0.1 mg/ml	SAM	1 mM
3	A3	A	3	259	60.192	624289	-31166.4	Target 1	III	MTHFR_c034_WT	0.1 mg/ml	SAM	1 mM
3	A3	A	3	260	60.328	628694	-30434.2	Target 1	III	MTHFR_c034_WT	0.1 mg/ml	SAM	1 mM
3	A3	A	3	261	60.465	633766	-29807.3	Target 1	III	MTHFR_c034_WT	0.1 mg/ml	SAM	1 mM
3	A3	A	3	262	60.602	635188	-29162.4	Target 1	III	MTHFR_c034_WT	0.1 mg/ml	SAM	1 mM
3	A3	A	3	263	60.739	639881	-28371.8	Target 1	III	MTHFR_c034_WT	0.1 mg/ml	SAM	1 mM
3	A3	A	3	264	60.876	641195	-27396.8	Target 1	III	MTHFR_c034_WT	0.1 mg/ml	SAM	1 mM
3	A3	A	3	265	61.013	646296	-26301.2	Target 1	III	MTHFR_c034_WT	0.1 mg/ml	SAM	1 mM
3	A3	A	3	266	61.15	648606	-25180.8	Target 1	III	MTHFR_c034_WT	0.1 mg/ml	SAM	1 mM
3	A3	A	3	267	61.286	653034	-24067.3	Target 1	III	MTHFR_c034_WT	0.1 mg/ml	SAM	1 mM
3	A3	A	3	268	61.423	654778	-22883.2	Target 1	III	MTHFR_c034_WT	0.1 mg/ml	SAM	1 mM
3	A3	A	3	269	61.56	659468	-21481.2	Target 1	III	MTHFR_c034_WT	0.1 mg/ml	SAM	1 mM
3	A3	A	3	270	61.697	658482	-19743.2	Target 1	III	MTHFR_c034_WT	0.1 mg/ml	SAM	1 mM
3	A3	A	3	271	61.834	658545	-17672	Target 1	III	MTHFR_c034_WT	0.1 mg/ml	SAM	1 mM
3	A3	A	3	272	61.971	660849	-15414.3	Target 1	III	MTHFR_c034_WT	0.1 mg/ml	SAM	1 mM
3	A3	A	3	273	62.107	662376	-13195.9	Target 1	III	MTHFR_c034_WT	0.1 mg/ml	SAM	1 mM
3	A3	A	3	274	62.244	664500	-11209.4	Target 1	III	MTHFR_c034_WT	0.1 mg/ml	SAM	1 mM
3	A3	A	3	275	62.381	662095	-9529.53	Target 1	III	MTHFR_c034_WT	0.1 mg/ml	SAM	1 mM
3	A3	A	3	276	62.518	665767	-8102.36	Target 1	III	MTHFR_c034_WT	0.1 mg/ml	SAM	1 mM
3	A3	A	3	277	62.655	664689	-6802.09	Target 1	III	MTHFR_c034_WT	0.1 mg/ml	SAM	1 mM
3	A3	A	3	278	62.792	665933	-5507.42	Target 1	III	MTHFR_c034_WT	0.1 mg/ml	SAM	1 mM
3	A3	A	3	279	62.929	665487	-4153.65	Target 1	III	MTHFR_c034_WT	0.1 mg/ml	SAM	1 mM
3	A3	A	3	280	63.065	663455	-2745.79	Target 1	III	MTHFR_c034_WT	0.1 mg/ml	SAM	1 mM
3	A3	A	3	281	63.202	664583	-1345.35	Target 1	III	MTHFR_c034_WT	0.1 mg/ml	SAM	1 mM
3	A3	A	3	282	63.339	664047	-38.94	Target 1	III	MTHFR_c034_WT	0.1 mg/ml	SAM	1 mM
3	A3	A	3	283	63.476	663098	1097.45	Target 1	III	MTHFR_c034_WT	0.1 mg/ml	SAM	1 mM
3	A3	A	3	284	63.613	662577	2025	Target 1	III	MTHFR_c034_WT	0.1 mg/ml	SAM	1 mM
3	A3	A	3	285	63.75	661932	2746.71	Target 1	III	MTHFR_c034_WT	0.1 mg/ml	SAM	1 mM
3	A3	A	3	286	63.886	660841	3294.69	Target 1	III	MTHFR_c034_WT	0.1 mg/ml	SAM	1 mM
3	A3	A	3	287	64.023	660828	3714.79	Target 1	III	MTHFR_c034_WT	0.1 mg/ml	SAM	1 mM
3	A3	A	3	288	64.16	661133	4061.54	Target 1	III	MTHFR_c034_WT	0.1 mg/ml	SAM	1 mM
3	A3	A	3	289	64.297	658154	4393.65	Target 1	III	MTHFR_c034_WT	0.1 mg/ml	SAM	1 mM
3	A3	A	3	290	64.434	659350	4761.32	Target 1	III	MTHFR_c034_WT	0.1 mg/ml	SAM	1 mM
3	A3	A	3	291	64.571	656912	5184.44	Target 1	III	MTHFR_c034_WT	0.1 mg/ml	SAM	1 mM
3	A3	A	3	292	64.707	656790	5637.62	Target 1	III	MTHFR_c034_WT	0.1 mg/ml	SAM	1 mM
3	A3	A	3	293	64.844	653468	6057.54	Target 1	III	MTHFR_c034_WT	0.1 mg/ml	SAM	1 mM
3	A3	A	3	294	64.981	654778	6374.52	Target 1	III	MTHFR_c034_WT	0.1 mg/ml	SAM	1 mM
3	A3	A	3	295	65.118	654064	6557.3	Target 1	III	MTHFR_c034_WT	0.1 mg/ml	SAM	1 mM
3	A3	A	3	296	65.255	652653	6635.37	Target 1	III	MTHFR_c034_WT	0.1 mg/ml	SAM	1 mM
3	A3	A	3	297	65.392	652030	6686.61	Target 1	III	MTHFR_c034_WT	0.1 mg/ml	SAM	1 mM
3	A3	A	3	298	65.529	649452	6851.66	Target 1	III	MTHFR_c034_WT	0.1 mg/ml	SAM	1 mM
3	A3	A	3	299	65.665	649390	7243.02	Target 1	III	MTHFR_c034_WT	0.1 mg/ml	SAM	1 mM
3	A3	A	3	300	65.802	648536	7816.73	Target 1	III	MTHFR_c034_WT	0.1 mg/ml	SAM	1 mM
3	A3	A	3	301	65.939	647130	8512.25	Target 1	III	MTHFR_c034_WT	0.1 mg/ml	SAM	1 mM
3	A3	A	3	302	66.076	644776	9268.07	Target 1	III	MTHFR_c034_WT	0.1 mg/ml	SAM	1 mM
3	A3	A	3	303	66.213	644646	10034.4	Target 1	III	MTHFR_c034_WT	0.1 mg/ml	SAM	1 mM
3	A3	A	3	304	66.35	643046	10745.1	Target 1	III	MTHFR_c034_WT	0.1 mg/ml	SAM	1 mM
3	A3	A	3	305	66.486	639088	11285.4	Target 1	III	MTHFR_c034_WT	0.1 mg/ml	SAM	1 mM
3	A3	A	3	306	66.623	639784	11512	Target 1	III	MTHFR_c034_WT	0.1 mg/ml	SAM	1 mM
3	A3	A	3	307	66.76	639449	11325.4	Target 1	III	MTHFR_c034_WT	0.1 mg/ml	SAM	1 mM
3	A3	A	3	308	66.897	636444	10755.6	Target 1	III	MTHFR_c034_WT	0.1 mg/ml	SAM	1 mM
3	A3	A	3	309	67.034	638755	9993.77	Target 1	III	MTHFR_c034_WT	0.1 mg/ml	SAM	1 mM
3	A3	A	3	310	67.171	636287	9329.6	Target 1	III	MTHFR_c034_WT	0.1 mg/ml	SAM	1 mM
3	A3	A	3	311	67.308	634144	9012.37	Target 1	III	MTHFR_c034_WT	0.1 mg/ml	SAM	1 mM
3	A3	A	3	312	67.444	631388	9121.41	Target 1	III	MTHFR_c034_WT	0.1 mg/ml	SAM	1 mM
3	A3	A	3	313	67.581	631888	9541.41	Target 1	III	MTHFR_c034_WT	0.1 mg/ml	SAM	1 mM
3	A3	A	3	314	67.718	631352	10064.5	Target 1	III	MTHFR_c034_WT	0.1 mg/ml	SAM	1 mM
3	A3	A	3	315	67.855	629775	10541.4	Target 1	III	MTHFR_c034_WT	0.1 mg/ml	SAM	1 mM
3	A3	A	3	316	67.992	627169	10964.1	Target 1	III	MTHFR_c034_WT	0.1 mg/ml	SAM	1 mM
3	A3	A	3	317	68.129	627278	11413	Target 1	III	MTHFR_c034_WT	0.1 mg/ml	SAM	1 mM
3	A3	A	3	318	68.265	624109	11924.4	Target 1	III	MTHFR_c034_WT	0.1 mg/ml	SAM	1 mM
3	A3	A	3	319	68.402	622365	12400.1	Target 1	III	MTHFR_c034_WT	0.1 mg/ml	SAM	1 mM
3	A3	A	3	320	68.539	620569	12635.5	Target 1	III	MTHFR_c034_WT	0.1 mg/ml	SAM	1 mM
3	A3	A	3	321	68.676	622183	12444.2	Target 1	III	MTHFR_c034_WT	0.1 mg/ml	SAM	1 mM
3	A3	A	3	322	68.813	619212	11790.8	Target 1	III	MTHFR_c034_WT	0.1 mg/ml	SAM	1 mM
3	A3	A	3	323	68.95	619621	10822.9	Target 1	III	MTHFR_c034_WT	0.1 mg/ml	SAM	1 mM
3	A3	A	3	324	69.086	617030	9800.33	Target 1	III	MTHFR_c034_WT	0.1 mg/ml	SAM	1 mM
3	A3	A	3	325	69.223	616313	8969.22	Target 1	III	MTHFR_c034_WT	0.1 mg/ml	SAM	1 mM
3	A3	A	3	326	69.36	616606	8477.42	Target 1	III	MTHFR_c034_WT	0.1 mg/ml	SAM	1 mM
3	A3	A	3	327	69.497	614475	8364.4	Target 1	III	MTHFR_c034_WT	0.1 mg/ml	SAM	1 mM
3	A3	A	3	328	69.634	614292	8594.27	Target 1	III	MTHFR_c034_WT	0.1 mg/ml	SAM	1 mM
3	A3	A	3	329	69.771	610365	9078.82	Target 1	III	MTHFR_c034_WT	0.1 mg/ml	SAM	1 mM
3	A3	A	3	330	69.908	610677	9679.77	Target 1	III	MTHFR_c034_WT	0.1 mg/ml	SAM	1 mM
3	A3	A	3	331	70.044	608700	10223.4	Target 1	III	MTHFR_c034_WT	0.1 mg/ml	SAM	1 mM
3	A3	A	3	332	70.181	608281	10554.3	Target 1	III	MTHFR_c034_WT	0.1 mg/ml	SAM	1 mM
3	A3	A	3	333	70.318	606816	10599.5	Target 1	III	MTHFR_c034_WT	0.1 mg/ml	SAM	1 mM
3	A3	A	3	334	70.455	606428	10387	Target 1	III	MTHFR_c034_WT	0.1 mg/ml	SAM	1 mM
3	A3	A	3	335	70.592	603558	10004	Target 1	III	MTHFR_c034_WT	0.1 mg/ml	SAM	1 mM
3	A3	A	3	336	70.729	602867	9532.98	Target 1	III	MTHFR_c034_WT	0.1 mg/ml	SAM	1 mM
3	A3	A	3	337	70.865	602608	9030.99	Target 1	III	MTHFR_c034_WT	0.1 mg/ml	SAM	1 mM
3	A3	A	3	338	71.002	602628	8566.11	Target 1	III	MTHFR_c034_WT	0.1 mg/ml	SAM	1 mM
3	A3	A	3	339	71.139	601434	8256.82	Target 1	III	MTHFR_c034_WT	0.1 mg/ml	SAM	1 mM
3	A3	A	3	340	71.276	598597	8248.63	Target 1	III	MTHFR_c034_WT	0.1 mg/ml	SAM	1 mM
3	A3	A	3	341	71.413	598440	8634.11	Target 1	III	MTHFR_c034_WT	0.1 mg/ml	SAM	1 mM
3	A3	A	3	342	71.55	596050	9375.33	Target 1	III	MTHFR_c034_WT	0.1 mg/ml	SAM	1 mM
3	A3	A	3	343	71.687	594606	10314.8	Target 1	III	MTHFR_c034_WT	0.1 mg/ml	SAM	1 mM
3	A3	A	3	344	71.823	594834	11256.3	Target 1	III	MTHFR_c034_WT	0.1 mg/ml	SAM	1 mM
3	A3	A	3	345	71.96	591743	12062.5	Target 1	III	MTHFR_c034_WT	0.1 mg/ml	SAM	1 mM
3	A3	A	3	346	72.097	590710	12685.1	Target 1	III	MTHFR_c034_WT	0.1 mg/ml	SAM	1 mM
3	A3	A	3	347	72.234	588898	13121	Target 1	III	MTHFR_c034_WT	0.1 mg/ml	SAM	1 mM
3	A3	A	3	348	72.371	587247	13350.4	Target 1	III	MTHFR_c034_WT	0.1 mg/ml	SAM	1 mM
3	A3	A	3	349	72.508	585773	13310.5	Target 1	III	MTHFR_c034_WT	0.1 mg/ml	SAM	1 mM
3	A3	A	3	350	72.644	585844	12930.2	Target 1	III	MTHFR_c034_WT	0.1 mg/ml	SAM	1 mM
3	A3	A	3	351	72.781	582805	12187.1	Target 1	III	MTHFR_c034_WT	0.1 mg/ml	SAM	1 mM
3	A3	A	3	352	72.918	582013	11160.5	Target 1	III	MTHFR_c034_WT	0.1 mg/ml	SAM	1 mM
3	A3	A	3	353	73.055	583085	10041.1	Target 1	III	MTHFR_c034_WT	0.1 mg/ml	SAM	1 mM
3	A3	A	3	354	73.192	583683	9092.39	Target 1	III	MTHFR_c034_WT	0.1 mg/ml	SAM	1 mM
3	A3	A	3	355	73.329	579285	8553.21	Target 1	III	MTHFR_c034_WT	0.1 mg/ml	SAM	1 mM
3	A3	A	3	356	73.465	577432	8513.51	Target 1	III	MTHFR_c034_WT	0.1 mg/ml	SAM	1 mM
3	A3	A	3	357	73.602	576582	8847.96	Target 1	III	MTHFR_c034_WT	0.1 mg/ml	SAM	1 mM
3	A3	A	3	358	73.739	576863	9272.61	Target 1	III	MTHFR_c034_WT	0.1 mg/ml	SAM	1 mM
3	A3	A	3	359	73.876	574804	9514.38	Target 1	III	MTHFR_c034_WT	0.1 mg/ml	SAM	1 mM
3	A3	A	3	360	74.013	574765	9478.75	Target 1	III	MTHFR_c034_WT	0.1 mg/ml	SAM	1 mM
3	A3	A	3	361	74.15	572857	9294.81	Target 1	III	MTHFR_c034_WT	0.1 mg/ml	SAM	1 mM
3	A3	A	3	362	74.287	572315	9213.21	Target 1	III	MTHFR_c034_WT	0.1 mg/ml	SAM	1 mM
3	A3	A	3	363	74.423	571492	9442.68	Target 1	III	MTHFR_c034_WT	0.1 mg/ml	SAM	1 mM
3	A3	A	3	364	74.56	568654	10028.4	Target 1	III	MTHFR_c034_WT	0.1 mg/ml	SAM	1 mM
3	A3	A	3	365	74.697	567521	10826.2	Target 1	III	MTHFR_c034_WT	0.1 mg/ml	SAM	1 mM
3	A3	A	3	366	74.834	565140	11569.2	Target 1	III	MTHFR_c034_WT	0.1 mg/ml	SAM	1 mM
3	A3	A	3	367	74.971	564671	11983.4	Target 1	III	MTHFR_c034_WT	0.1 mg/ml	SAM	1 mM
3	A3	A	3	368	75.108	563757	11908.4	Target 1	III	MTHFR_c034_WT	0.1 mg/ml	SAM	1 mM
3	A3	A	3	369	75.244	561903	11373.7	Target 1	III	MTHFR_c034_WT	0.1 mg/ml	SAM	1 mM
3	A3	A	3	370	75.381	562701	10590.8	Target 1	III	MTHFR_c034_WT	0.1 mg/ml	SAM	1 mM
3	A3	A	3	371	75.518	560706	9862.62	Target 1	III	MTHFR_c034_WT	0.1 mg/ml	SAM	1 mM
3	A3	A	3	372	75.655	559594	9450.56	Target 1	III	MTHFR_c034_WT	0.1 mg/ml	SAM	1 mM
3	A3	A	3	373	75.792	558338	9462.71	Target 1	III	MTHFR_c034_WT	0.1 mg/ml	SAM	1 mM
3	A3	A	3	374	75.929	556397	9811.25	Target 1	III	MTHFR_c034_WT	0.1 mg/ml	SAM	1 mM
3	A3	A	3	375	76.065	555190	10259.8	Target 1	III	MTHFR_c034_WT	0.1 mg/ml	SAM	1 mM
3	A3	A	3	376	76.202	553084	10536	Target 1	III	MTHFR_c034_WT	0.1 mg/ml	SAM	1 mM
3	A3	A	3	377	76.339	552792	10461.1	Target 1	III	MTHFR_c034_WT	0.1 mg/ml	SAM	1 mM
3	A3	A	3	378	76.476	552979	10037.6	Target 1	III	MTHFR_c034_WT	0.1 mg/ml	SAM	1 mM
3	A3	A	3	379	76.613	551167	9448.48	Target 1	III	MTHFR_c034_WT	0.1 mg/ml	SAM	1 mM
3	A3	A	3	380	76.75	548754	8970.63	Target 1	III	MTHFR_c034_WT	0.1 mg/ml	SAM	1 mM
3	A3	A	3	381	76.887	551439	8849.43	Target 1	III	MTHFR_c034_WT	0.1 mg/ml	SAM	1 mM
3	A3	A	3	382	77.023	546576	9194.06	Target 1	III	MTHFR_c034_WT	0.1 mg/ml	SAM	1 mM
3	A3	A	3	383	77.16	545081	9940.71	Target 1	III	MTHFR_c034_WT	0.1 mg/ml	SAM	1 mM
3	A3	A	3	384	77.297	545180	10888.6	Target 1	III	MTHFR_c034_WT	0.1 mg/ml	SAM	1 mM
3	A3	A	3	385	77.434	543571	11775.5	Target 1	III	MTHFR_c034_WT	0.1 mg/ml	SAM	1 mM
3	A3	A	3	386	77.571	540325	12358.2	Target 1	III	MTHFR_c034_WT	0.1 mg/ml	SAM	1 mM
3	A3	A	3	387	77.708	539241	12478.6	Target 1	III	MTHFR_c034_WT	0.1 mg/ml	SAM	1 mM
3	A3	A	3	388	77.844	538358	12110.3	Target 1	III	MTHFR_c034_WT	0.1 mg/ml	SAM	1 mM
3	A3	A	3	389	77.981	539736	11376.8	Target 1	III	MTHFR_c034_WT	0.1 mg/ml	SAM	1 mM
3	A3	A	3	390	78.118	537069	10520	Target 1	III	MTHFR_c034_WT	0.1 mg/ml	SAM	1 mM
3	A3	A	3	391	78.255	534901	9810.01	Target 1	III	MTHFR_c034_WT	0.1 mg/ml	SAM	1 mM
3	A3	A	3	392	78.392	535443	9425.12	Target 1	III	MTHFR_c034_WT	0.1 mg/ml	SAM	1 mM
3	A3	A	3	393	78.529	533275	9379.59	Target 1	III	MTHFR_c034_WT	0.1 mg/ml	SAM	1 mM
3	A3	A	3	394	78.666	531662	9534.58	Target 1	III	MTHFR_c034_WT	0.1 mg/ml	SAM	1 mM
3	A3	A	3	395	78.802	530795	9692.2	Target 1	III	MTHFR_c034_WT	0.1 mg/ml	SAM	1 mM
3	A3	A	3	396	78.939	529959	9703.91	Target 1	III	MTHFR_c034_WT	0.1 mg/ml	SAM	1 mM
3	A3	A	3	397	79.076	527398	9541.31	Target 1	III	MTHFR_c034_WT	0.1 mg/ml	SAM	1 mM
3	A3	A	3	398	79.213	529148	9300.21	Target 1	III	MTHFR_c034_WT	0.1 mg/ml	SAM	1 mM
3	A3	A	3	399	79.35	527639	9136.42	Target 1	III	MTHFR_c034_WT	0.1 mg/ml	SAM	1 mM
3	A3	A	3	400	79.487	525026	9158.15	Target 1	III	MTHFR_c034_WT	0.1 mg/ml	SAM	1 mM
3	A3	A	3	401	79.623	523958	9336.79	Target 1	III	MTHFR_c034_WT	0.1 mg/ml	SAM	1 mM
3	A3	A	3	402	79.76	520925	9509.62	Target 1	III	MTHFR_c034_WT	0.1 mg/ml	SAM	1 mM
3	A3	A	3	403	79.897	522425	9497.44	Target 1	III	MTHFR_c034_WT	0.1 mg/ml	SAM	1 mM
3	A3	A	3	404	80.034	519848	9266.66	Target 1	III	MTHFR_c034_WT	0.1 mg/ml	SAM	1 mM
3	A3	A	3	405	80.171	522442	9000.09	Target 1	III	MTHFR_c034_WT	0.1 mg/ml	SAM	1 mM
3	A3	A	3	406	80.308	519957	8995.17	Target 1	III	MTHFR_c034_WT	0.1 mg/ml	SAM	1 mM
3	A3	A	3	407	80.444	515893	9449.85	Target 1	III	MTHFR_c034_WT	0.1 mg/ml	SAM	1 mM
3	A3	A	3	408	80.581	515267	10293.2	Target 1	III	MTHFR_c034_WT	0.1 mg/ml	SAM	1 mM
3	A3	A	3	409	80.718	514326	11203.3	Target 1	III	MTHFR_c034_WT	0.1 mg/ml	SAM	1 mM
3	A3	A	3	410	80.855	511980	11799.5	Target 1	III	MTHFR_c034_WT	0.1 mg/ml	SAM	1 mM
3	A3	A	3	411	80.992	511390	11871.5	Target 1	III	MTHFR_c034_WT	0.1 mg/ml	SAM	1 mM
3	A3	A	3	412	81.129	511593	11484.7	Target 1	III	MTHFR_c034_WT	0.1 mg/ml	SAM	1 mM
3	A3	A	3	413	81.266	509406	10906.5	Target 1	III	MTHFR_c034_WT	0.1 mg/ml	SAM	1 mM
3	A3	A	3	414	81.402	508275	10431	Target 1	III	MTHFR_c034_WT	0.1 mg/ml	SAM	1 mM
3	A3	A	3	415	81.539	507259	10217.8	Target 1	III	MTHFR_c034_WT	0.1 mg/ml	SAM	1 mM
3	A3	A	3	416	81.676	505568	10239.9	Target 1	III	MTHFR_c034_WT	0.1 mg/ml	SAM	1 mM
3	A3	A	3	417	81.813	503479	10343.8	Target 1	III	MTHFR_c034_WT	0.1 mg/ml	SAM	1 mM
3	A3	A	3	418	81.95	503297	10366.1	Target 1	III	MTHFR_c034_WT	0.1 mg/ml	SAM	1 mM
3	A3	A	3	419	82.087	502385	10230.5	Target 1	III	MTHFR_c034_WT	0.1 mg/ml	SAM	1 mM
3	A3	A	3	420	82.223	500071	9973.4	Target 1	III	MTHFR_c034_WT	0.1 mg/ml	SAM	1 mM
3	A3	A	3	421	82.36	501099	9697.44	Target 1	III	MTHFR_c034_WT	0.1 mg/ml	SAM	1 mM
3	A3	A	3	422	82.497	498247	9495.26	Target 1	III	MTHFR_c034_WT	0.1 mg/ml	SAM	1 mM
3	A3	A	3	423	82.634	496039	9402.34	Target 1	III	MTHFR_c034_WT	0.1 mg/ml	SAM	1 mM
3	A3	A	3	424	82.771	496913	9411.71	Target 1	III	MTHFR_c034_WT	0.1 mg/ml	SAM	1 mM
3	A3	A	3	425	82.908	495414	9520.57	Target 1	III	MTHFR_c034_WT	0.1 mg/ml	SAM	1 mM
3	A3	A	3	426	83.045	494262	9759.03	Target 1	III	MTHFR_c034_WT	0.1 mg/ml	SAM	1 mM
3	A3	A	3	427	83.181	493454	10163.8	Target 1	III	MTHFR_c034_WT	0.1 mg/ml	SAM	1 mM
3	A3	A	3	428	83.318	490109	10716.5	Target 1	III	MTHFR_c034_WT	0.1 mg/ml	SAM	1 mM
3	A3	A	3	429	83.455	489631	11308.2	Target 1	III	MTHFR_c034_WT	0.1 mg/ml	SAM	1 mM
3	A3	A	3	430	83.592	488971	11766.7	Target 1	III	MTHFR_c034_WT	0.1 mg/ml	SAM	1 mM
3	A3	A	3	431	83.729	486993	11929.8	Target 1	III	MTHFR_c034_WT	0.1 mg/ml	SAM	1 mM
3	A3	A	3	432	83.866	484040	11715.8	Target 1	III	MTHFR_c034_WT	0.1 mg/ml	SAM	1 mM
3	A3	A	3	433	84.002	485618	11158.3	Target 1	III	MTHFR_c034_WT	0.1 mg/ml	SAM	1 mM
3	A3	A	3	434	84.139	483217	10400.3	Target 1	III	MTHFR_c034_WT	0.1 mg/ml	SAM	1 mM
3	A3	A	3	435	84.276	482549	9651.89	Target 1	III	MTHFR_c034_WT	0.1 mg/ml	SAM	1 mM
3	A3	A	3	436	84.413	482405	9120.09	Target 1	III	MTHFR_c034_WT	0.1 mg/ml	SAM	1 mM
3	A3	A	3	437	84.55	480771	8928.46	Target 1	III	MTHFR_c034_WT	0.1 mg/ml	SAM	1 mM
3	A3	A	3	438	84.687	478843	9064.13	Target 1	III	MTHFR_c034_WT	0.1 mg/ml	SAM	1 mM
3	A3	A	3	439	84.823	476897	9393.13	Target 1	III	MTHFR_c034_WT	0.1 mg/ml	SAM	1 mM
3	A3	A	3	440	84.96	477426	9737.39	Target 1	III	MTHFR_c034_WT	0.1 mg/ml	SAM	1 mM
3	A3	A	3	441	85.097	475126	9969.1	Target 1	III	MTHFR_c034_WT	0.1 mg/ml	SAM	1 mM
3	A3	A	3	442	85.234	474110	10059.3	Target 1	III	MTHFR_c034_WT	0.1 mg/ml	SAM	1 mM
3	A3	A	3	443	85.371	473767	10057.6	Target 1	III	MTHFR_c034_WT	0.1 mg/ml	SAM	1 mM
3	A3	A	3	444	85.508	471232	10031.7	Target 1	III	MTHFR_c034_WT	0.1 mg/ml	SAM	1 mM
3	A3	A	3	445	85.645	470742	10018.3	Target 1	III	MTHFR_c034_WT	0.1 mg/ml	SAM	1 mM
3	A3	A	3	446	85.781	468860	10017.1	Target 1	III	MTHFR_c034_WT	0.1 mg/ml	SAM	1 mM
3	A3	A	3	447	85.918	469474	10013.4	Target 1	III	MTHFR_c034_WT	0.1 mg/ml	SAM	1 mM
3	A3	A	3	448	86.055	465647	10001.4	Target 1	III	MTHFR_c034_WT	0.1 mg/ml	SAM	1 mM
3	A3	A	3	449	86.192	466437	9989.7	Target 1	III	MTHFR_c034_WT	0.1 mg/ml	SAM	1 mM
3	A3	A	3	450	86.329	465074	9995.67	Target 1	III	MTHFR_c034_WT	0.1 mg/ml	SAM	1 mM
3	A3	A	3	451	86.466	462464	10046.2	Target 1	III	MTHFR_c034_WT	0.1 mg/ml	SAM	1 mM
3	A3	A	3	452	86.602	461305	10182.2	Target 1	III	MTHFR_c034_WT	0.1 mg/ml	SAM	1 mM
3	A3	A	3	453	86.739	463578	10452.9	Target 1	III	MTHFR_c034_WT	0.1 mg/ml	SAM	1 mM
3	A3	A	3	454	86.876	459303	10886.7	Target 1	III	MTHFR_c034_WT	0.1 mg/ml	SAM	1 mM
3	A3	A	3	455	87.013	456980	11450.5	Target 1	III	MTHFR_c034_WT	0.1 mg/ml	SAM	1 mM
3	A3	A	3	456	87.15	456425	12039.2	Target 1	III	MTHFR_c034_WT	0.1 mg/ml	SAM	1 mM
3	A3	A	3	457	87.287	456603	12517.1	Target 1	III	MTHFR_c034_WT	0.1 mg/ml	SAM	1 mM
3	A3	A	3	458	87.424	452071	12788.3	Target 1	III	MTHFR_c034_WT	0.1 mg/ml	SAM	1 mM
3	A3	A	3	459	87.56	452820	12843.9	Target 1	III	MTHFR_c034_WT	0.1 mg/ml	SAM	1 mM
3	A3	A	3	460	87.697	451103	12749	Target 1	III	MTHFR_c034_WT	0.1 mg/ml	SAM	1 mM
3	A3	A	3	461	87.834	450286	12587.9	Target 1	III	MTHFR_c034_WT	0.1 mg/ml	SAM	1 mM
3	A3	A	3	462	87.971	448251	12407.3	Target 1	III	MTHFR_c034_WT	0.1 mg/ml	SAM	1 mM
3	A3	A	3	463	88.108	445878	12204.2	Target 1	III	MTHFR_c034_WT	0.1 mg/ml	SAM	1 mM
3	A3	A	3	464	88.245	445663	11962.5	Target 1	III	MTHFR_c034_WT	0.1 mg/ml	SAM	1 mM
3	A3	A	3	465	88.381	444576	11710.3	Target 1	III	MTHFR_c034_WT	0.1 mg/ml	SAM	1 mM
3	A3	A	3	466	88.518	443358	11540.5	Target 1	III	MTHFR_c034_WT	0.1 mg/ml	SAM	1 mM
3	A3	A	3	467	88.655	442676	11567.1	Target 1	III	MTHFR_c034_WT	0.1 mg/ml	SAM	1 mM
3	A3	A	3	468	88.792	440154	11845.6	Target 1	III	MTHFR_c034_WT	0.1 mg/ml	SAM	1 mM
3	A3	A	3	469	88.929	438308	12315.3	Target 1	III	MTHFR_c034_WT	0.1 mg/ml	SAM	1 mM
3	A3	A	3	470	89.066	437940	12811.6	Target 1	III	MTHFR_c034_WT	0.1 mg/ml	SAM	1 mM
3	A3	A	3	471	89.202	435155	13137.2	Target 1	III	MTHFR_c034_WT	0.1 mg/ml	SAM	1 mM
3	A3	A	3	472	89.339	434706	13145.5	Target 1	III	MTHFR_c034_WT	0.1 mg/ml	SAM	1 mM
3	A3	A	3	473	89.476	432430	12797.8	Target 1	III	MTHFR_c034_WT	0.1 mg/ml	SAM	1 mM
3	A3	A	3	474	89.613	431265	12179.4	Target 1	III	MTHFR_c034_WT	0.1 mg/ml	SAM	1 mM
3	A3	A	3	475	89.75	430967	11477.3	Target 1	III	MTHFR_c034_WT	0.1 mg/ml	SAM	1 mM
3	A3	A	3	476	89.887	430609	10920.8	Target 1	III	MTHFR_c034_WT	0.1 mg/ml	SAM	1 mM
3	A3	A	3	477	90.024	429034	10692.3	Target 1	III	MTHFR_c034_WT	0.1 mg/ml	SAM	1 mM
3	A3	A	3	478	90.16	426364	10853.1	Target 1	III	MTHFR_c034_WT	0.1 mg/ml	SAM	1 mM
3	A3	A	3	479	90.297	426048	11325	Target 1	III	MTHFR_c034_WT	0.1 mg/ml	SAM	1 mM
3	A3	A	3	480	90.434	423935	11944.8	Target 1	III	MTHFR_c034_WT	0.1 mg/ml	SAM	1 mM
3	A3	A	3	481	90.571	423047	12541	Target 1	III	MTHFR_c034_WT	0.1 mg/ml	SAM	1 mM
3	A3	A	3	482	90.708	421490	12984.7	Target 1	III	MTHFR_c034_WT	0.1 mg/ml	SAM	1 mM
3	A3	A	3	483	90.845	419758	13191.4	Target 1	III	MTHFR_c034_WT	0.1 mg/ml	SAM	1 mM
3	A3	A	3	484	90.981	417292	13108.2	Target 1	III	MTHFR_c034_WT	0.1 mg/ml	SAM	1 mM
3	A3	A	3	485	91.118	416497	12720.9	Target 1	III	MTHFR_c034_WT	0.1 mg/ml	SAM	1 mM
3	A3	A	3	486	91.255	415781	12080.1	Target 1	III	MTHFR_c034_WT	0.1 mg/ml	SAM	1 mM
3	A3	A	3	487	91.392	415401	11310.1	Target 1	III	MTHFR_c034_WT	0.1 mg/ml	SAM	1 mM
3	A3	A	3	488	91.529	412496	10584	Target 1	III	MTHFR_c034_WT	0.1 mg/ml	SAM	1 mM
3	A3	A	3	489	91.666	411864	10077.9	Target 1	III	MTHFR_c034_WT	0.1 mg/ml	SAM	1 mM
3	A3	A	3	490	91.803	412078	9930.27	Target 1	III	MTHFR_c034_WT	0.1 mg/ml	SAM	1 mM
3	A3	A	3	491	91.939	410398	10210.2	Target 1	III	MTHFR_c034_WT	0.1 mg/ml	SAM	1 mM
3	A3	A	3	492	92.076	408956	10890.9	Target 1	III	MTHFR_c034_WT	0.1 mg/ml	SAM	1 mM
3	A3	A	3	493	92.213	406957	11840.5	Target 1	III	MTHFR_c034_WT	0.1 mg/ml	SAM	1 mM
3	A3	A	3	494	92.35	404720	12859.5	Target 1	III	MTHFR_c034_WT	0.1 mg/ml	SAM	1 mM
3	A3	A	3	495	92.487	402983	13763.3	Target 1	III	MTHFR_c034_WT	0.1 mg/ml	SAM	1 mM
3	A3	A	3	496	92.624	403031	14455.3	Target 1	III	MTHFR_c034_WT	0.1 mg/ml	SAM	1 mM
3	A3	A	3	497	92.76	401150	14929.4	Target 1	III	MTHFR_c034_WT	0.1 mg/ml	SAM	1 mM
3	A3	A	3	498	92.897	398810	15201.4	Target 1	III	MTHFR_c034_WT	0.1 mg/ml	SAM	1 mM
3	A3	A	3	499	93.034	396471	15238.4	Target 1	III	MTHFR_c034_WT	0.1 mg/ml	SAM	1 mM
3	A3	A	3	500	93.171	394754	14970.4	Target 1	III	MTHFR_c034_WT	0.1 mg/ml	SAM	1 mM
3	A3	A	3	501	93.308	394441	14382.5	Target 1	III	MTHFR_c034_WT	0.1 mg/ml	SAM	1 mM
3	A3	A	3	502	93.445	391249	13604.4	Target 1	III	MTHFR_c034_WT	0.1 mg/ml	SAM	1 mM
3	A3	A	3	503	93.581	393414	12895.5	Target 1	III	MTHFR_c034_WT	0.1 mg/ml	SAM	1 mM
3	A3	A	3	504	93.718	392154	12511.7	Target 1	III	MTHFR_c034_WT	0.1 mg/ml	SAM	1 mM
3	A3	A	3	505	93.855	387952	12550.5	Target 1	III	MTHFR_c034_WT	0.1 mg/ml	SAM	1 mM
3	A3	A	3	506	93.992	385082	12902.8	Target 1	III	MTHFR_c034_WT	0.1 mg/ml	SAM	1 mM
3	A3	A	3	507	94.129	385801	13350.6	Target 1	III	MTHFR_c034_WT	0.1 mg/ml	SAM	1 mM
3	A3	A	3	508	94.266	385924	13723.6	Target 1	III	MTHFR_c034_WT	0.1 mg/ml	SAM	1 mM
3	A3	A	3	509	94.403	382583	13977.3	Target 1	III	MTHFR_c034_WT	0.1 mg/ml	SAM	1 mM
3	A3	A	3	510	94.539	380248	14147.6	Target 1	III	MTHFR_c034_WT	0.1 mg/ml	SAM	1 mM
3	A3	A	3	511	94.676	380285	14258.6	Target 1	III	MTHFR_c034_WT	0.1 mg/ml	SAM	1 mM
3	A3	A	3	512	94.813	376038	14284.4	Target 1	III	MTHFR_c034_WT	0.1 mg/ml	SAM	1 mM
3	A3	A	3	513	94.95	377987	14186.7	Target 1	III	MTHFR_c034_WT	0.1 mg/ml	SAM	1 mM
3	A3	A	3	514	95.087	374163	13967	Target 1	III	MTHFR_c034_WT	0.1 mg/ml	SAM	1 mM
3	A3	A	3	515	95.224	374092	13673.5	Target 1	III	MTHFR_c034_WT	0.1 mg/ml	SAM	1 mM
3	A3	A	3	516	95.36	370147	13376.6	Target 1	III	MTHFR_c034_WT	0.1 mg/ml	SAM	1 mM
3	A3	A	3	517	95.497	371672	13146.9	Target 1	III	MTHFR_c034_WT	0.1 mg/ml	SAM	1 mM
3	A3	A	3	518	95.634	368928	13058.5	Target 1	III	MTHFR_c034_WT	0.1 mg/ml	SAM	1 mM
3	A3	A	3	519	95.771	367779	13188	Target 1	III	MTHFR_c034_WT	0.1 mg/ml	SAM	1 mM
3	A3	A	3	520	95.908	366166	13595	Target 1	III	MTHFR_c034_WT	0.1 mg/ml	SAM	1 mM
3	A3	A	3	521	96.045	363678	14288.1	Target 1	III	MTHFR_c034_WT	0.1 mg/ml	SAM	1 mM
3	A3	A	3	522	96.182	363306	15201.4	Target 1	III	MTHFR_c034_WT	0.1 mg/ml	SAM	1 mM
3	A3	A	3	523	96.318	361218	16188	Target 1	III	MTHFR_c034_WT	0.1 mg/ml	SAM	1 mM
3	A3	A	3	524	96.455	356696	17039.6	Target 1	III	MTHFR_c034_WT	0.1 mg/ml	SAM	1 mM
3	A3	A	3	525	96.592	356087	17529.5	Target 1	III	MTHFR_c034_WT	0.1 mg/ml	SAM	1 mM
3	A3	A	3	526	96.729	354361	17490	Target 1	III	MTHFR_c034_WT	0.1 mg/ml	SAM	1 mM
3	A3	A	3	527	96.866	352889	16891	Target 1	III	MTHFR_c034_WT	0.1 mg/ml	SAM	1 mM
3	A3	A	3	528	97.003	351597	15864.7	Target 1	III	MTHFR_c034_WT	0.1 mg/ml	SAM	1 mM
3	A3	A	3	529	97.139	351044	14648.2	Target 1	III	MTHFR_c034_WT	0.1 mg/ml	SAM	1 mM
3	A3	A	3	530	97.276	349326	13463.5	Target 1	III	MTHFR_c034_WT	0.1 mg/ml	SAM	1 mM
3	A3	A	3	531	97.413	346545	12420.1	Target 1	III	MTHFR_c034_WT	0.1 mg/ml	SAM	1 mM
3	A3	A	3	532	97.55	346189	11493.4	Target 1	III	MTHFR_c034_WT	0.1 mg/ml	SAM	1 mM
3	A3	A	3	533	97.687	346088	10585.8	Target 1	III	MTHFR_c034_WT	0.1 mg/ml	SAM	1 mM
3	A3	A	3	534	97.824	344324	9608.43	Target 1	III	MTHFR_c034_WT	0.1 mg/ml	SAM	1 mM
3	A3	A	3	535	97.96	342076	8534.07	Target 1	III	MTHFR_c034_WT	0.1 mg/ml	SAM	1 mM
3	A3	A	3	536	98.097	343488	7394.17	Target 1	III	MTHFR_c034_WT	0.1 mg/ml	SAM	1 mM
3	A3	A	3	537	98.234	341525	6472.56	Target 1	III	MTHFR_c034_WT	0.1 mg/ml	SAM	1 mM
3	A3	A	3	538	98.371	341447	5890.83	Target 1	III	MTHFR_c034_WT	0.1 mg/ml	SAM	1 mM
3	A3	A	3	539	98.508	340585	5359.19	Target 1	III	MTHFR_c034_WT	0.1 mg/ml	SAM	1 mM
3	A3	A	3	540	98.645	341219	4873.94	Target 1	III	MTHFR_c034_WT	0.1 mg/ml	SAM	1 mM
3	A3	A	3	541	98.782	339337	4409.71	Target 1	III	MTHFR_c034_WT	0.1 mg/ml	SAM	1 mM
3	A3	A	3	542	98.918	339267	3932.51	Target 1	III	MTHFR_c034_WT	0.1 mg/ml	SAM	1 mM
4	A4	A	4	1	24.886	583308	24664.7	Target 1	I	MTHFR_c034_R388Q	0.1 mg/ml	SAM	1 mM
4	A4	A	4	2	25.023	575999	23710.7	Target 1	I	MTHFR_c034_R388Q	0.1 mg/ml	SAM	1 mM
4	A4	A	4	3	25.16	576408	22119.2	Target 1	I	MTHFR_c034_R388Q	0.1 mg/ml	SAM	1 mM
4	A4	A	4	4	25.297	573404	19887.7	Target 1	I	MTHFR_c034_R388Q	0.1 mg/ml	SAM	1 mM
4	A4	A	4	5	25.433	573493	17324.5	Target 1	I	MTHFR_c034_R388Q	0.1 mg/ml	SAM	1 mM
4	A4	A	4	6	25.57	568680	14912.2	Target 1	I	MTHFR_c034_R388Q	0.1 mg/ml	SAM	1 mM
4	A4	A	4	7	25.707	568218	13057.8	Target 1	I	MTHFR_c034_R388Q	0.1 mg/ml	SAM	1 mM
4	A4	A	4	8	25.844	566350	11904	Target 1	I	MTHFR_c034_R388Q	0.1 mg/ml	SAM	1 mM
4	A4	A	4	9	25.981	566237	11319.2	Target 1	I	MTHFR_c034_R388Q	0.1 mg/ml	SAM	1 mM
4	A4	A	4	10	26.118	565284	11029.5	Target 1	I	MTHFR_c034_R388Q	0.1 mg/ml	SAM	1 mM
4	A4	A	4	11	26.254	563161	10778.1	Target 1	I	MTHFR_c034_R388Q	0.1 mg/ml	SAM	1 mM
4	A4	A	4	12	26.391	561365	10419.1	Target 1	I	MTHFR_c034_R388Q	0.1 mg/ml	SAM	1 mM
4	A4	A	4	13	26.528	558843	9937.94	Target 1	I	MTHFR_c034_R388Q	0.1 mg/ml	SAM	1 mM
4	A4	A	4	14	26.665	560640	9427.77	Target 1	I	MTHFR_c034_R388Q	0.1 mg/ml	SAM	1 mM
4	A4	A	4	15	26.802	556008	9035.01	Target 1	I	MTHFR_c034_R388Q	0.1 mg/ml	SAM	1 mM
4	A4	A	4	16	26.939	555081	8888.76	Target 1	I	MTHFR_c034_R388Q	0.1 mg/ml	SAM	1 mM
4	A4	A	4	17	27.075	555071	9042.53	Target 1	I	MTHFR_c034_R388Q	0.1 mg/ml	SAM	1 mM
4	A4	A	4	18	27.212	554387	9478.86	Target 1	I	MTHFR_c034_R388Q	0.1 mg/ml	SAM	1 mM
4	A4	A	4	19	27.349	552221	10163.6	Target 1	I	MTHFR_c034_R388Q	0.1 mg/ml	SAM	1 mM
4	A4	A	4	20	27.486	550271	11078.6	Target 1	I	MTHFR_c034_R388Q	0.1 mg/ml	SAM	1 mM
4	A4	A	4	21	27.623	548871	12180.5	Target 1	I	MTHFR_c034_R388Q	0.1 mg/ml	SAM	1 mM
4	A4	A	4	22	27.76	548843	13314.1	Target 1	I	MTHFR_c034_R388Q	0.1 mg/ml	SAM	1 mM
4	A4	A	4	23	27.897	548327	14190.6	Target 1	I	MTHFR_c034_R388Q	0.1 mg/ml	SAM	1 mM
4	A4	A	4	24	28.033	546855	14494	Target 1	I	MTHFR_c034_R388Q	0.1 mg/ml	SAM	1 mM
4	A4	A	4	25	28.17	545045	14057.2	Target 1	I	MTHFR_c034_R388Q	0.1 mg/ml	SAM	1 mM
4	A4	A	4	26	28.307	544114	12974.9	Target 1	I	MTHFR_c034_R388Q	0.1 mg/ml	SAM	1 mM
4	A4	A	4	27	28.444	542720	11565.8	Target 1	I	MTHFR_c034_R388Q	0.1 mg/ml	SAM	1 mM
4	A4	A	4	28	28.581	542690	10206.8	Target 1	I	MTHFR_c034_R388Q	0.1 mg/ml	SAM	1 mM
4	A4	A	4	29	28.718	540224	9148.17	Target 1	I	MTHFR_c034_R388Q	0.1 mg/ml	SAM	1 mM
4	A4	A	4	30	28.854	541263	8424.59	Target 1	I	MTHFR_c034_R388Q	0.1 mg/ml	SAM	1 mM
4	A4	A	4	31	28.991	538543	7899.81	Target 1	I	MTHFR_c034_R388Q	0.1 mg/ml	SAM	1 mM
4	A4	A	4	32	29.128	536981	7408.43	Target 1	I	MTHFR_c034_R388Q	0.1 mg/ml	SAM	1 mM
4	A4	A	4	33	29.265	538208	6888.33	Target 1	I	MTHFR_c034_R388Q	0.1 mg/ml	SAM	1 mM
4	A4	A	4	34	29.402	535648	6413.86	Target 1	I	MTHFR_c034_R388Q	0.1 mg/ml	SAM	1 mM
4	A4	A	4	35	29.539	534465	6110.99	Target 1	I	MTHFR_c034_R388Q	0.1 mg/ml	SAM	1 mM
4	A4	A	4	36	29.676	533397	6033.73	Target 1	I	MTHFR_c034_R388Q	0.1 mg/ml	SAM	1 mM
4	A4	A	4	37	29.812	530997	6103.84	Target 1	I	MTHFR_c034_R388Q	0.1 mg/ml	SAM	1 mM
4	A4	A	4	38	29.949	531382	6166.51	Target 1	I	MTHFR_c034_R388Q	0.1 mg/ml	SAM	1 mM
4	A4	A	4	39	30.086	531660	6103.68	Target 1	I	MTHFR_c034_R388Q	0.1 mg/ml	SAM	1 mM
4	A4	A	4	40	30.223	529479	5912.62	Target 1	I	MTHFR_c034_R388Q	0.1 mg/ml	SAM	1 mM
4	A4	A	4	41	30.36	528196	5690.03	Target 1	I	MTHFR_c034_R388Q	0.1 mg/ml	SAM	1 mM
4	A4	A	4	42	30.497	526994	5547.91	Target 1	I	MTHFR_c034_R388Q	0.1 mg/ml	SAM	1 mM
4	A4	A	4	43	30.633	525272	5533.96	Target 1	I	MTHFR_c034_R388Q	0.1 mg/ml	SAM	1 mM
4	A4	A	4	44	30.77	526322	5604.84	Target 1	I	MTHFR_c034_R388Q	0.1 mg/ml	SAM	1 mM
4	A4	A	4	45	30.907	523696	5663.26	Target 1	I	MTHFR_c034_R388Q	0.1 mg/ml	SAM	1 mM
4	A4	A	4	46	31.044	523354	5624.14	Target 1	I	MTHFR_c034_R388Q	0.1 mg/ml	SAM	1 mM
4	A4	A	4	47	31.181	522775	5487.08	Target 1	I	MTHFR_c034_R388Q	0.1 mg/ml	SAM	1 mM
4	A4	A	4	48	31.318	521414	5379.42	Target 1	I	MTHFR_c034_R388Q	0.1 mg/ml	SAM	1 mM
4	A4	A	4	49	31.454	519640	5291.83	Target 1	I	MTHFR_c034_R388Q	0.1 mg/ml	SAM	1 mM
4	A4	A	4	50	31.591	520096	5264.47	Target 1	I	MTHFR_c034_R388Q	0.1 mg/ml	SAM	1 mM
4	A4	A	4	51	31.728	517298	5310.66	Target 1	I	MTHFR_c034_R388Q	0.1 mg/ml	SAM	1 mM
4	A4	A	4	52	31.865	518775	5422.06	Target 1	I	MTHFR_c034_R388Q	0.1 mg/ml	SAM	1 mM
4	A4	A	4	53	32.002	517043	5667.03	Target 1	I	MTHFR_c034_R388Q	0.1 mg/ml	SAM	1 mM
4	A4	A	4	54	32.139	516574	6087.57	Target 1	I	MTHFR_c034_R388Q	0.1 mg/ml	SAM	1 mM
4	A4	A	4	55	32.276	513198	6561.94	Target 1	I	MTHFR_c034_R388Q	0.1 mg/ml	SAM	1 mM
4	A4	A	4	56	32.412	515562	6993.19	Target 1	I	MTHFR_c034_R388Q	0.1 mg/ml	SAM	1 mM
4	A4	A	4	57	32.549	513162	7230.49	Target 1	I	MTHFR_c034_R388Q	0.1 mg/ml	SAM	1 mM
4	A4	A	4	58	32.686	512032	7135.19	Target 1	I	MTHFR_c034_R388Q	0.1 mg/ml	SAM	1 mM
4	A4	A	4	59	32.823	511982	6658.95	Target 1	I	MTHFR_c034_R388Q	0.1 mg/ml	SAM	1 mM
4	A4	A	4	60	32.96	509329	5876.22	Target 1	I	MTHFR_c034_R388Q	0.1 mg/ml	SAM	1 mM
4	A4	A	4	61	33.097	507978	5227.67	Target 1	I	MTHFR_c034_R388Q	0.1 mg/ml	SAM	1 mM
4	A4	A	4	62	33.233	507908	4778.5	Target 1	I	MTHFR_c034_R388Q	0.1 mg/ml	SAM	1 mM
4	A4	A	4	63	33.37	506401	4412.48	Target 1	I	MTHFR_c034_R388Q	0.1 mg/ml	SAM	1 mM
4	A4	A	4	64	33.507	507341	4170.92	Target 1	I	MTHFR_c034_R388Q	0.1 mg/ml	SAM	1 mM
4	A4	A	4	65	33.644	504175	4071.4	Target 1	I	MTHFR_c034_R388Q	0.1 mg/ml	SAM	1 mM
4	A4	A	4	66	33.781	504951	4102.93	Target 1	I	MTHFR_c034_R388Q	0.1 mg/ml	SAM	1 mM
4	A4	A	4	67	33.918	504396	4223.33	Target 1	I	MTHFR_c034_R388Q	0.1 mg/ml	SAM	1 mM
4	A4	A	4	68	34.055	503153	4367.8	Target 1	I	MTHFR_c034_R388Q	0.1 mg/ml	SAM	1 mM
4	A4	A	4	69	34.191	503715	4477.24	Target 1	I	MTHFR_c034_R388Q	0.1 mg/ml	SAM	1 mM
4	A4	A	4	70	34.328	501347	4531.17	Target 1	I	MTHFR_c034_R388Q	0.1 mg/ml	SAM	1 mM
4	A4	A	4	71	34.465	500719	4557.11	Target 1	I	MTHFR_c034_R388Q	0.1 mg/ml	SAM	1 mM
4	A4	A	4	72	34.602	499490	4609.51	Target 1	I	MTHFR_c034_R388Q	0.1 mg/ml	SAM	1 mM
4	A4	A	4	73	34.739	500347	4729.36	Target 1	I	MTHFR_c034_R388Q	0.1 mg/ml	SAM	1 mM
4	A4	A	4	74	34.876	498756	4910.44	Target 1	I	MTHFR_c034_R388Q	0.1 mg/ml	SAM	1 mM
4	A4	A	4	75	35.012	497116	5088.2	Target 1	I	MTHFR_c034_R388Q	0.1 mg/ml	SAM	1 mM
4	A4	A	4	76	35.149	498050	5164.88	Target 1	I	MTHFR_c034_R388Q	0.1 mg/ml	SAM	1 mM
4	A4	A	4	77	35.286	496711	5057.8	Target 1	I	MTHFR_c034_R388Q	0.1 mg/ml	SAM	1 mM
4	A4	A	4	78	35.423	494747	4747.94	Target 1	I	MTHFR_c034_R388Q	0.1 mg/ml	SAM	1 mM
4	A4	A	4	79	35.56	493150	4297.95	Target 1	I	MTHFR_c034_R388Q	0.1 mg/ml	SAM	1 mM
4	A4	A	4	80	35.697	492781	3822.09	Target 1	I	MTHFR_c034_R388Q	0.1 mg/ml	SAM	1 mM
4	A4	A	4	81	35.833	493176	3433.79	Target 1	I	MTHFR_c034_R388Q	0.1 mg/ml	SAM	1 mM
4	A4	A	4	82	35.97	492278	3199.32	Target 1	I	MTHFR_c034_R388Q	0.1 mg/ml	SAM	1 mM
4	A4	A	4	83	36.107	491563	3128.87	Target 1	I	MTHFR_c034_R388Q	0.1 mg/ml	SAM	1 mM
4	A4	A	4	84	36.244	491126	3191.18	Target 1	I	MTHFR_c034_R388Q	0.1 mg/ml	SAM	1 mM
4	A4	A	4	85	36.381	490496	3335.84	Target 1	I	MTHFR_c034_R388Q	0.1 mg/ml	SAM	1 mM
4	A4	A	4	86	36.518	490593	3507.58	Target 1	I	MTHFR_c034_R388Q	0.1 mg/ml	SAM	1 mM
4	A4	A	4	87	36.655	488960	3652.19	Target 1	I	MTHFR_c034_R388Q	0.1 mg/ml	SAM	1 mM
4	A4	A	4	88	36.791	488568	3723.73	Target 1	I	MTHFR_c034_R388Q	0.1 mg/ml	SAM	1 mM
4	A4	A	4	89	36.928	488140	3693.59	Target 1	I	MTHFR_c034_R388Q	0.1 mg/ml	SAM	1 mM
4	A4	A	4	90	37.065	487491	3563.7	Target 1	I	MTHFR_c034_R388Q	0.1 mg/ml	SAM	1 mM
4	A4	A	4	91	37.202	485500	3373.75	Target 1	I	MTHFR_c034_R388Q	0.1 mg/ml	SAM	1 mM
4	A4	A	4	92	37.339	486062	3195.44	Target 1	I	MTHFR_c034_R388Q	0.1 mg/ml	SAM	1 mM
4	A4	A	4	93	37.476	485429	3105.88	Target 1	I	MTHFR_c034_R388Q	0.1 mg/ml	SAM	1 mM
4	A4	A	4	94	37.612	484681	3151.02	Target 1	I	MTHFR_c034_R388Q	0.1 mg/ml	SAM	1 mM
4	A4	A	4	95	37.749	483793	3317.49	Target 1	I	MTHFR_c034_R388Q	0.1 mg/ml	SAM	1 mM
4	A4	A	4	96	37.886	486216	3535.36	Target 1	I	MTHFR_c034_R388Q	0.1 mg/ml	SAM	1 mM
4	A4	A	4	97	38.023	481316	3713.95	Target 1	I	MTHFR_c034_R388Q	0.1 mg/ml	SAM	1 mM
4	A4	A	4	98	38.16	482638	3790.42	Target 1	I	MTHFR_c034_R388Q	0.1 mg/ml	SAM	1 mM
4	A4	A	4	99	38.297	481398	3758.28	Target 1	I	MTHFR_c034_R388Q	0.1 mg/ml	SAM	1 mM
4	A4	A	4	100	38.434	479852	3659.68	Target 1	I	MTHFR_c034_R388Q	0.1 mg/ml	SAM	1 mM
4	A4	A	4	101	38.57	481670	3550.89	Target 1	I	MTHFR_c034_R388Q	0.1 mg/ml	SAM	1 mM
4	A4	A	4	102	38.707	479470	3469.83	Target 1	I	MTHFR_c034_R388Q	0.1 mg/ml	SAM	1 mM
4	A4	A	4	103	38.844	477782	3418.98	Target 1	I	MTHFR_c034_R388Q	0.1 mg/ml	SAM	1 mM
4	A4	A	4	104	38.981	479063	3364.45	Target 1	I	MTHFR_c034_R388Q	0.1 mg/ml	SAM	1 mM
4	A4	A	4	105	39.118	478825	3251.37	Target 1	I	MTHFR_c034_R388Q	0.1 mg/ml	SAM	1 mM
4	A4	A	4	106	39.255	476384	3034.7	Target 1	I	MTHFR_c034_R388Q	0.1 mg/ml	SAM	1 mM
4	A4	A	4	107	39.391	476237	2718.9	Target 1	I	MTHFR_c034_R388Q	0.1 mg/ml	SAM	1 mM
4	A4	A	4	108	39.528	474322	2373.93	Target 1	I	MTHFR_c034_R388Q	0.1 mg/ml	SAM	1 mM
4	A4	A	4	109	39.665	476902	2106.65	Target 1	I	MTHFR_c034_R388Q	0.1 mg/ml	SAM	1 mM
4	A4	A	4	110	39.802	475750	1996.84	Target 1	I	MTHFR_c034_R388Q	0.1 mg/ml	SAM	1 mM
4	A4	A	4	111	39.939	474990	2045.67	Target 1	I	MTHFR_c034_R388Q	0.1 mg/ml	SAM	1 mM
4	A4	A	4	112	40.076	475550	2178.13	Target 1	I	MTHFR_c034_R388Q	0.1 mg/ml	SAM	1 mM
4	A4	A	4	113	40.212	473229	2295.88	Target 1	I	MTHFR_c034_R388Q	0.1 mg/ml	SAM	1 mM
4	A4	A	4	114	40.349	472599	2335.88	Target 1	I	MTHFR_c034_R388Q	0.1 mg/ml	SAM	1 mM
4	A4	A	4	115	40.486	473968	2292.9	Target 1	I	MTHFR_c034_R388Q	0.1 mg/ml	SAM	1 mM
4	A4	A	4	116	40.623	472543	2202.18	Target 1	I	MTHFR_c034_R388Q	0.1 mg/ml	SAM	1 mM
4	A4	A	4	117	40.76	472805	2110.77	Target 1	I	MTHFR_c034_R388Q	0.1 mg/ml	SAM	1 mM
4	A4	A	4	118	40.897	470362	2058.13	Target 1	I	MTHFR_c034_R388Q	0.1 mg/ml	SAM	1 mM
4	A4	A	4	119	41.034	471368	2066.57	Target 1	I	MTHFR_c034_R388Q	0.1 mg/ml	SAM	1 mM
4	A4	A	4	120	41.17	472286	2127.48	Target 1	I	MTHFR_c034_R388Q	0.1 mg/ml	SAM	1 mM
4	A4	A	4	121	41.307	471225	2195.1	Target 1	I	MTHFR_c034_R388Q	0.1 mg/ml	SAM	1 mM
4	A4	A	4	122	41.444	469687	2204.58	Target 1	I	MTHFR_c034_R388Q	0.1 mg/ml	SAM	1 mM
4	A4	A	4	123	41.581	467214	2116.41	Target 1	I	MTHFR_c034_R388Q	0.1 mg/ml	SAM	1 mM
4	A4	A	4	124	41.718	470230	1948.66	Target 1	I	MTHFR_c034_R388Q	0.1 mg/ml	SAM	1 mM
4	A4	A	4	125	41.855	469437	1766.01	Target 1	I	MTHFR_c034_R388Q	0.1 mg/ml	SAM	1 mM
4	A4	A	4	126	41.991	467928	1632.1	Target 1	I	MTHFR_c034_R388Q	0.1 mg/ml	SAM	1 mM
4	A4	A	4	127	42.128	469007	1568.05	Target 1	I	MTHFR_c034_R388Q	0.1 mg/ml	SAM	1 mM
4	A4	A	4	128	42.265	466501	1548.34	Target 1	I	MTHFR_c034_R388Q	0.1 mg/ml	SAM	1 mM
4	A4	A	4	129	42.402	467710	1525.79	Target 1	I	MTHFR_c034_R388Q	0.1 mg/ml	SAM	1 mM
4	A4	A	4	130	42.539	468181	1459.72	Target 1	I	MTHFR_c034_R388Q	0.1 mg/ml	SAM	1 mM
4	A4	A	4	131	42.676	465711	1331.64	Target 1	I	MTHFR_c034_R388Q	0.1 mg/ml	SAM	1 mM
4	A4	A	4	132	42.813	465895	1149.83	Target 1	I	MTHFR_c034_R388Q	0.1 mg/ml	SAM	1 mM
4	A4	A	4	133	42.949	466223	947.53	Target 1	I	MTHFR_c034_R388Q	0.1 mg/ml	SAM	1 mM
4	A4	A	4	134	43.086	466415	768.38	Target 1	I	MTHFR_c034_R388Q	0.1 mg/ml	SAM	1 mM
4	A4	A	4	135	43.223	465703	642.2	Target 1	I	MTHFR_c034_R388Q	0.1 mg/ml	SAM	1 mM
4	A4	A	4	136	43.36	466440	566.78	Target 1	I	MTHFR_c034_R388Q	0.1 mg/ml	SAM	1 mM
4	A4	A	4	137	43.497	464430	515.61	Target 1	I	MTHFR_c034_R388Q	0.1 mg/ml	SAM	1 mM
4	A4	A	4	138	43.634	464036	461.26	Target 1	I	MTHFR_c034_R388Q	0.1 mg/ml	SAM	1 mM
4	A4	A	4	139	43.77	466654	391.03	Target 1	I	MTHFR_c034_R388Q	0.1 mg/ml	SAM	1 mM
4	A4	A	4	140	43.907	464912	299.69	Target 1	I	MTHFR_c034_R388Q	0.1 mg/ml	SAM	1 mM
4	A4	A	4	141	44.044	464142	170.71	Target 1	I	MTHFR_c034_R388Q	0.1 mg/ml	SAM	1 mM
4	A4	A	4	142	44.181	463590	-25.05	Target 1	I	MTHFR_c034_R388Q	0.1 mg/ml	SAM	1 mM
4	A4	A	4	143	44.318	464312	-311.7	Target 1	I	MTHFR_c034_R388Q	0.1 mg/ml	SAM	1 mM
4	A4	A	4	144	44.455	465465	-691.84	Target 1	I	MTHFR_c034_R388Q	0.1 mg/ml	SAM	1 mM
4	A4	A	4	145	44.591	463586	-1148.19	Target 1	I	MTHFR_c034_R388Q	0.1 mg/ml	SAM	1 mM
4	A4	A	4	146	44.728	464710	-1655.24	Target 1	I	MTHFR_c034_R388Q	0.1 mg/ml	SAM	1 mM
4	A4	A	4	147	44.865	464586	-2181.93	Target 1	I	MTHFR_c034_R388Q	0.1 mg/ml	SAM	1 mM
4	A4	A	4	148	45.002	464314	-2683.06	Target 1	I	MTHFR_c034_R388Q	0.1 mg/ml	SAM	1 mM
4	A4	A	4	149	45.139	467208	-3097.98	Target 1	I	MTHFR_c034_R388Q	0.1 mg/ml	SAM	1 mM
4	A4	A	4	150	45.276	466436	-3368.63	Target 1	I	MTHFR_c034_R388Q	0.1 mg/ml	SAM	1 mM
4	A4	A	4	151	45.413	465672	-3465.82	Target 1	I	MTHFR_c034_R388Q	0.1 mg/ml	SAM	1 mM
4	A4	A	4	152	45.549	466908	-3403.43	Target 1	I	MTHFR_c034_R388Q	0.1 mg/ml	SAM	1 mM
4	A4	A	4	153	45.686	468254	-3231.75	Target 1	I	MTHFR_c034_R388Q	0.1 mg/ml	SAM	1 mM
4	A4	A	4	154	45.823	467337	-3024.53	Target 1	I	MTHFR_c034_R388Q	0.1 mg/ml	SAM	1 mM
4	A4	A	4	155	45.96	467403	-2862.32	Target 1	I	MTHFR_c034_R388Q	0.1 mg/ml	SAM	1 mM
4	A4	A	4	156	46.097	466953	-2813.04	Target 1	I	MTHFR_c034_R388Q	0.1 mg/ml	SAM	1 mM
4	A4	A	4	157	46.234	468080	-2905.1	Target 1	I	MTHFR_c034_R388Q	0.1 mg/ml	SAM	1 mM
4	A4	A	4	158	46.37	468504	-3111.49	Target 1	I	MTHFR_c034_R388Q	0.1 mg/ml	SAM	1 mM
4	A4	A	4	159	46.507	469118	-3362.81	Target 1	I	MTHFR_c034_R388Q	0.1 mg/ml	SAM	1 mM
4	A4	A	4	160	46.644	470153	-3589.47	Target 1	I	MTHFR_c034_R388Q	0.1 mg/ml	SAM	1 mM
4	A4	A	4	161	46.781	468994	-3760.51	Target 1	I	MTHFR_c034_R388Q	0.1 mg/ml	SAM	1 mM
4	A4	A	4	162	46.918	469832	-3891.53	Target 1	I	MTHFR_c034_R388Q	0.1 mg/ml	SAM	1 mM
4	A4	A	4	163	47.055	470595	-4016.61	Target 1	I	MTHFR_c034_R388Q	0.1 mg/ml	SAM	1 mM
4	A4	A	4	164	47.192	471276	-4154.31	Target 1	I	MTHFR_c034_R388Q	0.1 mg/ml	SAM	1 mM
4	A4	A	4	165	47.328	471923	-4296.36	Target 1	I	MTHFR_c034_R388Q	0.1 mg/ml	SAM	1 mM
4	A4	A	4	166	47.465	472041	-4423.04	Target 1	I	MTHFR_c034_R388Q	0.1 mg/ml	SAM	1 mM
4	A4	A	4	167	47.602	472365	-4526.44	Target 1	I	MTHFR_c034_R388Q	0.1 mg/ml	SAM	1 mM
4	A4	A	4	168	47.739	473001	-4615.28	Target 1	I	MTHFR_c034_R388Q	0.1 mg/ml	SAM	1 mM
4	A4	A	4	169	47.876	473866	-4706.61	Target 1	I	MTHFR_c034_R388Q	0.1 mg/ml	SAM	1 mM
4	A4	A	4	170	48.013	474297	-4816.98	Target 1	I	MTHFR_c034_R388Q	0.1 mg/ml	SAM	1 mM
4	A4	A	4	171	48.149	475348	-4962.83	Target 1	I	MTHFR_c034_R388Q	0.1 mg/ml	SAM	1 mM
4	A4	A	4	172	48.286	474838	-5163.16	Target 1	I	MTHFR_c034_R388Q	0.1 mg/ml	SAM	1 mM
4	A4	A	4	173	48.423	475161	-5430.86	Target 1	I	MTHFR_c034_R388Q	0.1 mg/ml	SAM	1 mM
4	A4	A	4	174	48.56	477052	-5755.29	Target 1	I	MTHFR_c034_R388Q	0.1 mg/ml	SAM	1 mM
4	A4	A	4	175	48.697	479545	-6100.7	Target 1	I	MTHFR_c034_R388Q	0.1 mg/ml	SAM	1 mM
4	A4	A	4	176	48.834	478475	-6432.72	Target 1	I	MTHFR_c034_R388Q	0.1 mg/ml	SAM	1 mM
4	A4	A	4	177	48.97	479110	-6752	Target 1	I	MTHFR_c034_R388Q	0.1 mg/ml	SAM	1 mM
4	A4	A	4	178	49.107	478872	-7091.95	Target 1	I	MTHFR_c034_R388Q	0.1 mg/ml	SAM	1 mM
4	A4	A	4	179	49.244	480709	-7471	Target 1	I	MTHFR_c034_R388Q	0.1 mg/ml	SAM	1 mM
4	A4	A	4	180	49.381	485239	-7838.92	Target 1	I	MTHFR_c034_R388Q	0.1 mg/ml	SAM	1 mM
4	A4	A	4	181	49.518	484170	-8081	Target 1	I	MTHFR_c034_R388Q	0.1 mg/ml	SAM	1 mM
4	A4	A	4	182	49.655	485225	-8095.86	Target 1	I	MTHFR_c034_R388Q	0.1 mg/ml	SAM	1 mM
4	A4	A	4	183	49.792	484550	-7883.69	Target 1	I	MTHFR_c034_R388Q	0.1 mg/ml	SAM	1 mM
4	A4	A	4	184	49.928	485964	-7569.02	Target 1	I	MTHFR_c034_R388Q	0.1 mg/ml	SAM	1 mM
4	A4	A	4	185	50.065	486844	-7334.64	Target 1	I	MTHFR_c034_R388Q	0.1 mg/ml	SAM	1 mM
4	A4	A	4	186	50.202	488662	-7322.5	Target 1	I	MTHFR_c034_R388Q	0.1 mg/ml	SAM	1 mM
4	A4	A	4	187	50.339	488151	-7569.18	Target 1	I	MTHFR_c034_R388Q	0.1 mg/ml	SAM	1 mM
4	A4	A	4	188	50.476	489257	-8007.24	Target 1	I	MTHFR_c034_R388Q	0.1 mg/ml	SAM	1 mM
4	A4	A	4	189	50.613	492538	-8509.68	Target 1	I	MTHFR_c034_R388Q	0.1 mg/ml	SAM	1 mM
4	A4	A	4	190	50.749	494053	-8948.92	Target 1	I	MTHFR_c034_R388Q	0.1 mg/ml	SAM	1 mM
4	A4	A	4	191	50.886	493788	-9250.82	Target 1	I	MTHFR_c034_R388Q	0.1 mg/ml	SAM	1 mM
4	A4	A	4	192	51.023	494593	-9429.59	Target 1	I	MTHFR_c034_R388Q	0.1 mg/ml	SAM	1 mM
4	A4	A	4	193	51.16	494942	-9578.83	Target 1	I	MTHFR_c034_R388Q	0.1 mg/ml	SAM	1 mM
4	A4	A	4	194	51.297	497800	-9816.05	Target 1	I	MTHFR_c034_R388Q	0.1 mg/ml	SAM	1 mM
4	A4	A	4	195	51.434	500067	-10211.7	Target 1	I	MTHFR_c034_R388Q	0.1 mg/ml	SAM	1 mM
4	A4	A	4	196	51.57	500795	-10753.3	Target 1	I	MTHFR_c034_R388Q	0.1 mg/ml	SAM	1 mM
4	A4	A	4	197	51.707	501217	-11368.2	Target 1	I	MTHFR_c034_R388Q	0.1 mg/ml	SAM	1 mM
4	A4	A	4	198	51.844	504737	-11976.6	Target 1	I	MTHFR_c034_R388Q	0.1 mg/ml	SAM	1 mM
4	A4	A	4	199	51.981	505818	-12528.4	Target 1	I	MTHFR_c034_R388Q	0.1 mg/ml	SAM	1 mM
4	A4	A	4	200	52.118	508076	-13003.4	Target 1	I	MTHFR_c034_R388Q	0.1 mg/ml	SAM	1 mM
4	A4	A	4	201	52.255	508440	-13388.2	Target 1	I	MTHFR_c034_R388Q	0.1 mg/ml	SAM	1 mM
4	A4	A	4	202	52.392	512723	-13661.7	Target 1	I	MTHFR_c034_R388Q	0.1 mg/ml	SAM	1 mM
4	A4	A	4	203	52.528	513666	-13806.3	Target 1	I	MTHFR_c034_R388Q	0.1 mg/ml	SAM	1 mM
4	A4	A	4	204	52.665	516193	-13833.2	Target 1	I	MTHFR_c034_R388Q	0.1 mg/ml	SAM	1 mM
4	A4	A	4	205	52.802	514786	-13806.6	Target 1	I	MTHFR_c034_R388Q	0.1 mg/ml	SAM	1 mM
4	A4	A	4	206	52.939	518043	-13835	Target 1	I	MTHFR_c034_R388Q	0.1 mg/ml	SAM	1 mM
4	A4	A	4	207	53.076	520762	-14022.7	Target 1	I	MTHFR_c034_R388Q	0.1 mg/ml	SAM	1 mM
4	A4	A	4	208	53.213	522061	-14403	Target 1	I	MTHFR_c034_R388Q	0.1 mg/ml	SAM	1 mM
4	A4	A	4	209	53.349	525833	-14899.1	Target 1	I	MTHFR_c034_R388Q	0.1 mg/ml	SAM	1 mM
4	A4	A	4	210	53.486	526812	-15350.4	Target 1	I	MTHFR_c034_R388Q	0.1 mg/ml	SAM	1 mM
4	A4	A	4	211	53.623	530643	-15594.1	Target 1	I	MTHFR_c034_R388Q	0.1 mg/ml	SAM	1 mM
4	A4	A	4	212	53.76	530324	-15555.4	Target 1	I	MTHFR_c034_R388Q	0.1 mg/ml	SAM	1 mM
4	A4	A	4	213	53.897	532174	-15294.2	Target 1	I	MTHFR_c034_R388Q	0.1 mg/ml	SAM	1 mM
4	A4	A	4	214	54.034	534094	-14982	Target 1	I	MTHFR_c034_R388Q	0.1 mg/ml	SAM	1 mM
4	A4	A	4	215	54.171	536010	-14825.6	Target 1	I	MTHFR_c034_R388Q	0.1 mg/ml	SAM	1 mM
4	A4	A	4	216	54.307	536851	-14972.9	Target 1	I	MTHFR_c034_R388Q	0.1 mg/ml	SAM	1 mM
4	A4	A	4	217	54.444	542119	-15451.7	Target 1	I	MTHFR_c034_R388Q	0.1 mg/ml	SAM	1 mM
4	A4	A	4	218	54.581	543557	-16163.7	Target 1	I	MTHFR_c034_R388Q	0.1 mg/ml	SAM	1 mM
4	A4	A	4	219	54.718	544702	-16934.6	Target 1	I	MTHFR_c034_R388Q	0.1 mg/ml	SAM	1 mM
4	A4	A	4	220	54.855	549857	-17590.9	Target 1	I	MTHFR_c034_R388Q	0.1 mg/ml	SAM	1 mM
4	A4	A	4	221	54.992	550185	-18022.7	Target 1	I	MTHFR_c034_R388Q	0.1 mg/ml	SAM	1 mM
4	A4	A	4	222	55.128	553003	-18208.7	Target 1	I	MTHFR_c034_R388Q	0.1 mg/ml	SAM	1 mM
4	A4	A	4	223	55.265	555812	-18200.2	Target 1	I	MTHFR_c034_R388Q	0.1 mg/ml	SAM	1 mM
4	A4	A	4	224	55.402	557873	-18084.3	Target 1	I	MTHFR_c034_R388Q	0.1 mg/ml	SAM	1 mM
4	A4	A	4	225	55.539	559259	-17947	Target 1	I	MTHFR_c034_R388Q	0.1 mg/ml	SAM	1 mM
4	A4	A	4	226	55.676	562455	-17846.2	Target 1	I	MTHFR_c034_R388Q	0.1 mg/ml	SAM	1 mM
4	A4	A	4	227	55.813	564783	-17800.9	Target 1	I	MTHFR_c034_R388Q	0.1 mg/ml	SAM	1 mM
4	A4	A	4	228	55.949	568032	-17794	Target 1	I	MTHFR_c034_R388Q	0.1 mg/ml	SAM	1 mM
4	A4	A	4	229	56.086	568948	-17790	Target 1	I	MTHFR_c034_R388Q	0.1 mg/ml	SAM	1 mM
4	A4	A	4	230	56.223	571068	-17754.6	Target 1	I	MTHFR_c034_R388Q	0.1 mg/ml	SAM	1 mM
4	A4	A	4	231	56.36	574489	-17668.2	Target 1	I	MTHFR_c034_R388Q	0.1 mg/ml	SAM	1 mM
4	A4	A	4	232	56.497	576763	-17523.1	Target 1	I	MTHFR_c034_R388Q	0.1 mg/ml	SAM	1 mM
4	A4	A	4	233	56.634	578196	-17315.4	Target 1	I	MTHFR_c034_R388Q	0.1 mg/ml	SAM	1 mM
4	A4	A	4	234	56.771	579914	-17040.5	Target 1	I	MTHFR_c034_R388Q	0.1 mg/ml	SAM	1 mM
4	A4	A	4	235	56.907	583590	-16698.5	Target 1	I	MTHFR_c034_R388Q	0.1 mg/ml	SAM	1 mM
4	A4	A	4	236	57.044	584230	-16302.4	Target 1	I	MTHFR_c034_R388Q	0.1 mg/ml	SAM	1 mM
4	A4	A	4	237	57.181	586020	-15876.6	Target 1	I	MTHFR_c034_R388Q	0.1 mg/ml	SAM	1 mM
4	A4	A	4	238	57.318	588506	-15446.8	Target 1	I	MTHFR_c034_R388Q	0.1 mg/ml	SAM	1 mM
4	A4	A	4	239	57.455	590653	-15026.6	Target 1	I	MTHFR_c034_R388Q	0.1 mg/ml	SAM	1 mM
4	A4	A	4	240	57.592	590583	-14610.5	Target 1	I	MTHFR_c034_R388Q	0.1 mg/ml	SAM	1 mM
4	A4	A	4	241	57.728	594781	-14173.4	Target 1	I	MTHFR_c034_R388Q	0.1 mg/ml	SAM	1 mM
4	A4	A	4	242	57.865	595624	-13683.5	Target 1	I	MTHFR_c034_R388Q	0.1 mg/ml	SAM	1 mM
4	A4	A	4	243	58.002	595665	-13119.7	Target 1	I	MTHFR_c034_R388Q	0.1 mg/ml	SAM	1 mM
4	A4	A	4	244	58.139	597834	-12485.8	Target 1	I	MTHFR_c034_R388Q	0.1 mg/ml	SAM	1 mM
4	A4	A	4	245	58.276	599394	-11806.5	Target 1	I	MTHFR_c034_R388Q	0.1 mg/ml	SAM	1 mM
4	A4	A	4	246	58.413	599940	-11106.6	Target 1	I	MTHFR_c034_R388Q	0.1 mg/ml	SAM	1 mM
4	A4	A	4	247	58.55	602492	-10388.9	Target 1	I	MTHFR_c034_R388Q	0.1 mg/ml	SAM	1 mM
4	A4	A	4	248	58.686	601866	-9630.29	Target 1	I	MTHFR_c034_R388Q	0.1 mg/ml	SAM	1 mM
4	A4	A	4	249	58.823	602947	-8805.9	Target 1	I	MTHFR_c034_R388Q	0.1 mg/ml	SAM	1 mM
4	A4	A	4	250	58.96	603733	-7919.48	Target 1	I	MTHFR_c034_R388Q	0.1 mg/ml	SAM	1 mM
4	A4	A	4	251	59.097	603418	-7014.86	Target 1	I	MTHFR_c034_R388Q	0.1 mg/ml	SAM	1 mM
4	A4	A	4	252	59.234	604247	-6159.6	Target 1	I	MTHFR_c034_R388Q	0.1 mg/ml	SAM	1 mM
4	A4	A	4	253	59.371	604338	-5406.17	Target 1	I	MTHFR_c034_R388Q	0.1 mg/ml	SAM	1 mM
4	A4	A	4	254	59.507	606183	-4761.66	Target 1	I	MTHFR_c034_R388Q	0.1 mg/ml	SAM	1 mM
4	A4	A	4	255	59.644	605590	-4185.38	Target 1	I	MTHFR_c034_R388Q	0.1 mg/ml	SAM	1 mM
4	A4	A	4	256	59.781	604894	-3617.58	Target 1	I	MTHFR_c034_R388Q	0.1 mg/ml	SAM	1 mM
4	A4	A	4	257	59.918	605552	-3017.48	Target 1	I	MTHFR_c034_R388Q	0.1 mg/ml	SAM	1 mM
4	A4	A	4	258	60.055	604550	-2384.53	Target 1	I	MTHFR_c034_R388Q	0.1 mg/ml	SAM	1 mM
4	A4	A	4	259	60.192	605865	-1743.92	Target 1	I	MTHFR_c034_R388Q	0.1 mg/ml	SAM	1 mM
4	A4	A	4	260	60.328	605961	-1118.9	Target 1	I	MTHFR_c034_R388Q	0.1 mg/ml	SAM	1 mM
4	A4	A	4	261	60.465	604542	-512.91	Target 1	I	MTHFR_c034_R388Q	0.1 mg/ml	SAM	1 mM
4	A4	A	4	262	60.602	602989	78.67	Target 1	I	MTHFR_c034_R388Q	0.1 mg/ml	SAM	1 mM
4	A4	A	4	263	60.739	604499	648.03	Target 1	I	MTHFR_c034_R388Q	0.1 mg/ml	SAM	1 mM
4	A4	A	4	264	60.876	603013	1172.87	Target 1	I	MTHFR_c034_R388Q	0.1 mg/ml	SAM	1 mM
4	A4	A	4	265	61.013	603240	1639	Target 1	I	MTHFR_c034_R388Q	0.1 mg/ml	SAM	1 mM
4	A4	A	4	266	61.15	603555	2060.24	Target 1	I	MTHFR_c034_R388Q	0.1 mg/ml	SAM	1 mM
4	A4	A	4	267	61.286	600538	2471.18	Target 1	I	MTHFR_c034_R388Q	0.1 mg/ml	SAM	1 mM
4	A4	A	4	268	61.423	600610	2894.32	Target 1	I	MTHFR_c034_R388Q	0.1 mg/ml	SAM	1 mM
4	A4	A	4	269	61.56	600621	3318.29	Target 1	I	MTHFR_c034_R388Q	0.1 mg/ml	SAM	1 mM
4	A4	A	4	270	61.697	598443	3711.85	Target 1	I	MTHFR_c034_R388Q	0.1 mg/ml	SAM	1 mM
4	A4	A	4	271	61.834	599288	4062.75	Target 1	I	MTHFR_c034_R388Q	0.1 mg/ml	SAM	1 mM
4	A4	A	4	272	61.971	599064	4401.48	Target 1	I	MTHFR_c034_R388Q	0.1 mg/ml	SAM	1 mM
4	A4	A	4	273	62.107	596747	4785.09	Target 1	I	MTHFR_c034_R388Q	0.1 mg/ml	SAM	1 mM
4	A4	A	4	274	62.244	594650	5245.66	Target 1	I	MTHFR_c034_R388Q	0.1 mg/ml	SAM	1 mM
4	A4	A	4	275	62.381	594084	5992.77	Target 1	I	MTHFR_c034_R388Q	0.1 mg/ml	SAM	1 mM
4	A4	A	4	276	62.518	592941	6906.87	Target 1	I	MTHFR_c034_R388Q	0.1 mg/ml	SAM	1 mM
4	A4	A	4	277	62.655	592643	7544.62	Target 1	I	MTHFR_c034_R388Q	0.1 mg/ml	SAM	1 mM
4	A4	A	4	278	62.792	592014	7834.83	Target 1	I	MTHFR_c034_R388Q	0.1 mg/ml	SAM	1 mM
4	A4	A	4	279	62.929	590198	7845.31	Target 1	I	MTHFR_c034_R388Q	0.1 mg/ml	SAM	1 mM
4	A4	A	4	280	63.065	588336	7700.49	Target 1	I	MTHFR_c034_R388Q	0.1 mg/ml	SAM	1 mM
4	A4	A	4	281	63.202	587555	7478.63	Target 1	I	MTHFR_c034_R388Q	0.1 mg/ml	SAM	1 mM
4	A4	A	4	282	63.339	587919	7178.77	Target 1	I	MTHFR_c034_R388Q	0.1 mg/ml	SAM	1 mM
4	A4	A	4	283	63.476	586601	6777.82	Target 1	I	MTHFR_c034_R388Q	0.1 mg/ml	SAM	1 mM
4	A4	A	4	284	63.613	586270	6303.65	Target 1	I	MTHFR_c034_R388Q	0.1 mg/ml	SAM	1 mM
4	A4	A	4	285	63.75	583842	5847.03	Target 1	I	MTHFR_c034_R388Q	0.1 mg/ml	SAM	1 mM
4	A4	A	4	286	63.886	584356	5512.67	Target 1	I	MTHFR_c034_R388Q	0.1 mg/ml	SAM	1 mM
4	A4	A	4	287	64.023	582486	5436.39	Target 1	I	MTHFR_c034_R388Q	0.1 mg/ml	SAM	1 mM
4	A4	A	4	288	64.16	582659	5471.57	Target 1	I	MTHFR_c034_R388Q	0.1 mg/ml	SAM	1 mM
4	A4	A	4	289	64.297	582271	5749.33	Target 1	I	MTHFR_c034_R388Q	0.1 mg/ml	SAM	1 mM
4	A4	A	4	290	64.434	579624	6336.75	Target 1	I	MTHFR_c034_R388Q	0.1 mg/ml	SAM	1 mM
4	A4	A	4	291	64.571	579029	7187.55	Target 1	I	MTHFR_c034_R388Q	0.1 mg/ml	SAM	1 mM
4	A4	A	4	292	64.707	576388	8187.37	Target 1	I	MTHFR_c034_R388Q	0.1 mg/ml	SAM	1 mM
4	A4	A	4	293	64.844	574773	9122.07	Target 1	I	MTHFR_c034_R388Q	0.1 mg/ml	SAM	1 mM
4	A4	A	4	294	64.981	576113	9763.41	Target 1	I	MTHFR_c034_R388Q	0.1 mg/ml	SAM	1 mM
4	A4	A	4	295	65.118	574632	9990.73	Target 1	I	MTHFR_c034_R388Q	0.1 mg/ml	SAM	1 mM
4	A4	A	4	296	65.255	571384	9842.03	Target 1	I	MTHFR_c034_R388Q	0.1 mg/ml	SAM	1 mM
4	A4	A	4	297	65.392	571629	9466.89	Target 1	I	MTHFR_c034_R388Q	0.1 mg/ml	SAM	1 mM
4	A4	A	4	298	65.529	571066	9019.53	Target 1	I	MTHFR_c034_R388Q	0.1 mg/ml	SAM	1 mM
4	A4	A	4	299	65.665	569567	8578.23	Target 1	I	MTHFR_c034_R388Q	0.1 mg/ml	SAM	1 mM
4	A4	A	4	300	65.802	568326	8143.94	Target 1	I	MTHFR_c034_R388Q	0.1 mg/ml	SAM	1 mM
4	A4	A	4	301	65.939	566887	7686.91	Target 1	I	MTHFR_c034_R388Q	0.1 mg/ml	SAM	1 mM
4	A4	A	4	302	66.076	566738	7209.05	Target 1	I	MTHFR_c034_R388Q	0.1 mg/ml	SAM	1 mM
4	A4	A	4	303	66.213	566727	6771.81	Target 1	I	MTHFR_c034_R388Q	0.1 mg/ml	SAM	1 mM
4	A4	A	4	304	66.35	566300	6483.18	Target 1	I	MTHFR_c034_R388Q	0.1 mg/ml	SAM	1 mM
4	A4	A	4	305	66.486	563014	6431.92	Target 1	I	MTHFR_c034_R388Q	0.1 mg/ml	SAM	1 mM
4	A4	A	4	306	66.623	561632	6603.08	Target 1	I	MTHFR_c034_R388Q	0.1 mg/ml	SAM	1 mM
4	A4	A	4	307	66.76	561072	6844.12	Target 1	I	MTHFR_c034_R388Q	0.1 mg/ml	SAM	1 mM
4	A4	A	4	308	66.897	561688	6938.2	Target 1	I	MTHFR_c034_R388Q	0.1 mg/ml	SAM	1 mM
4	A4	A	4	309	67.034	559748	6742.1	Target 1	I	MTHFR_c034_R388Q	0.1 mg/ml	SAM	1 mM
4	A4	A	4	310	67.171	559837	6288.96	Target 1	I	MTHFR_c034_R388Q	0.1 mg/ml	SAM	1 mM
4	A4	A	4	311	67.308	558362	5762.65	Target 1	I	MTHFR_c034_R388Q	0.1 mg/ml	SAM	1 mM
4	A4	A	4	312	67.444	557752	5441.09	Target 1	I	MTHFR_c034_R388Q	0.1 mg/ml	SAM	1 mM
4	A4	A	4	313	67.581	555027	5380.59	Target 1	I	MTHFR_c034_R388Q	0.1 mg/ml	SAM	1 mM
4	A4	A	4	314	67.718	556602	5466.9	Target 1	I	MTHFR_c034_R388Q	0.1 mg/ml	SAM	1 mM
4	A4	A	4	315	67.855	556095	5881.15	Target 1	I	MTHFR_c034_R388Q	0.1 mg/ml	SAM	1 mM
4	A4	A	4	316	67.992	554240	6612.64	Target 1	I	MTHFR_c034_R388Q	0.1 mg/ml	SAM	1 mM
4	A4	A	4	317	68.129	550271	7586.28	Target 1	I	MTHFR_c034_R388Q	0.1 mg/ml	SAM	1 mM
4	A4	A	4	318	68.265	549395	8659.02	Target 1	I	MTHFR_c034_R388Q	0.1 mg/ml	SAM	1 mM
4	A4	A	4	319	68.402	549597	9564.88	Target 1	I	MTHFR_c034_R388Q	0.1 mg/ml	SAM	1 mM
4	A4	A	4	320	68.539	548344	10025.3	Target 1	I	MTHFR_c034_R388Q	0.1 mg/ml	SAM	1 mM
4	A4	A	4	321	68.676	548048	9910.5	Target 1	I	MTHFR_c034_R388Q	0.1 mg/ml	SAM	1 mM
4	A4	A	4	322	68.813	545800	9319.24	Target 1	I	MTHFR_c034_R388Q	0.1 mg/ml	SAM	1 mM
4	A4	A	4	323	68.95	545129	8506.85	Target 1	I	MTHFR_c034_R388Q	0.1 mg/ml	SAM	1 mM
4	A4	A	4	324	69.086	545147	7731.27	Target 1	I	MTHFR_c034_R388Q	0.1 mg/ml	SAM	1 mM
4	A4	A	4	325	69.223	542962	7141.5	Target 1	I	MTHFR_c034_R388Q	0.1 mg/ml	SAM	1 mM
4	A4	A	4	326	69.36	543406	6762.1	Target 1	I	MTHFR_c034_R388Q	0.1 mg/ml	SAM	1 mM
4	A4	A	4	327	69.497	541706	6545.42	Target 1	I	MTHFR_c034_R388Q	0.1 mg/ml	SAM	1 mM
4	A4	A	4	328	69.634	540098	6421.05	Target 1	I	MTHFR_c034_R388Q	0.1 mg/ml	SAM	1 mM
4	A4	A	4	329	69.771	538865	6324	Target 1	I	MTHFR_c034_R388Q	0.1 mg/ml	SAM	1 mM
4	A4	A	4	330	69.908	540350	6217.33	Target 1	I	MTHFR_c034_R388Q	0.1 mg/ml	SAM	1 mM
4	A4	A	4	331	70.044	537970	6117	Target 1	I	MTHFR_c034_R388Q	0.1 mg/ml	SAM	1 mM
4	A4	A	4	332	70.181	537425	6093.45	Target 1	I	MTHFR_c034_R388Q	0.1 mg/ml	SAM	1 mM
4	A4	A	4	333	70.318	535734	6226.7	Target 1	I	MTHFR_c034_R388Q	0.1 mg/ml	SAM	1 mM
4	A4	A	4	334	70.455	534713	6536.09	Target 1	I	MTHFR_c034_R388Q	0.1 mg/ml	SAM	1 mM
4	A4	A	4	335	70.592	534128	6946.6	Target 1	I	MTHFR_c034_R388Q	0.1 mg/ml	SAM	1 mM
4	A4	A	4	336	70.729	532081	7325.58	Target 1	I	MTHFR_c034_R388Q	0.1 mg/ml	SAM	1 mM
4	A4	A	4	337	70.865	532370	7567.52	Target 1	I	MTHFR_c034_R388Q	0.1 mg/ml	SAM	1 mM
4	A4	A	4	338	71.002	530864	7655.77	Target 1	I	MTHFR_c034_R388Q	0.1 mg/ml	SAM	1 mM
4	A4	A	4	339	71.139	530454	7662.04	Target 1	I	MTHFR_c034_R388Q	0.1 mg/ml	SAM	1 mM
4	A4	A	4	340	71.276	528213	7685.71	Target 1	I	MTHFR_c034_R388Q	0.1 mg/ml	SAM	1 mM
4	A4	A	4	341	71.413	526602	7785.76	Target 1	I	MTHFR_c034_R388Q	0.1 mg/ml	SAM	1 mM
4	A4	A	4	342	71.55	528354	7944.84	Target 1	I	MTHFR_c034_R388Q	0.1 mg/ml	SAM	1 mM
4	A4	A	4	343	71.687	524644	8081.1	Target 1	I	MTHFR_c034_R388Q	0.1 mg/ml	SAM	1 mM
4	A4	A	4	344	71.823	523747	8089.12	Target 1	I	MTHFR_c034_R388Q	0.1 mg/ml	SAM	1 mM
4	A4	A	4	345	71.96	522828	7885.15	Target 1	I	MTHFR_c034_R388Q	0.1 mg/ml	SAM	1 mM
4	A4	A	4	346	72.097	522554	7453.64	Target 1	I	MTHFR_c034_R388Q	0.1 mg/ml	SAM	1 mM
4	A4	A	4	347	72.234	522916	6881.12	Target 1	I	MTHFR_c034_R388Q	0.1 mg/ml	SAM	1 mM
4	A4	A	4	348	72.371	521844	6351.9	Target 1	I	MTHFR_c034_R388Q	0.1 mg/ml	SAM	1 mM
4	A4	A	4	349	72.508	519769	6072.27	Target 1	I	MTHFR_c034_R388Q	0.1 mg/ml	SAM	1 mM
4	A4	A	4	350	72.644	517833	6157.22	Target 1	I	MTHFR_c034_R388Q	0.1 mg/ml	SAM	1 mM
4	A4	A	4	351	72.781	518200	6559.21	Target 1	I	MTHFR_c034_R388Q	0.1 mg/ml	SAM	1 mM
4	A4	A	4	352	72.918	516824	7099.47	Target 1	I	MTHFR_c034_R388Q	0.1 mg/ml	SAM	1 mM
4	A4	A	4	353	73.055	515386	7581.34	Target 1	I	MTHFR_c034_R388Q	0.1 mg/ml	SAM	1 mM
4	A4	A	4	354	73.192	515303	7895.84	Target 1	I	MTHFR_c034_R388Q	0.1 mg/ml	SAM	1 mM
4	A4	A	4	355	73.329	513094	8037.45	Target 1	I	MTHFR_c034_R388Q	0.1 mg/ml	SAM	1 mM
4	A4	A	4	356	73.465	512162	8052.55	Target 1	I	MTHFR_c034_R388Q	0.1 mg/ml	SAM	1 mM
4	A4	A	4	357	73.602	511346	7985.78	Target 1	I	MTHFR_c034_R388Q	0.1 mg/ml	SAM	1 mM
4	A4	A	4	358	73.739	510534	7873.52	Target 1	I	MTHFR_c034_R388Q	0.1 mg/ml	SAM	1 mM
4	A4	A	4	359	73.876	510167	7767.52	Target 1	I	MTHFR_c034_R388Q	0.1 mg/ml	SAM	1 mM
4	A4	A	4	360	74.013	509666	7739.4	Target 1	I	MTHFR_c034_R388Q	0.1 mg/ml	SAM	1 mM
4	A4	A	4	361	74.15	505916	7833.19	Target 1	I	MTHFR_c034_R388Q	0.1 mg/ml	SAM	1 mM
4	A4	A	4	362	74.287	506058	8011.28	Target 1	I	MTHFR_c034_R388Q	0.1 mg/ml	SAM	1 mM
4	A4	A	4	363	74.423	504846	8149.52	Target 1	I	MTHFR_c034_R388Q	0.1 mg/ml	SAM	1 mM
4	A4	A	4	364	74.56	504682	8102.95	Target 1	I	MTHFR_c034_R388Q	0.1 mg/ml	SAM	1 mM
4	A4	A	4	365	74.697	503303	7793.28	Target 1	I	MTHFR_c034_R388Q	0.1 mg/ml	SAM	1 mM
4	A4	A	4	366	74.834	501357	7254.74	Target 1	I	MTHFR_c034_R388Q	0.1 mg/ml	SAM	1 mM
4	A4	A	4	367	74.971	502874	6612.18	Target 1	I	MTHFR_c034_R388Q	0.1 mg/ml	SAM	1 mM
4	A4	A	4	368	75.108	499208	6028.25	Target 1	I	MTHFR_c034_R388Q	0.1 mg/ml	SAM	1 mM
4	A4	A	4	369	75.244	501914	5656.73	Target 1	I	MTHFR_c034_R388Q	0.1 mg/ml	SAM	1 mM
4	A4	A	4	370	75.381	499384	5607.28	Target 1	I	MTHFR_c034_R388Q	0.1 mg/ml	SAM	1 mM
4	A4	A	4	371	75.518	497242	5911.6	Target 1	I	MTHFR_c034_R388Q	0.1 mg/ml	SAM	1 mM
[truncated: 12,637 more rows]

## Sheet: Sup. Fig 8b
Sup. Fig 8b
DSF: FAD Emission run 2
Well	Well.Position	Row	Column	Reading	Temperature	Fluorescence	Derivative	Target.Name	Replicates	Target	Target_conc	Ligand	Ligand_conc
1	A1	A	1	1	24.854	739978	26359.2	Target 1	I	MTHFR_c034_WT	0.1 mg/ml	SAM	1 mM
1	A1	A	1	2	24.991	736666	25530.8	Target 1	I	MTHFR_c034_WT	0.1 mg/ml	SAM	1 mM
1	A1	A	1	3	25.128	731263	24359.1	Target 1	I	MTHFR_c034_WT	0.1 mg/ml	SAM	1 mM
1	A1	A	1	4	25.265	728040	22814.3	Target 1	I	MTHFR_c034_WT	0.1 mg/ml	SAM	1 mM
1	A1	A	1	5	25.402	729380	21049	Target 1	I	MTHFR_c034_WT	0.1 mg/ml	SAM	1 mM
1	A1	A	1	6	25.539	726125	19329.4	Target 1	I	MTHFR_c034_WT	0.1 mg/ml	SAM	1 mM
1	A1	A	1	7	25.676	720793	17888.4	Target 1	I	MTHFR_c034_WT	0.1 mg/ml	SAM	1 mM
1	A1	A	1	8	25.813	720177	16809.2	Target 1	I	MTHFR_c034_WT	0.1 mg/ml	SAM	1 mM
1	A1	A	1	9	25.95	717754	16017.8	Target 1	I	MTHFR_c034_WT	0.1 mg/ml	SAM	1 mM
1	A1	A	1	10	26.087	716340	15379.1	Target 1	I	MTHFR_c034_WT	0.1 mg/ml	SAM	1 mM
1	A1	A	1	11	26.224	715548	14809.5	Target 1	I	MTHFR_c034_WT	0.1 mg/ml	SAM	1 mM
1	A1	A	1	12	26.362	711004	14325.2	Target 1	I	MTHFR_c034_WT	0.1 mg/ml	SAM	1 mM
1	A1	A	1	13	26.499	709241	14005.2	Target 1	I	MTHFR_c034_WT	0.1 mg/ml	SAM	1 mM
1	A1	A	1	14	26.636	706649	13906.5	Target 1	I	MTHFR_c034_WT	0.1 mg/ml	SAM	1 mM
1	A1	A	1	15	26.773	706361	13989.7	Target 1	I	MTHFR_c034_WT	0.1 mg/ml	SAM	1 mM
1	A1	A	1	16	26.91	704431	14106	Target 1	I	MTHFR_c034_WT	0.1 mg/ml	SAM	1 mM
1	A1	A	1	17	27.047	700370	14061.7	Target 1	I	MTHFR_c034_WT	0.1 mg/ml	SAM	1 mM
1	A1	A	1	18	27.184	702910	13726.2	Target 1	I	MTHFR_c034_WT	0.1 mg/ml	SAM	1 mM
1	A1	A	1	19	27.321	699510	13115.5	Target 1	I	MTHFR_c034_WT	0.1 mg/ml	SAM	1 mM
1	A1	A	1	20	27.458	695426	12389.8	Target 1	I	MTHFR_c034_WT	0.1 mg/ml	SAM	1 mM
1	A1	A	1	21	27.595	693558	11762.7	Target 1	I	MTHFR_c034_WT	0.1 mg/ml	SAM	1 mM
1	A1	A	1	22	27.732	691758	11386.8	Target 1	I	MTHFR_c034_WT	0.1 mg/ml	SAM	1 mM
1	A1	A	1	23	27.869	690360	11294.2	Target 1	I	MTHFR_c034_WT	0.1 mg/ml	SAM	1 mM
1	A1	A	1	24	28.006	690940	11408.5	Target 1	I	MTHFR_c034_WT	0.1 mg/ml	SAM	1 mM
1	A1	A	1	25	28.143	688474	11595.9	Target 1	I	MTHFR_c034_WT	0.1 mg/ml	SAM	1 mM
1	A1	A	1	26	28.281	683844	11715.9	Target 1	I	MTHFR_c034_WT	0.1 mg/ml	SAM	1 mM
1	A1	A	1	27	28.418	686842	11657.4	Target 1	I	MTHFR_c034_WT	0.1 mg/ml	SAM	1 mM
1	A1	A	1	28	28.555	682444	11371	Target 1	I	MTHFR_c034_WT	0.1 mg/ml	SAM	1 mM
1	A1	A	1	29	28.692	681150	10890.8	Target 1	I	MTHFR_c034_WT	0.1 mg/ml	SAM	1 mM
1	A1	A	1	30	28.829	677903	10325.1	Target 1	I	MTHFR_c034_WT	0.1 mg/ml	SAM	1 mM
1	A1	A	1	31	28.966	677372	9813.08	Target 1	I	MTHFR_c034_WT	0.1 mg/ml	SAM	1 mM
1	A1	A	1	32	29.103	677173	9468.19	Target 1	I	MTHFR_c034_WT	0.1 mg/ml	SAM	1 mM
1	A1	A	1	33	29.24	673668	9346.12	Target 1	I	MTHFR_c034_WT	0.1 mg/ml	SAM	1 mM
1	A1	A	1	34	29.377	674354	9453.29	Target 1	I	MTHFR_c034_WT	0.1 mg/ml	SAM	1 mM
1	A1	A	1	35	29.514	673644	9776.12	Target 1	I	MTHFR_c034_WT	0.1 mg/ml	SAM	1 mM
1	A1	A	1	36	29.651	668808	10298.1	Target 1	I	MTHFR_c034_WT	0.1 mg/ml	SAM	1 mM
1	A1	A	1	37	29.788	670482	10979.9	Target 1	I	MTHFR_c034_WT	0.1 mg/ml	SAM	1 mM
1	A1	A	1	38	29.925	669082	11722.3	Target 1	I	MTHFR_c034_WT	0.1 mg/ml	SAM	1 mM
1	A1	A	1	39	30.062	667316	12349.1	Target 1	I	MTHFR_c034_WT	0.1 mg/ml	SAM	1 mM
1	A1	A	1	40	30.2	664496	12649.4	Target 1	I	MTHFR_c034_WT	0.1 mg/ml	SAM	1 mM
1	A1	A	1	41	30.337	667005	12473.9	Target 1	I	MTHFR_c034_WT	0.1 mg/ml	SAM	1 mM
1	A1	A	1	42	30.474	662705	11830.4	Target 1	I	MTHFR_c034_WT	0.1 mg/ml	SAM	1 mM
1	A1	A	1	43	30.611	663892	10913	Target 1	I	MTHFR_c034_WT	0.1 mg/ml	SAM	1 mM
1	A1	A	1	44	30.748	661737	10025.1	Target 1	I	MTHFR_c034_WT	0.1 mg/ml	SAM	1 mM
1	A1	A	1	45	30.885	661662	9435.15	Target 1	I	MTHFR_c034_WT	0.1 mg/ml	SAM	1 mM
1	A1	A	1	46	31.022	659951	9242.12	Target 1	I	MTHFR_c034_WT	0.1 mg/ml	SAM	1 mM
1	A1	A	1	47	31.159	657057	9349.13	Target 1	I	MTHFR_c034_WT	0.1 mg/ml	SAM	1 mM
1	A1	A	1	48	31.296	656344	9547.6	Target 1	I	MTHFR_c034_WT	0.1 mg/ml	SAM	1 mM
1	A1	A	1	49	31.433	658648	9642.88	Target 1	I	MTHFR_c034_WT	0.1 mg/ml	SAM	1 mM
1	A1	A	1	50	31.57	655856	9529.13	Target 1	I	MTHFR_c034_WT	0.1 mg/ml	SAM	1 mM
1	A1	A	1	51	31.707	654260	9186.11	Target 1	I	MTHFR_c034_WT	0.1 mg/ml	SAM	1 mM
1	A1	A	1	52	31.844	650688	8645.1	Target 1	I	MTHFR_c034_WT	0.1 mg/ml	SAM	1 mM
1	A1	A	1	53	31.982	650676	7984.22	Target 1	I	MTHFR_c034_WT	0.1 mg/ml	SAM	1 mM
1	A1	A	1	54	32.119	650753	7346.63	Target 1	I	MTHFR_c034_WT	0.1 mg/ml	SAM	1 mM
1	A1	A	1	55	32.256	648690	6936.13	Target 1	I	MTHFR_c034_WT	0.1 mg/ml	SAM	1 mM
1	A1	A	1	56	32.393	645385	6863.77	Target 1	I	MTHFR_c034_WT	0.1 mg/ml	SAM	1 mM
1	A1	A	1	57	32.53	644908	7178.56	Target 1	I	MTHFR_c034_WT	0.1 mg/ml	SAM	1 mM
1	A1	A	1	58	32.667	646006	7815.7	Target 1	I	MTHFR_c034_WT	0.1 mg/ml	SAM	1 mM
1	A1	A	1	59	32.804	644688	8565.67	Target 1	I	MTHFR_c034_WT	0.1 mg/ml	SAM	1 mM
1	A1	A	1	60	32.941	644351	9149.42	Target 1	I	MTHFR_c034_WT	0.1 mg/ml	SAM	1 mM
1	A1	A	1	61	33.078	642163	9368.2	Target 1	I	MTHFR_c034_WT	0.1 mg/ml	SAM	1 mM
1	A1	A	1	62	33.215	641836	9162.97	Target 1	I	MTHFR_c034_WT	0.1 mg/ml	SAM	1 mM
1	A1	A	1	63	33.352	639441	8634.6	Target 1	I	MTHFR_c034_WT	0.1 mg/ml	SAM	1 mM
1	A1	A	1	64	33.489	637814	7996.71	Target 1	I	MTHFR_c034_WT	0.1 mg/ml	SAM	1 mM
1	A1	A	1	65	33.626	635443	7468.24	Target 1	I	MTHFR_c034_WT	0.1 mg/ml	SAM	1 mM
1	A1	A	1	66	33.763	634551	7186.17	Target 1	I	MTHFR_c034_WT	0.1 mg/ml	SAM	1 mM
1	A1	A	1	67	33.901	635495	7101.34	Target 1	I	MTHFR_c034_WT	0.1 mg/ml	SAM	1 mM
1	A1	A	1	68	34.038	634891	7106.61	Target 1	I	MTHFR_c034_WT	0.1 mg/ml	SAM	1 mM
1	A1	A	1	69	34.175	633985	7102	Target 1	I	MTHFR_c034_WT	0.1 mg/ml	SAM	1 mM
1	A1	A	1	70	34.312	631367	7058.01	Target 1	I	MTHFR_c034_WT	0.1 mg/ml	SAM	1 mM
1	A1	A	1	71	34.449	631685	7017.16	Target 1	I	MTHFR_c034_WT	0.1 mg/ml	SAM	1 mM
1	A1	A	1	72	34.586	629396	7039.52	Target 1	I	MTHFR_c034_WT	0.1 mg/ml	SAM	1 mM
1	A1	A	1	73	34.723	629233	7144.73	Target 1	I	MTHFR_c034_WT	0.1 mg/ml	SAM	1 mM
1	A1	A	1	74	34.86	628776	7295.27	Target 1	I	MTHFR_c034_WT	0.1 mg/ml	SAM	1 mM
1	A1	A	1	75	34.997	628393	7425.96	Target 1	I	MTHFR_c034_WT	0.1 mg/ml	SAM	1 mM
1	A1	A	1	76	35.134	626812	7490.92	Target 1	I	MTHFR_c034_WT	0.1 mg/ml	SAM	1 mM
1	A1	A	1	77	35.271	625222	7470.45	Target 1	I	MTHFR_c034_WT	0.1 mg/ml	SAM	1 mM
1	A1	A	1	78	35.408	623982	7391.44	Target 1	I	MTHFR_c034_WT	0.1 mg/ml	SAM	1 mM
1	A1	A	1	79	35.545	623395	7293.13	Target 1	I	MTHFR_c034_WT	0.1 mg/ml	SAM	1 mM
1	A1	A	1	80	35.682	623633	7200.62	Target 1	I	MTHFR_c034_WT	0.1 mg/ml	SAM	1 mM
1	A1	A	1	81	35.82	620844	7127.47	Target 1	I	MTHFR_c034_WT	0.1 mg/ml	SAM	1 mM
1	A1	A	1	82	35.957	619395	7068.01	Target 1	I	MTHFR_c034_WT	0.1 mg/ml	SAM	1 mM
1	A1	A	1	83	36.094	620995	7002.5	Target 1	I	MTHFR_c034_WT	0.1 mg/ml	SAM	1 mM
1	A1	A	1	84	36.231	618419	6912.29	Target 1	I	MTHFR_c034_WT	0.1 mg/ml	SAM	1 mM
1	A1	A	1	85	36.368	617584	6797.03	Target 1	I	MTHFR_c034_WT	0.1 mg/ml	SAM	1 mM
1	A1	A	1	86	36.505	616421	6674.98	Target 1	I	MTHFR_c034_WT	0.1 mg/ml	SAM	1 mM
1	A1	A	1	87	36.642	615611	6560.68	Target 1	I	MTHFR_c034_WT	0.1 mg/ml	SAM	1 mM
1	A1	A	1	88	36.779	613973	6447.63	Target 1	I	MTHFR_c034_WT	0.1 mg/ml	SAM	1 mM
1	A1	A	1	89	36.916	616200	6318.66	Target 1	I	MTHFR_c034_WT	0.1 mg/ml	SAM	1 mM
1	A1	A	1	90	37.053	612457	6178.44	Target 1	I	MTHFR_c034_WT	0.1 mg/ml	SAM	1 mM
1	A1	A	1	91	37.19	611884	6071.35	Target 1	I	MTHFR_c034_WT	0.1 mg/ml	SAM	1 mM
1	A1	A	1	92	37.327	610766	6050.87	Target 1	I	MTHFR_c034_WT	0.1 mg/ml	SAM	1 mM
1	A1	A	1	93	37.464	610813	6120.8	Target 1	I	MTHFR_c034_WT	0.1 mg/ml	SAM	1 mM
1	A1	A	1	94	37.602	610353	6206.07	Target 1	I	MTHFR_c034_WT	0.1 mg/ml	SAM	1 mM
1	A1	A	1	95	37.739	611509	6190.42	Target 1	I	MTHFR_c034_WT	0.1 mg/ml	SAM	1 mM
1	A1	A	1	96	37.876	606664	5999.85	Target 1	I	MTHFR_c034_WT	0.1 mg/ml	SAM	1 mM
1	A1	A	1	97	38.013	606886	5665.4	Target 1	I	MTHFR_c034_WT	0.1 mg/ml	SAM	1 mM
1	A1	A	1	98	38.15	605996	5313.21	Target 1	I	MTHFR_c034_WT	0.1 mg/ml	SAM	1 mM
1	A1	A	1	99	38.287	605708	5087.15	Target 1	I	MTHFR_c034_WT	0.1 mg/ml	SAM	1 mM
1	A1	A	1	100	38.424	605433	5062.07	Target 1	I	MTHFR_c034_WT	0.1 mg/ml	SAM	1 mM
1	A1	A	1	101	38.561	605724	5202.76	Target 1	I	MTHFR_c034_WT	0.1 mg/ml	SAM	1 mM
1	A1	A	1	102	38.698	603580	5386.34	Target 1	I	MTHFR_c034_WT	0.1 mg/ml	SAM	1 mM
1	A1	A	1	103	38.835	604389	5474.29	Target 1	I	MTHFR_c034_WT	0.1 mg/ml	SAM	1 mM
1	A1	A	1	104	38.972	602777	5390.43	Target 1	I	MTHFR_c034_WT	0.1 mg/ml	SAM	1 mM
1	A1	A	1	105	39.109	600858	5162.59	Target 1	I	MTHFR_c034_WT	0.1 mg/ml	SAM	1 mM
1	A1	A	1	106	39.246	599602	4905.81	Target 1	I	MTHFR_c034_WT	0.1 mg/ml	SAM	1 mM
1	A1	A	1	107	39.383	602059	4756.64	Target 1	I	MTHFR_c034_WT	0.1 mg/ml	SAM	1 mM
1	A1	A	1	108	39.521	598878	4796.43	Target 1	I	MTHFR_c034_WT	0.1 mg/ml	SAM	1 mM
1	A1	A	1	109	39.658	599850	5014.33	Target 1	I	MTHFR_c034_WT	0.1 mg/ml	SAM	1 mM
1	A1	A	1	110	39.795	600357	5323.33	Target 1	I	MTHFR_c034_WT	0.1 mg/ml	SAM	1 mM
1	A1	A	1	111	39.932	598096	5612.88	Target 1	I	MTHFR_c034_WT	0.1 mg/ml	SAM	1 mM
1	A1	A	1	112	40.069	595230	5800.59	Target 1	I	MTHFR_c034_WT	0.1 mg/ml	SAM	1 mM
1	A1	A	1	113	40.206	598459	5857.7	Target 1	I	MTHFR_c034_WT	0.1 mg/ml	SAM	1 mM
1	A1	A	1	114	40.343	595129	5806.3	Target 1	I	MTHFR_c034_WT	0.1 mg/ml	SAM	1 mM
1	A1	A	1	115	40.48	594799	5705.08	Target 1	I	MTHFR_c034_WT	0.1 mg/ml	SAM	1 mM
1	A1	A	1	116	40.617	593023	5621.82	Target 1	I	MTHFR_c034_WT	0.1 mg/ml	SAM	1 mM
1	A1	A	1	117	40.754	594091	5598.33	Target 1	I	MTHFR_c034_WT	0.1 mg/ml	SAM	1 mM
1	A1	A	1	118	40.891	592283	5621.2	Target 1	I	MTHFR_c034_WT	0.1 mg/ml	SAM	1 mM
1	A1	A	1	119	41.028	593978	5631.2	Target 1	I	MTHFR_c034_WT	0.1 mg/ml	SAM	1 mM
1	A1	A	1	120	41.165	590560	5572.4	Target 1	I	MTHFR_c034_WT	0.1 mg/ml	SAM	1 mM
1	A1	A	1	121	41.302	588800	5445.45	Target 1	I	MTHFR_c034_WT	0.1 mg/ml	SAM	1 mM
1	A1	A	1	122	41.44	589097	5307.7	Target 1	I	MTHFR_c034_WT	0.1 mg/ml	SAM	1 mM
1	A1	A	1	123	41.577	590153	5213.72	Target 1	I	MTHFR_c034_WT	0.1 mg/ml	SAM	1 mM
1	A1	A	1	124	41.714	589153	5151.8	Target 1	I	MTHFR_c034_WT	0.1 mg/ml	SAM	1 mM
1	A1	A	1	125	41.851	588389	5049.55	Target 1	I	MTHFR_c034_WT	0.1 mg/ml	SAM	1 mM
1	A1	A	1	126	41.988	586711	4851.07	Target 1	I	MTHFR_c034_WT	0.1 mg/ml	SAM	1 mM
1	A1	A	1	127	42.125	584190	4594.84	Target 1	I	MTHFR_c034_WT	0.1 mg/ml	SAM	1 mM
1	A1	A	1	128	42.262	584365	4407.72	Target 1	I	MTHFR_c034_WT	0.1 mg/ml	SAM	1 mM
1	A1	A	1	129	42.399	589265	4415.88	Target 1	I	MTHFR_c034_WT	0.1 mg/ml	SAM	1 mM
1	A1	A	1	130	42.536	584775	4650.15	Target 1	I	MTHFR_c034_WT	0.1 mg/ml	SAM	1 mM
1	A1	A	1	131	42.673	583973	5021.76	Target 1	I	MTHFR_c034_WT	0.1 mg/ml	SAM	1 mM
1	A1	A	1	132	42.81	582312	5379.26	Target 1	I	MTHFR_c034_WT	0.1 mg/ml	SAM	1 mM
1	A1	A	1	133	42.947	584291	5585.87	Target 1	I	MTHFR_c034_WT	0.1 mg/ml	SAM	1 mM
1	A1	A	1	134	43.084	582047	5569.5	Target 1	I	MTHFR_c034_WT	0.1 mg/ml	SAM	1 mM
1	A1	A	1	135	43.222	579760	5336.95	Target 1	I	MTHFR_c034_WT	0.1 mg/ml	SAM	1 mM
1	A1	A	1	136	43.359	580270	4963.44	Target 1	I	MTHFR_c034_WT	0.1 mg/ml	SAM	1 mM
1	A1	A	1	137	43.496	579418	4563.88	Target 1	I	MTHFR_c034_WT	0.1 mg/ml	SAM	1 mM
1	A1	A	1	138	43.633	579951	4243.21	Target 1	I	MTHFR_c034_WT	0.1 mg/ml	SAM	1 mM
1	A1	A	1	139	43.77	579034	4045.23	Target 1	I	MTHFR_c034_WT	0.1 mg/ml	SAM	1 mM
1	A1	A	1	140	43.907	578799	3937.29	Target 1	I	MTHFR_c034_WT	0.1 mg/ml	SAM	1 mM
1	A1	A	1	141	44.044	579147	3843.92	Target 1	I	MTHFR_c034_WT	0.1 mg/ml	SAM	1 mM
1	A1	A	1	142	44.181	574762	3708.57	Target 1	I	MTHFR_c034_WT	0.1 mg/ml	SAM	1 mM
1	A1	A	1	143	44.318	577726	3534.76	Target 1	I	MTHFR_c034_WT	0.1 mg/ml	SAM	1 mM
1	A1	A	1	144	44.455	576571	3374.24	Target 1	I	MTHFR_c034_WT	0.1 mg/ml	SAM	1 mM
1	A1	A	1	145	44.592	577851	3279.06	Target 1	I	MTHFR_c034_WT	0.1 mg/ml	SAM	1 mM
1	A1	A	1	146	44.729	574143	3258.31	Target 1	I	MTHFR_c034_WT	0.1 mg/ml	SAM	1 mM
1	A1	A	1	147	44.866	576195	3269.8	Target 1	I	MTHFR_c034_WT	0.1 mg/ml	SAM	1 mM
1	A1	A	1	148	45.003	575169	3244.55	Target 1	I	MTHFR_c034_WT	0.1 mg/ml	SAM	1 mM
1	A1	A	1	149	45.141	574723	3119.23	Target 1	I	MTHFR_c034_WT	0.1 mg/ml	SAM	1 mM
1	A1	A	1	150	45.278	573563	2863.01	Target 1	I	MTHFR_c034_WT	0.1 mg/ml	SAM	1 mM
1	A1	A	1	151	45.415	573321	2489.97	Target 1	I	MTHFR_c034_WT	0.1 mg/ml	SAM	1 mM
1	A1	A	1	152	45.552	574411	2059.3	Target 1	I	MTHFR_c034_WT	0.1 mg/ml	SAM	1 mM
1	A1	A	1	153	45.689	572173	1656.84	Target 1	I	MTHFR_c034_WT	0.1 mg/ml	SAM	1 mM
1	A1	A	1	154	45.826	574411	1366.3	Target 1	I	MTHFR_c034_WT	0.1 mg/ml	SAM	1 mM
1	A1	A	1	155	45.963	573346	1240.48	Target 1	I	MTHFR_c034_WT	0.1 mg/ml	SAM	1 mM
1	A1	A	1	156	46.1	573972	1292.53	Target 1	I	MTHFR_c034_WT	0.1 mg/ml	SAM	1 mM
1	A1	A	1	157	46.237	572824	1505.43	Target 1	I	MTHFR_c034_WT	0.1 mg/ml	SAM	1 mM
1	A1	A	1	158	46.374	572301	1849.64	Target 1	I	MTHFR_c034_WT	0.1 mg/ml	SAM	1 mM
1	A1	A	1	159	46.511	574476	2292.36	Target 1	I	MTHFR_c034_WT	0.1 mg/ml	SAM	1 mM
1	A1	A	1	160	46.648	571989	2793.48	Target 1	I	MTHFR_c034_WT	0.1 mg/ml	SAM	1 mM
1	A1	A	1	161	46.785	571902	3303.44	Target 1	I	MTHFR_c034_WT	0.1 mg/ml	SAM	1 mM
1	A1	A	1	162	46.923	571287	3769.72	Target 1	I	MTHFR_c034_WT	0.1 mg/ml	SAM	1 mM
1	A1	A	1	163	47.06	570672	4147.29	Target 1	I	MTHFR_c034_WT	0.1 mg/ml	SAM	1 mM
1	A1	A	1	164	47.197	569536	4398.18	Target 1	I	MTHFR_c034_WT	0.1 mg/ml	SAM	1 mM
1	A1	A	1	165	47.334	571784	4486.89	Target 1	I	MTHFR_c034_WT	0.1 mg/ml	SAM	1 mM
1	A1	A	1	166	47.471	567334	4390.5	Target 1	I	MTHFR_c034_WT	0.1 mg/ml	SAM	1 mM
1	A1	A	1	167	47.608	566904	4129.13	Target 1	I	MTHFR_c034_WT	0.1 mg/ml	SAM	1 mM
1	A1	A	1	168	47.745	567015	3789.03	Target 1	I	MTHFR_c034_WT	0.1 mg/ml	SAM	1 mM
1	A1	A	1	169	47.882	569501	3501.35	Target 1	I	MTHFR_c034_WT	0.1 mg/ml	SAM	1 mM
1	A1	A	1	170	48.019	568008	3374.74	Target 1	I	MTHFR_c034_WT	0.1 mg/ml	SAM	1 mM
1	A1	A	1	171	48.156	566540	3435.53	Target 1	I	MTHFR_c034_WT	0.1 mg/ml	SAM	1 mM
1	A1	A	1	172	48.293	565228	3620.98	Target 1	I	MTHFR_c034_WT	0.1 mg/ml	SAM	1 mM
1	A1	A	1	173	48.43	566689	3826.58	Target 1	I	MTHFR_c034_WT	0.1 mg/ml	SAM	1 mM
1	A1	A	1	174	48.567	565479	3960.18	Target 1	I	MTHFR_c034_WT	0.1 mg/ml	SAM	1 mM
1	A1	A	1	175	48.704	564141	3963.79	Target 1	I	MTHFR_c034_WT	0.1 mg/ml	SAM	1 mM
1	A1	A	1	176	48.842	565147	3806.81	Target 1	I	MTHFR_c034_WT	0.1 mg/ml	SAM	1 mM
1	A1	A	1	177	48.979	561672	3478.78	Target 1	I	MTHFR_c034_WT	0.1 mg/ml	SAM	1 mM
1	A1	A	1	178	49.116	564467	2992.81	Target 1	I	MTHFR_c034_WT	0.1 mg/ml	SAM	1 mM
1	A1	A	1	179	49.253	562489	2389.29	Target 1	I	MTHFR_c034_WT	0.1 mg/ml	SAM	1 mM
1	A1	A	1	180	49.39	562707	1730.92	Target 1	I	MTHFR_c034_WT	0.1 mg/ml	SAM	1 mM
1	A1	A	1	181	49.527	564641	1091.51	Target 1	I	MTHFR_c034_WT	0.1 mg/ml	SAM	1 mM
1	A1	A	1	182	49.664	560779	552.96	Target 1	I	MTHFR_c034_WT	0.1 mg/ml	SAM	1 mM
1	A1	A	1	183	49.801	563183	199.11	Target 1	I	MTHFR_c034_WT	0.1 mg/ml	SAM	1 mM
1	A1	A	1	184	49.938	565599	91.13	Target 1	I	MTHFR_c034_WT	0.1 mg/ml	SAM	1 mM
1	A1	A	1	185	50.075	564494	226.01	Target 1	I	MTHFR_c034_WT	0.1 mg/ml	SAM	1 mM
1	A1	A	1	186	50.212	562864	512.38	Target 1	I	MTHFR_c034_WT	0.1 mg/ml	SAM	1 mM
1	A1	A	1	187	50.349	561925	803.11	Target 1	I	MTHFR_c034_WT	0.1 mg/ml	SAM	1 mM
1	A1	A	1	188	50.486	562312	969.33	Target 1	I	MTHFR_c034_WT	0.1 mg/ml	SAM	1 mM
1	A1	A	1	189	50.623	563884	959.9	Target 1	I	MTHFR_c034_WT	0.1 mg/ml	SAM	1 mM
1	A1	A	1	190	50.761	563548	793.98	Target 1	I	MTHFR_c034_WT	0.1 mg/ml	SAM	1 mM
1	A1	A	1	191	50.898	563188	505.05	Target 1	I	MTHFR_c034_WT	0.1 mg/ml	SAM	1 mM
1	A1	A	1	192	51.035	560428	95.48	Target 1	I	MTHFR_c034_WT	0.1 mg/ml	SAM	1 mM
1	A1	A	1	193	51.172	564348	-453.48	Target 1	I	MTHFR_c034_WT	0.1 mg/ml	SAM	1 mM
1	A1	A	1	194	51.309	562349	-1140.03	Target 1	I	MTHFR_c034_WT	0.1 mg/ml	SAM	1 mM
1	A1	A	1	195	51.446	564455	-1912.52	Target 1	I	MTHFR_c034_WT	0.1 mg/ml	SAM	1 mM
1	A1	A	1	196	51.583	564128	-2681.05	Target 1	I	MTHFR_c034_WT	0.1 mg/ml	SAM	1 mM
1	A1	A	1	197	51.72	564080	-3352.85	Target 1	I	MTHFR_c034_WT	0.1 mg/ml	SAM	1 mM
1	A1	A	1	198	51.857	567382	-3867.19	Target 1	I	MTHFR_c034_WT	0.1 mg/ml	SAM	1 mM
1	A1	A	1	199	51.994	565979	-4218.45	Target 1	I	MTHFR_c034_WT	0.1 mg/ml	SAM	1 mM
1	A1	A	1	200	52.131	568022	-4461.69	Target 1	I	MTHFR_c034_WT	0.1 mg/ml	SAM	1 mM
1	A1	A	1	201	52.268	566987	-4696.9	Target 1	I	MTHFR_c034_WT	0.1 mg/ml	SAM	1 mM
1	A1	A	1	202	52.405	567985	-5026.79	Target 1	I	MTHFR_c034_WT	0.1 mg/ml	SAM	1 mM
1	A1	A	1	203	52.543	570172	-5502.84	Target 1	I	MTHFR_c034_WT	0.1 mg/ml	SAM	1 mM
1	A1	A	1	204	52.68	568259	-6095.91	Target 1	I	MTHFR_c034_WT	0.1 mg/ml	SAM	1 mM
1	A1	A	1	205	52.817	572734	-6716.24	Target 1	I	MTHFR_c034_WT	0.1 mg/ml	SAM	1 mM
1	A1	A	1	206	52.954	574978	-7276.56	Target 1	I	MTHFR_c034_WT	0.1 mg/ml	SAM	1 mM
1	A1	A	1	207	53.091	574211	-7752.92	Target 1	I	MTHFR_c034_WT	0.1 mg/ml	SAM	1 mM
1	A1	A	1	208	53.228	571115	-8191.77	Target 1	I	MTHFR_c034_WT	0.1 mg/ml	SAM	1 mM
1	A1	A	1	209	53.365	577862	-8663.45	Target 1	I	MTHFR_c034_WT	0.1 mg/ml	SAM	1 mM
1	A1	A	1	210	53.502	578860	-9211.32	Target 1	I	MTHFR_c034_WT	0.1 mg/ml	SAM	1 mM
1	A1	A	1	211	53.639	581239	-9850.22	Target 1	I	MTHFR_c034_WT	0.1 mg/ml	SAM	1 mM
1	A1	A	1	212	53.776	578822	-10601.8	Target 1	I	MTHFR_c034_WT	0.1 mg/ml	SAM	1 mM
1	A1	A	1	213	53.913	581371	-11509	Target 1	I	MTHFR_c034_WT	0.1 mg/ml	SAM	1 mM
1	A1	A	1	214	54.05	584203	-12593.1	Target 1	I	MTHFR_c034_WT	0.1 mg/ml	SAM	1 mM
1	A1	A	1	215	54.187	587780	-13795.8	Target 1	I	MTHFR_c034_WT	0.1 mg/ml	SAM	1 mM
1	A1	A	1	216	54.324	590991	-14976.6	Target 1	I	MTHFR_c034_WT	0.1 mg/ml	SAM	1 mM
1	A1	A	1	217	54.462	591037	-15975.5	Target 1	I	MTHFR_c034_WT	0.1 mg/ml	SAM	1 mM
1	A1	A	1	218	54.599	593388	-16688.9	Target 1	I	MTHFR_c034_WT	0.1 mg/ml	SAM	1 mM
1	A1	A	1	219	54.736	599367	-17103	Target 1	I	MTHFR_c034_WT	0.1 mg/ml	SAM	1 mM
1	A1	A	1	220	54.873	599112	-17280.3	Target 1	I	MTHFR_c034_WT	0.1 mg/ml	SAM	1 mM
1	A1	A	1	221	55.01	602514	-17337.2	Target 1	I	MTHFR_c034_WT	0.1 mg/ml	SAM	1 mM
1	A1	A	1	222	55.147	603991	-17425.8	Target 1	I	MTHFR_c034_WT	0.1 mg/ml	SAM	1 mM
1	A1	A	1	223	55.284	605060	-17710.1	Target 1	I	MTHFR_c034_WT	0.1 mg/ml	SAM	1 mM
1	A1	A	1	224	55.421	609817	-18324.4	Target 1	I	MTHFR_c034_WT	0.1 mg/ml	SAM	1 mM
1	A1	A	1	225	55.558	611940	-19329.4	Target 1	I	MTHFR_c034_WT	0.1 mg/ml	SAM	1 mM
1	A1	A	1	226	55.695	614710	-20693.7	Target 1	I	MTHFR_c034_WT	0.1 mg/ml	SAM	1 mM
1	A1	A	1	227	55.832	617788	-22305.1	Target 1	I	MTHFR_c034_WT	0.1 mg/ml	SAM	1 mM
1	A1	A	1	228	55.969	622867	-24000.2	Target 1	I	MTHFR_c034_WT	0.1 mg/ml	SAM	1 mM
1	A1	A	1	229	56.106	626441	-25605.1	Target 1	I	MTHFR_c034_WT	0.1 mg/ml	SAM	1 mM
1	A1	A	1	230	56.243	631927	-26984.1	Target 1	I	MTHFR_c034_WT	0.1 mg/ml	SAM	1 mM
1	A1	A	1	231	56.381	635124	-28086.2	Target 1	I	MTHFR_c034_WT	0.1 mg/ml	SAM	1 mM
1	A1	A	1	232	56.518	637650	-28961.4	Target 1	I	MTHFR_c034_WT	0.1 mg/ml	SAM	1 mM
1	A1	A	1	233	56.655	644300	-29725	Target 1	I	MTHFR_c034_WT	0.1 mg/ml	SAM	1 mM
1	A1	A	1	234	56.792	645885	-30486.7	Target 1	I	MTHFR_c034_WT	0.1 mg/ml	SAM	1 mM
1	A1	A	1	235	56.929	652397	-31285.3	Target 1	I	MTHFR_c034_WT	0.1 mg/ml	SAM	1 mM
1	A1	A	1	236	57.066	657319	-32083	Target 1	I	MTHFR_c034_WT	0.1 mg/ml	SAM	1 mM
1	A1	A	1	237	57.203	663935	-32818.7	Target 1	I	MTHFR_c034_WT	0.1 mg/ml	SAM	1 mM
1	A1	A	1	238	57.34	663875	-33474.6	Target 1	I	MTHFR_c034_WT	0.1 mg/ml	SAM	1 mM
1	A1	A	1	239	57.477	670007	-34098.7	Target 1	I	MTHFR_c034_WT	0.1 mg/ml	SAM	1 mM
1	A1	A	1	240	57.614	677153	-34768.4	Target 1	I	MTHFR_c034_WT	0.1 mg/ml	SAM	1 mM
1	A1	A	1	241	57.751	681100	-35531	Target 1	I	MTHFR_c034_WT	0.1 mg/ml	SAM	1 mM
1	A1	A	1	242	57.888	686128	-36381.8	Target 1	I	MTHFR_c034_WT	0.1 mg/ml	SAM	1 mM
1	A1	A	1	243	58.025	693090	-37286	Target 1	I	MTHFR_c034_WT	0.1 mg/ml	SAM	1 mM
1	A1	A	1	244	58.163	695532	-38208.3	Target 1	I	MTHFR_c034_WT	0.1 mg/ml	SAM	1 mM
1	A1	A	1	245	58.3	703552	-39115.2	Target 1	I	MTHFR_c034_WT	0.1 mg/ml	SAM	1 mM
1	A1	A	1	246	58.437	707792	-39951.2	Target 1	I	MTHFR_c034_WT	0.1 mg/ml	SAM	1 mM
1	A1	A	1	247	58.574	717883	-40639.2	Target 1	I	MTHFR_c034_WT	0.1 mg/ml	SAM	1 mM
1	A1	A	1	248	58.711	720546	-41129.6	Target 1	I	MTHFR_c034_WT	0.1 mg/ml	SAM	1 mM
1	A1	A	1	249	58.848	726083	-41463.8	Target 1	I	MTHFR_c034_WT	0.1 mg/ml	SAM	1 mM
1	A1	A	1	250	58.985	730642	-41784.6	Target 1	I	MTHFR_c034_WT	0.1 mg/ml	SAM	1 mM
1	A1	A	1	251	59.122	738258	-42264.8	Target 1	I	MTHFR_c034_WT	0.1 mg/ml	SAM	1 mM
1	A1	A	1	252	59.259	744438	-42987.1	Target 1	I	MTHFR_c034_WT	0.1 mg/ml	SAM	1 mM
1	A1	A	1	253	59.396	749727	-43863.8	Target 1	I	MTHFR_c034_WT	0.1 mg/ml	SAM	1 mM
1	A1	A	1	254	59.533	757522	-44656.5	Target 1	I	MTHFR_c034_WT	0.1 mg/ml	SAM	1 mM
1	A1	A	1	255	59.67	767758	-45081.8	Target 1	I	MTHFR_c034_WT	0.1 mg/ml	SAM	1 mM
1	A1	A	1	256	59.807	768942	-44943.8	Target 1	I	MTHFR_c034_WT	0.1 mg/ml	SAM	1 mM
1	A1	A	1	257	59.944	777604	-44216.8	Target 1	I	MTHFR_c034_WT	0.1 mg/ml	SAM	1 mM
1	A1	A	1	258	60.082	781136	-43037.3	Target 1	I	MTHFR_c034_WT	0.1 mg/ml	SAM	1 mM
1	A1	A	1	259	60.219	789225	-41628.7	Target 1	I	MTHFR_c034_WT	0.1 mg/ml	SAM	1 mM
1	A1	A	1	260	60.356	791278	-40204.2	Target 1	I	MTHFR_c034_WT	0.1 mg/ml	SAM	1 mM
1	A1	A	1	261	60.493	796618	-38902.2	Target 1	I	MTHFR_c034_WT	0.1 mg/ml	SAM	1 mM
1	A1	A	1	262	60.63	802462	-37762.6	Target 1	I	MTHFR_c034_WT	0.1 mg/ml	SAM	1 mM
1	A1	A	1	263	60.767	808098	-36735	Target 1	I	MTHFR_c034_WT	0.1 mg/ml	SAM	1 mM
1	A1	A	1	264	60.904	810787	-35697.7	Target 1	I	MTHFR_c034_WT	0.1 mg/ml	SAM	1 mM
1	A1	A	1	265	61.041	818007	-34485.2	Target 1	I	MTHFR_c034_WT	0.1 mg/ml	SAM	1 mM
1	A1	A	1	266	61.178	819725	-32926	Target 1	I	MTHFR_c034_WT	0.1 mg/ml	SAM	1 mM
1	A1	A	1	267	61.315	827564	-30891.2	Target 1	I	MTHFR_c034_WT	0.1 mg/ml	SAM	1 mM
1	A1	A	1	268	61.452	827511	-28345.7	Target 1	I	MTHFR_c034_WT	0.1 mg/ml	SAM	1 mM
1	A1	A	1	269	61.589	831365	-25389.9	Target 1	I	MTHFR_c034_WT	0.1 mg/ml	SAM	1 mM
1	A1	A	1	270	61.726	831070	-22261	Target 1	I	MTHFR_c034_WT	0.1 mg/ml	SAM	1 mM
1	A1	A	1	271	61.863	832653	-19277.8	Target 1	I	MTHFR_c034_WT	0.1 mg/ml	SAM	1 mM
1	A1	A	1	272	62.001	836583	-16734.6	Target 1	I	MTHFR_c034_WT	0.1 mg/ml	SAM	1 mM
1	A1	A	1	273	62.138	835710	-14790.3	Target 1	I	MTHFR_c034_WT	0.1 mg/ml	SAM	1 mM
1	A1	A	1	274	62.275	837642	-13406.1	Target 1	I	MTHFR_c034_WT	0.1 mg/ml	SAM	1 mM
1	A1	A	1	275	62.412	840645	-12364.4	Target 1	I	MTHFR_c034_WT	0.1 mg/ml	SAM	1 mM
1	A1	A	1	276	62.549	845652	-11366.1	Target 1	I	MTHFR_c034_WT	0.1 mg/ml	SAM	1 mM
1	A1	A	1	277	62.686	842341	-10162.6	Target 1	I	MTHFR_c034_WT	0.1 mg/ml	SAM	1 mM
1	A1	A	1	278	62.823	842580	-8666.06	Target 1	I	MTHFR_c034_WT	0.1 mg/ml	SAM	1 mM
1	A1	A	1	279	62.96	842383	-6964.57	Target 1	I	MTHFR_c034_WT	0.1 mg/ml	SAM	1 mM
1	A1	A	1	280	63.097	845487	-5243.96	Target 1	I	MTHFR_c034_WT	0.1 mg/ml	SAM	1 mM
1	A1	A	1	281	63.234	844621	-3664.22	Target 1	I	MTHFR_c034_WT	0.1 mg/ml	SAM	1 mM
1	A1	A	1	282	63.371	843284	-2280.75	Target 1	I	MTHFR_c034_WT	0.1 mg/ml	SAM	1 mM
1	A1	A	1	283	63.508	844998	-1048.82	Target 1	I	MTHFR_c034_WT	0.1 mg/ml	SAM	1 mM
1	A1	A	1	284	63.645	843067	115.44	Target 1	I	MTHFR_c034_WT	0.1 mg/ml	SAM	1 mM
1	A1	A	1	285	63.783	844090	1276.56	Target 1	I	MTHFR_c034_WT	0.1 mg/ml	SAM	1 mM
1	A1	A	1	286	63.92	842662	2453.73	Target 1	I	MTHFR_c034_WT	0.1 mg/ml	SAM	1 mM
1	A1	A	1	287	64.057	843502	3617.27	Target 1	I	MTHFR_c034_WT	0.1 mg/ml	SAM	1 mM
1	A1	A	1	288	64.194	838520	4700.28	Target 1	I	MTHFR_c034_WT	0.1 mg/ml	SAM	1 mM
1	A1	A	1	289	64.331	839860	5624.4	Target 1	I	MTHFR_c034_WT	0.1 mg/ml	SAM	1 mM
1	A1	A	1	290	64.468	839896	6336.49	Target 1	I	MTHFR_c034_WT	0.1 mg/ml	SAM	1 mM
1	A1	A	1	291	64.605	837740	6838.53	Target 1	I	MTHFR_c034_WT	0.1 mg/ml	SAM	1 mM
1	A1	A	1	292	64.742	836711	7187.02	Target 1	I	MTHFR_c034_WT	0.1 mg/ml	SAM	1 mM
1	A1	A	1	293	64.879	836705	7463.02	Target 1	I	MTHFR_c034_WT	0.1 mg/ml	SAM	1 mM
1	A1	A	1	294	65.016	833398	7742.65	Target 1	I	MTHFR_c034_WT	0.1 mg/ml	SAM	1 mM
1	A1	A	1	295	65.153	835051	8041.4	Target 1	I	MTHFR_c034_WT	0.1 mg/ml	SAM	1 mM
1	A1	A	1	296	65.29	832232	8363.17	Target 1	I	MTHFR_c034_WT	0.1 mg/ml	SAM	1 mM
1	A1	A	1	297	65.427	830735	8694.2	Target 1	I	MTHFR_c034_WT	0.1 mg/ml	SAM	1 mM
1	A1	A	1	298	65.564	831540	9011.39	Target 1	I	MTHFR_c034_WT	0.1 mg/ml	SAM	1 mM
1	A1	A	1	299	65.702	826880	9288.4	Target 1	I	MTHFR_c034_WT	0.1 mg/ml	SAM	1 mM
1	A1	A	1	300	65.839	827266	9512.05	Target 1	I	MTHFR_c034_WT	0.1 mg/ml	SAM	1 mM
1	A1	A	1	301	65.976	827656	9692.8	Target 1	I	MTHFR_c034_WT	0.1 mg/ml	SAM	1 mM
1	A1	A	1	302	66.113	825109	9860.52	Target 1	I	MTHFR_c034_WT	0.1 mg/ml	SAM	1 mM
1	A1	A	1	303	66.25	823594	10034.3	Target 1	I	MTHFR_c034_WT	0.1 mg/ml	SAM	1 mM
1	A1	A	1	304	66.387	821295	10193	Target 1	I	MTHFR_c034_WT	0.1 mg/ml	SAM	1 mM
1	A1	A	1	305	66.524	821034	10275.3	Target 1	I	MTHFR_c034_WT	0.1 mg/ml	SAM	1 mM
1	A1	A	1	306	66.661	818985	10218.3	Target 1	I	MTHFR_c034_WT	0.1 mg/ml	SAM	1 mM
1	A1	A	1	307	66.798	818314	10005.5	Target 1	I	MTHFR_c034_WT	0.1 mg/ml	SAM	1 mM
1	A1	A	1	308	66.935	817281	9687.89	Target 1	I	MTHFR_c034_WT	0.1 mg/ml	SAM	1 mM
1	A1	A	1	309	67.072	816309	9366.66	Target 1	I	MTHFR_c034_WT	0.1 mg/ml	SAM	1 mM
1	A1	A	1	310	67.209	815914	9153.44	Target 1	I	MTHFR_c034_WT	0.1 mg/ml	SAM	1 mM
1	A1	A	1	311	67.346	812720	9140.69	Target 1	I	MTHFR_c034_WT	0.1 mg/ml	SAM	1 mM
1	A1	A	1	312	67.483	813249	9392.44	Target 1	I	MTHFR_c034_WT	0.1 mg/ml	SAM	1 mM
1	A1	A	1	313	67.621	811988	9942.15	Target 1	I	MTHFR_c034_WT	0.1 mg/ml	SAM	1 mM
1	A1	A	1	314	67.758	811529	10777.9	Target 1	I	MTHFR_c034_WT	0.1 mg/ml	SAM	1 mM
1	A1	A	1	315	67.895	806638	11812.3	Target 1	I	MTHFR_c034_WT	0.1 mg/ml	SAM	1 mM
1	A1	A	1	316	68.032	805124	12872.9	Target 1	I	MTHFR_c034_WT	0.1 mg/ml	SAM	1 mM
1	A1	A	1	317	68.169	802297	13741.4	Target 1	I	MTHFR_c034_WT	0.1 mg/ml	SAM	1 mM
1	A1	A	1	318	68.306	803229	14233.7	Target 1	I	MTHFR_c034_WT	0.1 mg/ml	SAM	1 mM
1	A1	A	1	319	68.443	798638	14281.1	Target 1	I	MTHFR_c034_WT	0.1 mg/ml	SAM	1 mM
1	A1	A	1	320	68.58	797672	13958.5	Target 1	I	MTHFR_c034_WT	0.1 mg/ml	SAM	1 mM
1	A1	A	1	321	68.717	797155	13452.8	Target 1	I	MTHFR_c034_WT	0.1 mg/ml	SAM	1 mM
1	A1	A	1	322	68.854	796026	12998.6	Target 1	I	MTHFR_c034_WT	0.1 mg/ml	SAM	1 mM
1	A1	A	1	323	68.991	794564	12806.9	Target 1	I	MTHFR_c034_WT	0.1 mg/ml	SAM	1 mM
1	A1	A	1	324	69.128	792222	13004	Target 1	I	MTHFR_c034_WT	0.1 mg/ml	SAM	1 mM
1	A1	A	1	325	69.265	790775	13600.9	Target 1	I	MTHFR_c034_WT	0.1 mg/ml	SAM	1 mM
1	A1	A	1	326	69.403	787317	14498.1	Target 1	I	MTHFR_c034_WT	0.1 mg/ml	SAM	1 mM
1	A1	A	1	327	69.54	786102	15528	Target 1	I	MTHFR_c034_WT	0.1 mg/ml	SAM	1 mM
1	A1	A	1	328	69.677	783937	16515.5	Target 1	I	MTHFR_c034_WT	0.1 mg/ml	SAM	1 mM
1	A1	A	1	329	69.814	780218	17329.2	Target 1	I	MTHFR_c034_WT	0.1 mg/ml	SAM	1 mM
1	A1	A	1	330	69.951	776987	17912.9	Target 1	I	MTHFR_c034_WT	0.1 mg/ml	SAM	1 mM
1	A1	A	1	331	70.088	777197	18293.2	Target 1	I	MTHFR_c034_WT	0.1 mg/ml	SAM	1 mM
1	A1	A	1	332	70.225	774260	18564.1	Target 1	I	MTHFR_c034_WT	0.1 mg/ml	SAM	1 mM
1	A1	A	1	333	70.362	771221	18846.7	Target 1	I	MTHFR_c034_WT	0.1 mg/ml	SAM	1 mM
1	A1	A	1	334	70.499	768095	19235	Target 1	I	MTHFR_c034_WT	0.1 mg/ml	SAM	1 mM
1	A1	A	1	335	70.636	767149	19755.9	Target 1	I	MTHFR_c034_WT	0.1 mg/ml	SAM	1 mM
1	A1	A	1	336	70.773	762481	20356.9	Target 1	I	MTHFR_c034_WT	0.1 mg/ml	SAM	1 mM
1	A1	A	1	337	70.91	761582	20927.2	Target 1	I	MTHFR_c034_WT	0.1 mg/ml	SAM	1 mM
1	A1	A	1	338	71.047	755728	21335.2	Target 1	I	MTHFR_c034_WT	0.1 mg/ml	SAM	1 mM
1	A1	A	1	339	71.184	754213	21476.3	Target 1	I	MTHFR_c034_WT	0.1 mg/ml	SAM	1 mM
1	A1	A	1	340	71.322	752148	21318.4	Target 1	I	MTHFR_c034_WT	0.1 mg/ml	SAM	1 mM
1	A1	A	1	341	71.459	749324	20930.8	Target 1	I	MTHFR_c034_WT	0.1 mg/ml	SAM	1 mM
1	A1	A	1	342	71.596	747906	20471.3	Target 1	I	MTHFR_c034_WT	0.1 mg/ml	SAM	1 mM
1	A1	A	1	343	71.733	745158	20121.8	Target 1	I	MTHFR_c034_WT	0.1 mg/ml	SAM	1 mM
1	A1	A	1	344	71.87	743300	20001.6	Target 1	I	MTHFR_c034_WT	0.1 mg/ml	SAM	1 mM
1	A1	A	1	345	72.007	738078	20104.7	Target 1	I	MTHFR_c034_WT	0.1 mg/ml	SAM	1 mM
1	A1	A	1	346	72.144	737791	20304	Target 1	I	MTHFR_c034_WT	0.1 mg/ml	SAM	1 mM
1	A1	A	1	347	72.281	733149	20419.5	Target 1	I	MTHFR_c034_WT	0.1 mg/ml	SAM	1 mM
1	A1	A	1	348	72.418	729638	20323.3	Target 1	I	MTHFR_c034_WT	0.1 mg/ml	SAM	1 mM
1	A1	A	1	349	72.555	730183	20016.2	Target 1	I	MTHFR_c034_WT	0.1 mg/ml	SAM	1 mM
1	A1	A	1	350	72.692	727269	19632.3	Target 1	I	MTHFR_c034_WT	0.1 mg/ml	SAM	1 mM
1	A1	A	1	351	72.829	726166	19362.3	Target 1	I	MTHFR_c034_WT	0.1 mg/ml	SAM	1 mM
1	A1	A	1	352	72.966	721168	19337.7	Target 1	I	MTHFR_c034_WT	0.1 mg/ml	SAM	1 mM
1	A1	A	1	353	73.103	719835	19547.1	Target 1	I	MTHFR_c034_WT	0.1 mg/ml	SAM	1 mM
1	A1	A	1	354	73.241	715504	19841.8	Target 1	I	MTHFR_c034_WT	0.1 mg/ml	SAM	1 mM
1	A1	A	1	355	73.378	714315	20023.5	Target 1	I	MTHFR_c034_WT	0.1 mg/ml	SAM	1 mM
1	A1	A	1	356	73.515	710927	19955.8	Target 1	I	MTHFR_c034_WT	0.1 mg/ml	SAM	1 mM
1	A1	A	1	357	73.652	708222	19631.5	Target 1	I	MTHFR_c034_WT	0.1 mg/ml	SAM	1 mM
1	A1	A	1	358	73.789	708349	19158.4	Target 1	I	MTHFR_c034_WT	0.1 mg/ml	SAM	1 mM
1	A1	A	1	359	73.926	704877	18685.2	Target 1	I	MTHFR_c034_WT	0.1 mg/ml	SAM	1 mM
1	A1	A	1	360	74.063	703204	18311.1	Target 1	I	MTHFR_c034_WT	0.1 mg/ml	SAM	1 mM
1	A1	A	1	361	74.2	699472	18037.6	Target 1	I	MTHFR_c034_WT	0.1 mg/ml	SAM	1 mM
1	A1	A	1	362	74.337	696301	17791.8	Target 1	I	MTHFR_c034_WT	0.1 mg/ml	SAM	1 mM
1	A1	A	1	363	74.474	695606	17499.1	Target 1	I	MTHFR_c034_WT	0.1 mg/ml	SAM	1 mM
1	A1	A	1	364	74.611	696986	17150.8	Target 1	I	MTHFR_c034_WT	0.1 mg/ml	SAM	1 mM
1	A1	A	1	365	74.748	690154	16814.4	Target 1	I	MTHFR_c034_WT	0.1 mg/ml	SAM	1 mM
1	A1	A	1	366	74.885	689256	16586.2	Target 1	I	MTHFR_c034_WT	0.1 mg/ml	SAM	1 mM
1	A1	A	1	367	75.023	689274	16530.7	Target 1	I	MTHFR_c034_WT	0.1 mg/ml	SAM	1 mM
1	A1	A	1	368	75.16	686038	16644.5	Target 1	I	MTHFR_c034_WT	0.1 mg/ml	SAM	1 mM
1	A1	A	1	369	75.297	682746	16861.2	Target 1	I	MTHFR_c034_WT	0.1 mg/ml	SAM	1 mM
1	A1	A	1	370	75.434	681286	17073.9	Target 1	I	MTHFR_c034_WT	0.1 mg/ml	SAM	1 mM
1	A1	A	1	371	75.571	678702	17170.3	Target 1	I	MTHFR_c034_WT	0.1 mg/ml	SAM	1 mM
1	A1	A	1	372	75.708	675159	17067	Target 1	I	MTHFR_c034_WT	0.1 mg/ml	SAM	1 mM
1	A1	A	1	373	75.845	676130	16737.1	Target 1	I	MTHFR_c034_WT	0.1 mg/ml	SAM	1 mM
1	A1	A	1	374	75.982	672412	16215	Target 1	I	MTHFR_c034_WT	0.1 mg/ml	SAM	1 mM
1	A1	A	1	375	76.119	670244	15582.6	Target 1	I	MTHFR_c034_WT	0.1 mg/ml	SAM	1 mM
1	A1	A	1	376	76.256	668472	14947.4	Target 1	I	MTHFR_c034_WT	0.1 mg/ml	SAM	1 mM
1	A1	A	1	377	76.393	668719	14414.4	Target 1	I	MTHFR_c034_WT	0.1 mg/ml	SAM	1 mM
1	A1	A	1	378	76.53	666646	14053	Target 1	I	MTHFR_c034_WT	0.1 mg/ml	SAM	1 mM
1	A1	A	1	379	76.667	665218	13863.1	Target 1	I	MTHFR_c034_WT	0.1 mg/ml	SAM	1 mM
1	A1	A	1	380	76.804	660909	13771.6	Target 1	I	MTHFR_c034_WT	0.1 mg/ml	SAM	1 mM
1	A1	A	1	381	76.942	658960	13682.8	Target 1	I	MTHFR_c034_WT	0.1 mg/ml	SAM	1 mM
1	A1	A	1	382	77.079	659343	13555.3	Target 1	I	MTHFR_c034_WT	0.1 mg/ml	SAM	1 mM
1	A1	A	1	383	77.216	658828	13444.8	Target 1	I	MTHFR_c034_WT	0.1 mg/ml	SAM	1 mM
1	A1	A	1	384	77.353	657476	13457.7	Target 1	I	MTHFR_c034_WT	0.1 mg/ml	SAM	1 mM
1	A1	A	1	385	77.49	652263	13657.6	Target 1	I	MTHFR_c034_WT	0.1 mg/ml	SAM	1 mM
1	A1	A	1	386	77.627	652574	13996.4	Target 1	I	MTHFR_c034_WT	0.1 mg/ml	SAM	1 mM
1	A1	A	1	387	77.764	649588	14331.8	Target 1	I	MTHFR_c034_WT	0.1 mg/ml	SAM	1 mM
1	A1	A	1	388	77.901	648412	14504.3	Target 1	I	MTHFR_c034_WT	0.1 mg/ml	SAM	1 mM
1	A1	A	1	389	78.038	646704	14414.4	Target 1	I	MTHFR_c034_WT	0.1 mg/ml	SAM	1 mM
1	A1	A	1	390	78.175	643167	14060.8	Target 1	I	MTHFR_c034_WT	0.1 mg/ml	SAM	1 mM
1	A1	A	1	391	78.312	642699	13544.8	Target 1	I	MTHFR_c034_WT	0.1 mg/ml	SAM	1 mM
1	A1	A	1	392	78.449	640662	13044	Target 1	I	MTHFR_c034_WT	0.1 mg/ml	SAM	1 mM
1	A1	A	1	393	78.586	642940	12750.7	Target 1	I	MTHFR_c034_WT	0.1 mg/ml	SAM	1 mM
1	A1	A	1	394	78.723	639421	12777.6	Target 1	I	MTHFR_c034_WT	0.1 mg/ml	SAM	1 mM
1	A1	A	1	395	78.861	636545	13077.6	Target 1	I	MTHFR_c034_WT	0.1 mg/ml	SAM	1 mM
1	A1	A	1	396	78.998	634218	13451.5	Target 1	I	MTHFR_c034_WT	0.1 mg/ml	SAM	1 mM
1	A1	A	1	397	79.135	631931	13657.5	Target 1	I	MTHFR_c034_WT	0.1 mg/ml	SAM	1 mM
1	A1	A	1	398	79.272	629836	13559.3	Target 1	I	MTHFR_c034_WT	0.1 mg/ml	SAM	1 mM
1	A1	A	1	399	79.409	630651	13200	Target 1	I	MTHFR_c034_WT	0.1 mg/ml	SAM	1 mM
1	A1	A	1	400	79.546	630086	12746.5	Target 1	I	MTHFR_c034_WT	0.1 mg/ml	SAM	1 mM
1	A1	A	1	401	79.683	626769	12355.5	Target 1	I	MTHFR_c034_WT	0.1 mg/ml	SAM	1 mM
1	A1	A	1	402	79.82	624212	12071.2	Target 1	I	MTHFR_c034_WT	0.1 mg/ml	SAM	1 mM
1	A1	A	1	403	79.957	623873	11832.8	Target 1	I	MTHFR_c034_WT	0.1 mg/ml	SAM	1 mM
1	A1	A	1	404	80.094	621195	11564.9	Target 1	I	MTHFR_c034_WT	0.1 mg/ml	SAM	1 mM
1	A1	A	1	405	80.231	621851	11266.9	Target 1	I	MTHFR_c034_WT	0.1 mg/ml	SAM	1 mM
1	A1	A	1	406	80.368	619475	11019.6	Target 1	I	MTHFR_c034_WT	0.1 mg/ml	SAM	1 mM
1	A1	A	1	407	80.505	619421	10916.2	Target 1	I	MTHFR_c034_WT	0.1 mg/ml	SAM	1 mM
1	A1	A	1	408	80.643	617417	10980.4	Target 1	I	MTHFR_c034_WT	0.1 mg/ml	SAM	1 mM
1	A1	A	1	409	80.78	614790	11139.8	Target 1	I	MTHFR_c034_WT	0.1 mg/ml	SAM	1 mM
1	A1	A	1	410	80.917	613702	11276.7	Target 1	I	MTHFR_c034_WT	0.1 mg/ml	SAM	1 mM
1	A1	A	1	411	81.054	611726	11311.7	Target 1	I	MTHFR_c034_WT	0.1 mg/ml	SAM	1 mM
1	A1	A	1	412	81.191	610930	11259.1	Target 1	I	MTHFR_c034_WT	0.1 mg/ml	SAM	1 mM
1	A1	A	1	413	81.328	610404	11208.6	Target 1	I	MTHFR_c034_WT	0.1 mg/ml	SAM	1 mM
1	A1	A	1	414	81.465	609308	11251	Target 1	I	MTHFR_c034_WT	0.1 mg/ml	SAM	1 mM
1	A1	A	1	415	81.602	607291	11406.6	Target 1	I	MTHFR_c034_WT	0.1 mg/ml	SAM	1 mM
1	A1	A	1	416	81.739	603577	11614.2	Target 1	I	MTHFR_c034_WT	0.1 mg/ml	SAM	1 mM
1	A1	A	1	417	81.876	604239	11789.2	Target 1	I	MTHFR_c034_WT	0.1 mg/ml	SAM	1 mM
1	A1	A	1	418	82.013	600990	11898.5	Target 1	I	MTHFR_c034_WT	0.1 mg/ml	SAM	1 mM
1	A1	A	1	419	82.15	602344	11991.2	Target 1	I	MTHFR_c034_WT	0.1 mg/ml	SAM	1 mM
1	A1	A	1	420	82.287	598998	12156	Target 1	I	MTHFR_c034_WT	0.1 mg/ml	SAM	1 mM
1	A1	A	1	421	82.424	597524	12442.6	Target 1	I	MTHFR_c034_WT	0.1 mg/ml	SAM	1 mM
1	A1	A	1	422	82.562	596960	12803.2	Target 1	I	MTHFR_c034_WT	0.1 mg/ml	SAM	1 mM
1	A1	A	1	423	82.699	593709	13094.2	Target 1	I	MTHFR_c034_WT	0.1 mg/ml	SAM	1 mM
1	A1	A	1	424	82.836	591859	13138.4	Target 1	I	MTHFR_c034_WT	0.1 mg/ml	SAM	1 mM
1	A1	A	1	425	82.973	590218	12819.2	Target 1	I	MTHFR_c034_WT	0.1 mg/ml	SAM	1 mM
1	A1	A	1	426	83.11	587135	12162.9	Target 1	I	MTHFR_c034_WT	0.1 mg/ml	SAM	1 mM
1	A1	A	1	427	83.247	586604	11354.2	Target 1	I	MTHFR_c034_WT	0.1 mg/ml	SAM	1 mM
1	A1	A	1	428	83.384	589769	10661.5	Target 1	I	MTHFR_c034_WT	0.1 mg/ml	SAM	1 mM
1	A1	A	1	429	83.521	585903	10297.8	Target 1	I	MTHFR_c034_WT	0.1 mg/ml	SAM	1 mM
1	A1	A	1	430	83.658	584388	10301.5	Target 1	I	MTHFR_c034_WT	0.1 mg/ml	SAM	1 mM
1	A1	A	1	431	83.795	582776	10520.7	Target 1	I	MTHFR_c034_WT	0.1 mg/ml	SAM	1 mM
1	A1	A	1	432	83.932	579976	10716.7	Target 1	I	MTHFR_c034_WT	0.1 mg/ml	SAM	1 mM
1	A1	A	1	433	84.069	579948	10711.8	Target 1	I	MTHFR_c034_WT	0.1 mg/ml	SAM	1 mM
1	A1	A	1	434	84.206	577367	10483.9	Target 1	I	MTHFR_c034_WT	0.1 mg/ml	SAM	1 mM
1	A1	A	1	435	84.344	578940	10154.4	Target 1	I	MTHFR_c034_WT	0.1 mg/ml	SAM	1 mM
1	A1	A	1	436	84.481	575799	9902.09	Target 1	I	MTHFR_c034_WT	0.1 mg/ml	SAM	1 mM
1	A1	A	1	437	84.618	574502	9866.84	Target 1	I	MTHFR_c034_WT	0.1 mg/ml	SAM	1 mM
1	A1	A	1	438	84.755	575482	10099.9	Target 1	I	MTHFR_c034_WT	0.1 mg/ml	SAM	1 mM
1	A1	A	1	439	84.892	571974	10566.6	Target 1	I	MTHFR_c034_WT	0.1 mg/ml	SAM	1 mM
1	A1	A	1	440	85.029	570737	11177	Target 1	I	MTHFR_c034_WT	0.1 mg/ml	SAM	1 mM
1	A1	A	1	441	85.166	569608	11820	Target 1	I	MTHFR_c034_WT	0.1 mg/ml	SAM	1 mM
1	A1	A	1	442	85.303	567942	12390.9	Target 1	I	MTHFR_c034_WT	0.1 mg/ml	SAM	1 mM
1	A1	A	1	443	85.44	565755	12810.9	Target 1	I	MTHFR_c034_WT	0.1 mg/ml	SAM	1 mM
1	A1	A	1	444	85.577	561866	13047.4	Target 1	I	MTHFR_c034_WT	0.1 mg/ml	SAM	1 mM
1	A1	A	1	445	85.714	564593	13124.7	Target 1	I	MTHFR_c034_WT	0.1 mg/ml	SAM	1 mM
1	A1	A	1	446	85.851	558864	13114.2	Target 1	I	MTHFR_c034_WT	0.1 mg/ml	SAM	1 mM
1	A1	A	1	447	85.988	559324	13100.9	Target 1	I	MTHFR_c034_WT	0.1 mg/ml	SAM	1 mM
1	A1	A	1	448	86.125	559506	13142.1	Target 1	I	MTHFR_c034_WT	0.1 mg/ml	SAM	1 mM
1	A1	A	1	449	86.263	553756	13247.3	Target 1	I	MTHFR_c034_WT	0.1 mg/ml	SAM	1 mM
1	A1	A	1	450	86.4	554532	13388.7	Target 1	I	MTHFR_c034_WT	0.1 mg/ml	SAM	1 mM
1	A1	A	1	451	86.537	551146	13527.7	Target 1	I	MTHFR_c034_WT	0.1 mg/ml	SAM	1 mM
1	A1	A	1	452	86.674	550965	13626.8	Target 1	I	MTHFR_c034_WT	0.1 mg/ml	SAM	1 mM
1	A1	A	1	453	86.811	549923	13637.8	Target 1	I	MTHFR_c034_WT	0.1 mg/ml	SAM	1 mM
1	A1	A	1	454	86.948	545626	13495.9	Target 1	I	MTHFR_c034_WT	0.1 mg/ml	SAM	1 mM
1	A1	A	1	455	87.085	543908	13149.8	Target 1	I	MTHFR_c034_WT	0.1 mg/ml	SAM	1 mM
1	A1	A	1	456	87.222	541883	12615.4	Target 1	I	MTHFR_c034_WT	0.1 mg/ml	SAM	1 mM
1	A1	A	1	457	87.359	543240	11997.8	Target 1	I	MTHFR_c034_WT	0.1 mg/ml	SAM	1 mM
1	A1	A	1	458	87.496	541683	11449.2	Target 1	I	MTHFR_c034_WT	0.1 mg/ml	SAM	1 mM
1	A1	A	1	459	87.633	540041	11086	Target 1	I	MTHFR_c034_WT	0.1 mg/ml	SAM	1 mM
1	A1	A	1	460	87.77	537065	10942.8	Target 1	I	MTHFR_c034_WT	0.1 mg/ml	SAM	1 mM
1	A1	A	1	461	87.907	536622	11002.7	Target 1	I	MTHFR_c034_WT	0.1 mg/ml	SAM	1 mM
1	A1	A	1	462	88.044	534513	11270.3	Target 1	I	MTHFR_c034_WT	0.1 mg/ml	SAM	1 mM
1	A1	A	1	463	88.182	535242	11812.3	Target 1	I	MTHFR_c034_WT	0.1 mg/ml	SAM	1 mM
1	A1	A	1	464	88.319	533850	12731.7	Target 1	I	MTHFR_c034_WT	0.1 mg/ml	SAM	1 mM
1	A1	A	1	465	88.456	530275	14107.8	Target 1	I	MTHFR_c034_WT	0.1 mg/ml	SAM	1 mM
1	A1	A	1	466	88.593	527902	15948.5	Target 1	I	MTHFR_c034_WT	0.1 mg/ml	SAM	1 mM
1	A1	A	1	467	88.73	526754	18171.5	Target 1	I	MTHFR_c034_WT	0.1 mg/ml	SAM	1 mM
1	A1	A	1	468	88.867	525102	20593	Target 1	I	MTHFR_c034_WT	0.1 mg/ml	SAM	1 mM
1	A1	A	1	469	89.004	521922	22919.9	Target 1	I	MTHFR_c034_WT	0.1 mg/ml	SAM	1 mM
1	A1	A	1	470	89.141	512771	24781.1	Target 1	I	MTHFR_c034_WT	0.1 mg/ml	SAM	1 mM
1	A1	A	1	471	89.278	513581	25825	Target 1	I	MTHFR_c034_WT	0.1 mg/ml	SAM	1 mM
1	A1	A	1	472	89.415	507105	25861.3	Target 1	I	MTHFR_c034_WT	0.1 mg/ml	SAM	1 mM
1	A1	A	1	473	89.552	503636	24965	Target 1	I	MTHFR_c034_WT	0.1 mg/ml	SAM	1 mM
1	A1	A	1	474	89.689	502026	23469	Target 1	I	MTHFR_c034_WT	0.1 mg/ml	SAM	1 mM
1	A1	A	1	475	89.826	500927	21834.9	Target 1	I	MTHFR_c034_WT	0.1 mg/ml	SAM	1 mM
1	A1	A	1	476	89.964	498402	20458.9	Target 1	I	MTHFR_c034_WT	0.1 mg/ml	SAM	1 mM
1	A1	A	1	477	90.101	497960	19515.3	Target 1	I	MTHFR_c034_WT	0.1 mg/ml	SAM	1 mM
1	A1	A	1	478	90.238	492585	18917.3	Target 1	I	MTHFR_c034_WT	0.1 mg/ml	SAM	1 mM
1	A1	A	1	479	90.375	490116	18409.6	Target 1	I	MTHFR_c034_WT	0.1 mg/ml	SAM	1 mM
1	A1	A	1	480	90.512	488708	17731.5	Target 1	I	MTHFR_c034_WT	0.1 mg/ml	SAM	1 mM
1	A1	A	1	481	90.649	484669	16755.4	Target 1	I	MTHFR_c034_WT	0.1 mg/ml	SAM	1 mM
1	A1	A	1	482	90.786	484877	15531.8	Target 1	I	MTHFR_c034_WT	0.1 mg/ml	SAM	1 mM
1	A1	A	1	483	90.923	483493	14237.1	Target 1	I	MTHFR_c034_WT	0.1 mg/ml	SAM	1 mM
1	A1	A	1	484	91.06	481270	13077.5	Target 1	I	MTHFR_c034_WT	0.1 mg/ml	SAM	1 mM
1	A1	A	1	485	91.197	479742	12208.5	Target 1	I	MTHFR_c034_WT	0.1 mg/ml	SAM	1 mM
1	A1	A	1	486	91.334	480094	11698.9	Target 1	I	MTHFR_c034_WT	0.1 mg/ml	SAM	1 mM
1	A1	A	1	487	91.471	477663	11536.5	Target 1	I	MTHFR_c034_WT	0.1 mg/ml	SAM	1 mM
1	A1	A	1	488	91.608	475306	11657.2	Target 1	I	MTHFR_c034_WT	0.1 mg/ml	SAM	1 mM
1	A1	A	1	489	91.745	474726	11973.8	Target 1	I	MTHFR_c034_WT	0.1 mg/ml	SAM	1 mM
1	A1	A	1	490	91.883	473610	12394.3	Target 1	I	MTHFR_c034_WT	0.1 mg/ml	SAM	1 mM
1	A1	A	1	491	92.02	470961	12824.8	Target 1	I	MTHFR_c034_WT	0.1 mg/ml	SAM	1 mM
1	A1	A	1	492	92.157	468792	13163.3	Target 1	I	MTHFR_c034_WT	0.1 mg/ml	SAM	1 mM
1	A1	A	1	493	92.294	467893	13298.2	Target 1	I	MTHFR_c034_WT	0.1 mg/ml	SAM	1 mM
1	A1	A	1	494	92.431	466294	13121.8	Target 1	I	MTHFR_c034_WT	0.1 mg/ml	SAM	1 mM
1	A1	A	1	495	92.568	462559	12561.6	Target 1	I	MTHFR_c034_WT	0.1 mg/ml	SAM	1 mM
1	A1	A	1	496	92.705	461422	11615.7	Target 1	I	MTHFR_c034_WT	0.1 mg/ml	SAM	1 mM
1	A1	A	1	497	92.842	460840	10371.9	Target 1	I	MTHFR_c034_WT	0.1 mg/ml	SAM	1 mM
1	A1	A	1	498	92.979	461170	8992.77	Target 1	I	MTHFR_c034_WT	0.1 mg/ml	SAM	1 mM
1	A1	A	1	499	93.116	458460	7670.82	Target 1	I	MTHFR_c034_WT	0.1 mg/ml	SAM	1 mM
1	A1	A	1	500	93.253	458480	6634.1	Target 1	I	MTHFR_c034_WT	0.1 mg/ml	SAM	1 mM
1	A1	A	1	501	93.39	458949	5923.57	Target 1	I	MTHFR_c034_WT	0.1 mg/ml	SAM	1 mM
1	A1	A	1	502	93.527	457945	5542.82	Target 1	I	MTHFR_c034_WT	0.1 mg/ml	SAM	1 mM
1	A1	A	1	503	93.664	458488	5438.89	Target 1	I	MTHFR_c034_WT	0.1 mg/ml	SAM	1 mM
1	A1	A	1	504	93.802	454448	5509.95	Target 1	I	MTHFR_c034_WT	0.1 mg/ml	SAM	1 mM
1	A1	A	1	505	93.939	456005	5648.59	Target 1	I	MTHFR_c034_WT	0.1 mg/ml	SAM	1 mM
1	A1	A	1	506	94.076	455975	5786.5	Target 1	I	MTHFR_c034_WT	0.1 mg/ml	SAM	1 mM
1	A1	A	1	507	94.213	452387	5914.54	Target 1	I	MTHFR_c034_WT	0.1 mg/ml	SAM	1 mM
1	A1	A	1	508	94.35	453578	6065.14	Target 1	I	MTHFR_c034_WT	0.1 mg/ml	SAM	1 mM
1	A1	A	1	509	94.487	453328	6264.79	Target 1	I	MTHFR_c034_WT	0.1 mg/ml	SAM	1 mM
1	A1	A	1	510	94.624	452383	6487.81	Target 1	I	MTHFR_c034_WT	0.1 mg/ml	SAM	1 mM
1	A1	A	1	511	94.761	451206	6650.23	Target 1	I	MTHFR_c034_WT	0.1 mg/ml	SAM	1 mM
1	A1	A	1	512	94.898	447446	6656.92	Target 1	I	MTHFR_c034_WT	0.1 mg/ml	SAM	1 mM
1	A1	A	1	513	95.035	448457	6479.52	Target 1	I	MTHFR_c034_WT	0.1 mg/ml	SAM	1 mM
1	A1	A	1	514	95.172	448898	6203.99	Target 1	I	MTHFR_c034_WT	0.1 mg/ml	SAM	1 mM
1	A1	A	1	515	95.309	446872	6001.74	Target 1	I	MTHFR_c034_WT	0.1 mg/ml	SAM	1 mM
1	A1	A	1	516	95.446	446816	6032.66	Target 1	I	MTHFR_c034_WT	0.1 mg/ml	SAM	1 mM
1	A1	A	1	517	95.584	449242	6340.3	Target 1	I	MTHFR_c034_WT	0.1 mg/ml	SAM	1 mM
1	A1	A	1	518	95.721	443840	6813.43	Target 1	I	MTHFR_c034_WT	0.1 mg/ml	SAM	1 mM
1	A1	A	1	519	95.858	442206	7243.09	Target 1	I	MTHFR_c034_WT	0.1 mg/ml	SAM	1 mM
1	A1	A	1	520	95.995	442442	7434.69	Target 1	I	MTHFR_c034_WT	0.1 mg/ml	SAM	1 mM
1	A1	A	1	521	96.132	441835	7293.77	Target 1	I	MTHFR_c034_WT	0.1 mg/ml	SAM	1 mM
1	A1	A	1	522	96.269	440711	6852.24	Target 1	I	MTHFR_c034_WT	0.1 mg/ml	SAM	1 mM
1	A1	A	1	523	96.406	439838	6211.2	Target 1	I	MTHFR_c034_WT	0.1 mg/ml	SAM	1 mM
1	A1	A	1	524	96.543	439164	5489.96	Target 1	I	MTHFR_c034_WT	0.1 mg/ml	SAM	1 mM
1	A1	A	1	525	96.68	438098	4804.18	Target 1	I	MTHFR_c034_WT	0.1 mg/ml	SAM	1 mM
1	A1	A	1	526	96.817	439024	4270.68	Target 1	I	MTHFR_c034_WT	0.1 mg/ml	SAM	1 mM
1	A1	A	1	527	96.954	438449	4002.73	Target 1	I	MTHFR_c034_WT	0.1 mg/ml	SAM	1 mM
1	A1	A	1	528	97.091	439802	4076.36	Target 1	I	MTHFR_c034_WT	0.1 mg/ml	SAM	1 mM
1	A1	A	1	529	97.228	435934	4489.28	Target 1	I	MTHFR_c034_WT	0.1 mg/ml	SAM	1 mM
1	A1	A	1	530	97.365	437258	5142.94	Target 1	I	MTHFR_c034_WT	0.1 mg/ml	SAM	1 mM
1	A1	A	1	531	97.503	436340	5868.43	Target 1	I	MTHFR_c034_WT	0.1 mg/ml	SAM	1 mM
1	A1	A	1	532	97.64	433911	6480.57	Target 1	I	MTHFR_c034_WT	0.1 mg/ml	SAM	1 mM
1	A1	A	1	533	97.777	432648	6838.68	Target 1	I	MTHFR_c034_WT	0.1 mg/ml	SAM	1 mM
1	A1	A	1	534	97.914	432450	6892.9	Target 1	I	MTHFR_c034_WT	0.1 mg/ml	SAM	1 mM
1	A1	A	1	535	98.051	431246	6704.09	Target 1	I	MTHFR_c034_WT	0.1 mg/ml	SAM	1 mM
1	A1	A	1	536	98.188	430736	6421.59	Target 1	I	MTHFR_c034_WT	0.1 mg/ml	SAM	1 mM
1	A1	A	1	537	98.325	431089	6226.39	Target 1	I	MTHFR_c034_WT	0.1 mg/ml	SAM	1 mM
1	A1	A	1	538	98.462	429726	6255.36	Target 1	I	MTHFR_c034_WT	0.1 mg/ml	SAM	1 mM
1	A1	A	1	539	98.599	430391	6546.1	Target 1	I	MTHFR_c034_WT	0.1 mg/ml	SAM	1 mM
1	A1	A	1	540	98.736	428302	7030.76	Target 1	I	MTHFR_c034_WT	0.1 mg/ml	SAM	1 mM
1	A1	A	1	541	98.873	426362	7592.99	Target 1	I	MTHFR_c034_WT	0.1 mg/ml	SAM	1 mM
2	A2	A	2	1	24.854	737954	36453.2	Target 1	II	MTHFR_c034_WT	0.1 mg/ml	SAM	1 mM
2	A2	A	2	2	24.991	735985	35450.4	Target 1	II	MTHFR_c034_WT	0.1 mg/ml	SAM	1 mM
2	A2	A	2	3	25.128	730641	33317.1	Target 1	II	MTHFR_c034_WT	0.1 mg/ml	SAM	1 mM
2	A2	A	2	4	25.265	727602	30031	Target 1	II	MTHFR_c034_WT	0.1 mg/ml	SAM	1 mM
2	A2	A	2	5	25.402	727456	26091.1	Target 1	II	MTHFR_c034_WT	0.1 mg/ml	SAM	1 mM
2	A2	A	2	6	25.539	723202	22303.3	Target 1	II	MTHFR_c034_WT	0.1 mg/ml	SAM	1 mM
2	A2	A	2	7	25.676	719933	19387.8	Target 1	II	MTHFR_c034_WT	0.1 mg/ml	SAM	1 mM
2	A2	A	2	8	25.813	715267	17679.7	Target 1	II	MTHFR_c034_WT	0.1 mg/ml	SAM	1 mM
2	A2	A	2	9	25.95	719997	17073.6	Target 1	II	MTHFR_c034_WT	0.1 mg/ml	SAM	1 mM
2	A2	A	2	10	26.087	714628	17187.3	Target 1	II	MTHFR_c034_WT	0.1 mg/ml	SAM	1 mM
2	A2	A	2	11	26.224	714761	17576.9	Target 1	II	MTHFR_c034_WT	0.1 mg/ml	SAM	1 mM
2	A2	A	2	12	26.362	711328	17893	Target 1	II	MTHFR_c034_WT	0.1 mg/ml	SAM	1 mM
2	A2	A	2	13	26.499	710897	17930.4	Target 1	II	MTHFR_c034_WT	0.1 mg/ml	SAM	1 mM
2	A2	A	2	14	26.636	708532	17614.5	Target 1	II	MTHFR_c034_WT	0.1 mg/ml	SAM	1 mM
2	A2	A	2	15	26.773	705150	16963	Target 1	II	MTHFR_c034_WT	0.1 mg/ml	SAM	1 mM
2	A2	A	2	16	26.91	704213	16063.7	Target 1	II	MTHFR_c034_WT	0.1 mg/ml	SAM	1 mM
2	A2	A	2	17	27.047	702255	15047.6	Target 1	II	MTHFR_c034_WT	0.1 mg/ml	SAM	1 mM
2	A2	A	2	18	27.184	700523	14051.7	Target 1	II	MTHFR_c034_WT	0.1 mg/ml	SAM	1 mM
2	A2	A	2	19	27.321	698306	13164.8	Target 1	II	MTHFR_c034_WT	0.1 mg/ml	SAM	1 mM
2	A2	A	2	20	27.458	694404	12401.1	Target 1	II	MTHFR_c034_WT	0.1 mg/ml	SAM	1 mM
2	A2	A	2	21	27.595	697001	11725.8	Target 1	II	MTHFR_c034_WT	0.1 mg/ml	SAM	1 mM
2	A2	A	2	22	27.732	693554	11119.4	Target 1	II	MTHFR_c034_WT	0.1 mg/ml	SAM	1 mM
2	A2	A	2	23	27.869	690423	10631.9	Target 1	II	MTHFR_c034_WT	0.1 mg/ml	SAM	1 mM
2	A2	A	2	24	28.006	690923	10364.1	Target 1	II	MTHFR_c034_WT	0.1 mg/ml	SAM	1 mM
2	A2	A	2	25	28.143	688481	10382.8	Target 1	II	MTHFR_c034_WT	0.1 mg/ml	SAM	1 mM
2	A2	A	2	26	28.281	685868	10618.1	Target 1	II	MTHFR_c034_WT	0.1 mg/ml	SAM	1 mM
2	A2	A	2	27	28.418	686664	10832.9	Target 1	II	MTHFR_c034_WT	0.1 mg/ml	SAM	1 mM
2	A2	A	2	28	28.555	684735	10705.3	Target 1	II	MTHFR_c034_WT	0.1 mg/ml	SAM	1 mM
2	A2	A	2	29	28.692	683242	10010.2	Target 1	II	MTHFR_c034_WT	0.1 mg/ml	SAM	1 mM
2	A2	A	2	30	28.829	680345	8777.02	Target 1	II	MTHFR_c034_WT	0.1 mg/ml	SAM	1 mM
2	A2	A	2	31	28.966	678124	7606.45	Target 1	II	MTHFR_c034_WT	0.1 mg/ml	SAM	1 mM
2	A2	A	2	32	29.103	677385	7028.33	Target 1	II	MTHFR_c034_WT	0.1 mg/ml	SAM	1 mM
2	A2	A	2	33	29.24	675822	6783.68	Target 1	II	MTHFR_c034_WT	0.1 mg/ml	SAM	1 mM
2	A2	A	2	34	29.377	677520	6963.52	Target 1	II	MTHFR_c034_WT	0.1 mg/ml	SAM	1 mM
2	A2	A	2	35	29.514	674566	7513.68	Target 1	II	MTHFR_c034_WT	0.1 mg/ml	SAM	1 mM
2	A2	A	2	36	29.651	674297	8689.72	Target 1	II	MTHFR_c034_WT	0.1 mg/ml	SAM	1 mM
2	A2	A	2	37	29.788	672867	10246.1	Target 1	II	MTHFR_c034_WT	0.1 mg/ml	SAM	1 mM
2	A2	A	2	38	29.925	670793	11450.1	Target 1	II	MTHFR_c034_WT	0.1 mg/ml	SAM	1 mM
2	A2	A	2	39	30.062	670359	12116.9	Target 1	II	MTHFR_c034_WT	0.1 mg/ml	SAM	1 mM
2	A2	A	2	40	30.2	664675	12247.4	Target 1	II	MTHFR_c034_WT	0.1 mg/ml	SAM	1 mM
2	A2	A	2	41	30.337	668192	11969.6	Target 1	II	MTHFR_c034_WT	0.1 mg/ml	SAM	1 mM
2	A2	A	2	42	30.474	666607	11453.8	Target 1	II	MTHFR_c034_WT	0.1 mg/ml	SAM	1 mM
2	A2	A	2	43	30.611	668909	10834.2	Target 1	II	MTHFR_c034_WT	0.1 mg/ml	SAM	1 mM
2	A2	A	2	44	30.748	665197	10173.9	Target 1	II	MTHFR_c034_WT	0.1 mg/ml	SAM	1 mM
2	A2	A	2	45	30.885	665196	9466.91	Target 1	II	MTHFR_c034_WT	0.1 mg/ml	SAM	1 mM
2	A2	A	2	46	31.022	663367	8672.09	Target 1	II	MTHFR_c034_WT	0.1 mg/ml	SAM	1 mM
2	A2	A	2	47	31.159	663124	7823.27	Target 1	II	MTHFR_c034_WT	0.1 mg/ml	SAM	1 mM
2	A2	A	2	48	31.296	659485	7362.53	Target 1	II	MTHFR_c034_WT	0.1 mg/ml	SAM	1 mM
2	A2	A	2	49	31.433	660410	6939.94	Target 1	II	MTHFR_c034_WT	0.1 mg/ml	SAM	1 mM
2	A2	A	2	50	31.57	658584	6612.54	Target 1	II	MTHFR_c034_WT	0.1 mg/ml	SAM	1 mM
2	A2	A	2	51	31.707	655483	6384.03	Target 1	II	MTHFR_c034_WT	0.1 mg/ml	SAM	1 mM
2	A2	A	2	52	31.844	654725	6192.82	Target 1	II	MTHFR_c034_WT	0.1 mg/ml	SAM	1 mM
2	A2	A	2	53	31.982	655470	5960.86	Target 1	II	MTHFR_c034_WT	0.1 mg/ml	SAM	1 mM
2	A2	A	2	54	32.119	653833	5670.89	Target 1	II	MTHFR_c034_WT	0.1 mg/ml	SAM	1 mM
2	A2	A	2	55	32.256	652900	5405.22	Target 1	II	MTHFR_c034_WT	0.1 mg/ml	SAM	1 mM
2	A2	A	2	56	32.393	651922	5303.62	Target 1	II	MTHFR_c034_WT	0.1 mg/ml	SAM	1 mM
2	A2	A	2	57	32.53	648478	5465.66	Target 1	II	MTHFR_c034_WT	0.1 mg/ml	SAM	1 mM
2	A2	A	2	58	32.667	648707	5874.89	Target 1	II	MTHFR_c034_WT	0.1 mg/ml	SAM	1 mM
2	A2	A	2	59	32.804	650200	6395.11	Target 1	II	MTHFR_c034_WT	0.1 mg/ml	SAM	1 mM
2	A2	A	2	60	32.941	649264	6840.31	Target 1	II	MTHFR_c034_WT	0.1 mg/ml	SAM	1 mM
2	A2	A	2	61	33.078	646983	7063.01	Target 1	II	MTHFR_c034_WT	0.1 mg/ml	SAM	1 mM
2	A2	A	2	62	33.215	645912	7008.69	Target 1	II	MTHFR_c034_WT	0.1 mg/ml	SAM	1 mM
2	A2	A	2	63	33.352	644738	6721.18	Target 1	II	MTHFR_c034_WT	0.1 mg/ml	SAM	1 mM
2	A2	A	2	64	33.489	643594	6309.91	Target 1	II	MTHFR_c034_WT	0.1 mg/ml	SAM	1 mM
2	A2	A	2	65	33.626	641386	5901.37	Target 1	II	MTHFR_c034_WT	0.1 mg/ml	SAM	1 mM
2	A2	A	2	66	33.763	641053	5595.83	Target 1	II	MTHFR_c034_WT	0.1 mg/ml	SAM	1 mM
2	A2	A	2	67	33.901	639988	5444.03	Target 1	II	MTHFR_c034_WT	0.1 mg/ml	SAM	1 mM
2	A2	A	2	68	34.038	640344	5444.59	Target 1	II	MTHFR_c034_WT	0.1 mg/ml	SAM	1 mM
2	A2	A	2	69	34.175	639314	5559.82	Target 1	II	MTHFR_c034_WT	0.1 mg/ml	SAM	1 mM
2	A2	A	2	70	34.312	636939	5731.39	Target 1	II	MTHFR_c034_WT	0.1 mg/ml	SAM	1 mM
2	A2	A	2	71	34.449	637808	5899.33	Target 1	II	MTHFR_c034_WT	0.1 mg/ml	SAM	1 mM
2	A2	A	2	72	34.586	637443	6018.5	Target 1	II	MTHFR_c034_WT	0.1 mg/ml	SAM	1 mM
2	A2	A	2	73	34.723	635106	6072.16	Target 1	II	MTHFR_c034_WT	0.1 mg/ml	SAM	1 mM
2	A2	A	2	74	34.86	633343	6078.43	Target 1	II	MTHFR_c034_WT	0.1 mg/ml	SAM	1 mM
2	A2	A	2	75	34.997	635094	6081.84	Target 1	II	MTHFR_c034_WT	0.1 mg/ml	SAM	1 mM
2	A2	A	2	76	35.134	631417	6129.7	Target 1	II	MTHFR_c034_WT	0.1 mg/ml	SAM	1 mM
2	A2	A	2	77	35.271	632535	6235.49	Target 1	II	MTHFR_c034_WT	0.1 mg/ml	SAM	1 mM
2	A2	A	2	78	35.408	629245	6352.9	Target 1	II	MTHFR_c034_WT	0.1 mg/ml	SAM	1 mM
2	A2	A	2	79	35.545	629896	6388.06	Target 1	II	MTHFR_c034_WT	0.1 mg/ml	SAM	1 mM
2	A2	A	2	80	35.682	631135	6257.64	Target 1	II	MTHFR_c034_WT	0.1 mg/ml	SAM	1 mM
2	A2	A	2	81	35.82	627181	5956.49	Target 1	II	MTHFR_c034_WT	0.1 mg/ml	SAM	1 mM
2	A2	A	2	82	35.957	625086	5575.77	Target 1	II	MTHFR_c034_WT	0.1 mg/ml	SAM	1 mM
2	A2	A	2	83	36.094	625556	5246.87	Target 1	II	MTHFR_c034_WT	0.1 mg/ml	SAM	1 mM
2	A2	A	2	84	36.231	623444	5056.24	Target 1	II	MTHFR_c034_WT	0.1 mg/ml	SAM	1 mM
2	A2	A	2	85	36.368	625006	4995.14	Target 1	II	MTHFR_c034_WT	0.1 mg/ml	SAM	1 mM
2	A2	A	2	86	36.505	624514	4987.9	Target 1	II	MTHFR_c034_WT	0.1 mg/ml	SAM	1 mM
2	A2	A	2	87	36.642	621824	4964.53	Target 1	II	MTHFR_c034_WT	0.1 mg/ml	SAM	1 mM
2	A2	A	2	88	36.779	621420	4916.17	Target 1	II	MTHFR_c034_WT	0.1 mg/ml	SAM	1 mM
2	A2	A	2	89	36.916	620243	4888.49	Target 1	II	MTHFR_c034_WT	0.1 mg/ml	SAM	1 mM
2	A2	A	2	90	37.053	620159	4925.37	Target 1	II	MTHFR_c034_WT	0.1 mg/ml	SAM	1 mM
2	A2	A	2	91	37.19	618819	5017.7	Target 1	II	MTHFR_c034_WT	0.1 mg/ml	SAM	1 mM
2	A2	A	2	92	37.327	619234	5105.22	Target 1	II	MTHFR_c034_WT	0.1 mg/ml	SAM	1 mM
2	A2	A	2	93	37.464	619665	5128.98	Target 1	II	MTHFR_c034_WT	0.1 mg/ml	SAM	1 mM
2	A2	A	2	94	37.602	615340	5085.4	Target 1	II	MTHFR_c034_WT	0.1 mg/ml	SAM	1 mM
2	A2	A	2	95	37.739	614212	5032.4	Target 1	II	MTHFR_c034_WT	0.1 mg/ml	SAM	1 mM
2	A2	A	2	96	37.876	616278	5040.44	Target 1	II	MTHFR_c034_WT	0.1 mg/ml	SAM	1 mM
2	A2	A	2	97	38.013	615846	5135.09	Target 1	II	MTHFR_c034_WT	0.1 mg/ml	SAM	1 mM
2	A2	A	2	98	38.15	612255	5271.26	Target 1	II	MTHFR_c034_WT	0.1 mg/ml	SAM	1 mM
2	A2	A	2	99	38.287	613657	5361.87	Target 1	II	MTHFR_c034_WT	0.1 mg/ml	SAM	1 mM
2	A2	A	2	100	38.424	612307	5332.1	Target 1	II	MTHFR_c034_WT	0.1 mg/ml	SAM	1 mM
2	A2	A	2	101	38.561	611879	5168.35	Target 1	II	MTHFR_c034_WT	0.1 mg/ml	SAM	1 mM
2	A2	A	2	102	38.698	607643	4930.3	Target 1	II	MTHFR_c034_WT	0.1 mg/ml	SAM	1 mM
2	A2	A	2	103	38.835	610170	4719.87	Target 1	II	MTHFR_c034_WT	0.1 mg/ml	SAM	1 mM
2	A2	A	2	104	38.972	609282	4621.26	Target 1	II	MTHFR_c034_WT	0.1 mg/ml	SAM	1 mM
2	A2	A	2	105	39.109	606935	4651.56	Target 1	II	MTHFR_c034_WT	0.1 mg/ml	SAM	1 mM
2	A2	A	2	106	39.246	608104	4751.44	Target 1	II	MTHFR_c034_WT	0.1 mg/ml	SAM	1 mM
2	A2	A	2	107	39.383	608285	4827.3	Target 1	II	MTHFR_c034_WT	0.1 mg/ml	SAM	1 mM
2	A2	A	2	108	39.521	604139	4818.55	Target 1	II	MTHFR_c034_WT	0.1 mg/ml	SAM	1 mM
2	A2	A	2	109	39.658	604832	4741.18	Target 1	II	MTHFR_c034_WT	0.1 mg/ml	SAM	1 mM
2	A2	A	2	110	39.795	604273	4678.88	Target 1	II	MTHFR_c034_WT	0.1 mg/ml	SAM	1 mM
2	A2	A	2	111	39.932	602512	4718.69	Target 1	II	MTHFR_c034_WT	0.1 mg/ml	SAM	1 mM
2	A2	A	2	112	40.069	603420	4886	Target 1	II	MTHFR_c034_WT	0.1 mg/ml	SAM	1 mM
2	A2	A	2	113	40.206	603850	5126.32	Target 1	II	MTHFR_c034_WT	0.1 mg/ml	SAM	1 mM
2	A2	A	2	114	40.343	601616	5350.89	Target 1	II	MTHFR_c034_WT	0.1 mg/ml	SAM	1 mM
2	A2	A	2	115	40.48	598188	5504.71	Target 1	II	MTHFR_c034_WT	0.1 mg/ml	SAM	1 mM
2	A2	A	2	116	40.617	599758	5595.22	Target 1	II	MTHFR_c034_WT	0.1 mg/ml	SAM	1 mM
2	A2	A	2	117	40.754	599429	5665.76	Target 1	II	MTHFR_c034_WT	0.1 mg/ml	SAM	1 mM
2	A2	A	2	118	40.891	597083	5740.28	Target 1	II	MTHFR_c034_WT	0.1 mg/ml	SAM	1 mM
2	A2	A	2	119	41.028	597615	5793.9	Target 1	II	MTHFR_c034_WT	0.1 mg/ml	SAM	1 mM
2	A2	A	2	120	41.165	595691	5771.66	Target 1	II	MTHFR_c034_WT	0.1 mg/ml	SAM	1 mM
2	A2	A	2	121	41.302	594702	5637.16	Target 1	II	MTHFR_c034_WT	0.1 mg/ml	SAM	1 mM
2	A2	A	2	122	41.44	593358	5410.41	Target 1	II	MTHFR_c034_WT	0.1 mg/ml	SAM	1 mM
2	A2	A	2	123	41.577	593551	5168.24	Target 1	II	MTHFR_c034_WT	0.1 mg/ml	SAM	1 mM
2	A2	A	2	124	41.714	590856	5005.6	Target 1	II	MTHFR_c034_WT	0.1 mg/ml	SAM	1 mM
2	A2	A	2	125	41.851	593106	4983.43	Target 1	II	MTHFR_c034_WT	0.1 mg/ml	SAM	1 mM
2	A2	A	2	126	41.988	591593	5096.76	Target 1	II	MTHFR_c034_WT	0.1 mg/ml	SAM	1 mM
2	A2	A	2	127	42.125	589917	5279.24	Target 1	II	MTHFR_c034_WT	0.1 mg/ml	SAM	1 mM
2	A2	A	2	128	42.262	588461	5435.74	Target 1	II	MTHFR_c034_WT	0.1 mg/ml	SAM	1 mM
2	A2	A	2	129	42.399	589283	5481.11	Target 1	II	MTHFR_c034_WT	0.1 mg/ml	SAM	1 mM
2	A2	A	2	130	42.536	587981	5371.25	Target 1	II	MTHFR_c034_WT	0.1 mg/ml	SAM	1 mM
2	A2	A	2	131	42.673	584411	5121.26	Target 1	II	MTHFR_c034_WT	0.1 mg/ml	SAM	1 mM
2	A2	A	2	132	42.81	586736	4809.5	Target 1	II	MTHFR_c034_WT	0.1 mg/ml	SAM	1 mM
2	A2	A	2	133	42.947	584699	4560.89	Target 1	II	MTHFR_c034_WT	0.1 mg/ml	SAM	1 mM
2	A2	A	2	134	43.084	583714	4500.28	Target 1	II	MTHFR_c034_WT	0.1 mg/ml	SAM	1 mM
2	A2	A	2	135	43.222	584220	4690.38	Target 1	II	MTHFR_c034_WT	0.1 mg/ml	SAM	1 mM
2	A2	A	2	136	43.359	585388	5091.6	Target 1	II	MTHFR_c034_WT	0.1 mg/ml	SAM	1 mM
2	A2	A	2	137	43.496	582482	5573.16	Target 1	II	MTHFR_c034_WT	0.1 mg/ml	SAM	1 mM
2	A2	A	2	138	43.633	579825	5974.31	Target 1	II	MTHFR_c034_WT	0.1 mg/ml	SAM	1 mM
2	A2	A	2	139	43.77	580172	6175.81	Target 1	II	MTHFR_c034_WT	0.1 mg/ml	SAM	1 mM
2	A2	A	2	140	43.907	579376	6134.69	Target 1	II	MTHFR_c034_WT	0.1 mg/ml	SAM	1 mM
2	A2	A	2	141	44.044	579079	5879.36	Target 1	II	MTHFR_c034_WT	0.1 mg/ml	SAM	1 mM
2	A2	A	2	142	44.181	575592	5482.86	Target 1	II	MTHFR_c034_WT	0.1 mg/ml	SAM	1 mM
2	A2	A	2	143	44.318	576892	5040.56	Target 1	II	MTHFR_c034_WT	0.1 mg/ml	SAM	1 mM
2	A2	A	2	144	44.455	574785	4647.09	Target 1	II	MTHFR_c034_WT	0.1 mg/ml	SAM	1 mM
2	A2	A	2	145	44.592	576565	4366.63	Target 1	II	MTHFR_c034_WT	0.1 mg/ml	SAM	1 mM
2	A2	A	2	146	44.729	575325	4210.52	Target 1	II	MTHFR_c034_WT	0.1 mg/ml	SAM	1 mM
2	A2	A	2	147	44.866	573124	4142.17	Target 1	II	MTHFR_c034_WT	0.1 mg/ml	SAM	1 mM
2	A2	A	2	148	45.003	573072	4117.22	Target 1	II	MTHFR_c034_WT	0.1 mg/ml	SAM	1 mM
2	A2	A	2	149	45.141	572667	4120.55	Target 1	II	MTHFR_c034_WT	0.1 mg/ml	SAM	1 mM
2	A2	A	2	150	45.278	571663	4168.27	Target 1	II	MTHFR_c034_WT	0.1 mg/ml	SAM	1 mM
2	A2	A	2	151	45.415	572157	4273.46	Target 1	II	MTHFR_c034_WT	0.1 mg/ml	SAM	1 mM
2	A2	A	2	152	45.552	571743	4415.11	Target 1	II	MTHFR_c034_WT	0.1 mg/ml	SAM	1 mM
2	A2	A	2	153	45.689	569719	4546.99	Target 1	II	MTHFR_c034_WT	0.1 mg/ml	SAM	1 mM
2	A2	A	2	154	45.826	567161	4641.1	Target 1	II	MTHFR_c034_WT	0.1 mg/ml	SAM	1 mM
2	A2	A	2	155	45.963	568781	4722.29	Target 1	II	MTHFR_c034_WT	0.1 mg/ml	SAM	1 mM
2	A2	A	2	156	46.1	568784	4855.17	Target 1	II	MTHFR_c034_WT	0.1 mg/ml	SAM	1 mM
2	A2	A	2	157	46.237	567782	5092.87	Target 1	II	MTHFR_c034_WT	0.1 mg/ml	SAM	1 mM
2	A2	A	2	158	46.374	565009	5432.69	Target 1	II	MTHFR_c034_WT	0.1 mg/ml	SAM	1 mM
2	A2	A	2	159	46.511	565675	5816.17	Target 1	II	MTHFR_c034_WT	0.1 mg/ml	SAM	1 mM
2	A2	A	2	160	46.648	564698	6167.1	Target 1	II	MTHFR_c034_WT	0.1 mg/ml	SAM	1 mM
2	A2	A	2	161	46.785	562419	6433.42	Target 1	II	MTHFR_c034_WT	0.1 mg/ml	SAM	1 mM
2	A2	A	2	162	46.923	561245	6605.2	Target 1	II	MTHFR_c034_WT	0.1 mg/ml	SAM	1 mM
2	A2	A	2	163	47.06	562349	6702.38	Target 1	II	MTHFR_c034_WT	0.1 mg/ml	SAM	1 mM
2	A2	A	2	164	47.197	559419	6747.35	Target 1	II	MTHFR_c034_WT	0.1 mg/ml	SAM	1 mM
2	A2	A	2	165	47.334	558368	6740.64	Target 1	II	MTHFR_c034_WT	0.1 mg/ml	SAM	1 mM
2	A2	A	2	166	47.471	558953	6655.92	Target 1	II	MTHFR_c034_WT	0.1 mg/ml	SAM	1 mM
2	A2	A	2	167	47.608	556129	6459.17	Target 1	II	MTHFR_c034_WT	0.1 mg/ml	SAM	1 mM
2	A2	A	2	168	47.745	554835	6138.81	Target 1	II	MTHFR_c034_WT	0.1 mg/ml	SAM	1 mM
2	A2	A	2	169	47.882	555314	5729.5	Target 1	II	MTHFR_c034_WT	0.1 mg/ml	SAM	1 mM
2	A2	A	2	170	48.019	554416	5318.2	Target 1	II	MTHFR_c034_WT	0.1 mg/ml	SAM	1 mM
2	A2	A	2	171	48.156	553219	5020.08	Target 1	II	MTHFR_c034_WT	0.1 mg/ml	SAM	1 mM
2	A2	A	2	172	48.293	552590	4939.32	Target 1	II	MTHFR_c034_WT	0.1 mg/ml	SAM	1 mM
2	A2	A	2	173	48.43	552746	5120.71	Target 1	II	MTHFR_c034_WT	0.1 mg/ml	SAM	1 mM
2	A2	A	2	174	48.567	554044	5520.59	Target 1	II	MTHFR_c034_WT	0.1 mg/ml	SAM	1 mM
2	A2	A	2	175	48.704	549048	6019.54	Target 1	II	MTHFR_c034_WT	0.1 mg/ml	SAM	1 mM
2	A2	A	2	176	48.842	547967	6479.67	Target 1	II	MTHFR_c034_WT	0.1 mg/ml	SAM	1 mM
2	A2	A	2	177	48.979	546956	6810.48	Target 1	II	MTHFR_c034_WT	0.1 mg/ml	SAM	1 mM
2	A2	A	2	178	49.116	549406	6991.11	Target 1	II	MTHFR_c034_WT	0.1 mg/ml	SAM	1 mM
2	A2	A	2	179	49.253	545666	7030.07	Target 1	II	MTHFR_c034_WT	0.1 mg/ml	SAM	1 mM
2	A2	A	2	180	49.39	543722	6910.75	Target 1	II	MTHFR_c034_WT	0.1 mg/ml	SAM	1 mM
2	A2	A	2	181	49.527	543899	6584.85	Target 1	II	MTHFR_c034_WT	0.1 mg/ml	SAM	1 mM
2	A2	A	2	182	49.664	541556	6034.99	Target 1	II	MTHFR_c034_WT	0.1 mg/ml	SAM	1 mM
2	A2	A	2	183	49.801	540320	5350.05	Target 1	II	MTHFR_c034_WT	0.1 mg/ml	SAM	1 mM
2	A2	A	2	184	49.938	541585	4737.56	Target 1	II	MTHFR_c034_WT	0.1 mg/ml	SAM	1 mM
2	A2	A	2	185	50.075	544241	4438.72	Target 1	II	MTHFR_c034_WT	0.1 mg/ml	SAM	1 mM
2	A2	A	2	186	50.212	539836	4595.08	Target 1	II	MTHFR_c034_WT	0.1 mg/ml	SAM	1 mM
2	A2	A	2	187	50.349	540718	5154.85	Target 1	II	MTHFR_c034_WT	0.1 mg/ml	SAM	1 mM
2	A2	A	2	188	50.486	538098	5888.7	Target 1	II	MTHFR_c034_WT	0.1 mg/ml	SAM	1 mM
2	A2	A	2	189	50.623	535880	6499.95	Target 1	II	MTHFR_c034_WT	0.1 mg/ml	SAM	1 mM
2	A2	A	2	190	50.761	535672	6756.7	Target 1	II	MTHFR_c034_WT	0.1 mg/ml	SAM	1 mM
2	A2	A	2	191	50.898	535249	6568.13	Target 1	II	MTHFR_c034_WT	0.1 mg/ml	SAM	1 mM
2	A2	A	2	192	51.035	533461	5980.81	Target 1	II	MTHFR_c034_WT	0.1 mg/ml	SAM	1 mM
2	A2	A	2	193	51.172	532014	5130.84	Target 1	II	MTHFR_c034_WT	0.1 mg/ml	SAM	1 mM
2	A2	A	2	194	51.309	533676	4190.23	Target 1	II	MTHFR_c034_WT	0.1 mg/ml	SAM	1 mM
2	A2	A	2	195	51.446	532448	3331.8	Target 1	II	MTHFR_c034_WT	0.1 mg/ml	SAM	1 mM
2	A2	A	2	196	51.583	532009	2699.26	Target 1	II	MTHFR_c034_WT	0.1 mg/ml	SAM	1 mM
2	A2	A	2	197	51.72	532696	2371.49	Target 1	II	MTHFR_c034_WT	0.1 mg/ml	SAM	1 mM
2	A2	A	2	198	51.857	533044	2331.67	Target 1	II	MTHFR_c034_WT	0.1 mg/ml	SAM	1 mM
2	A2	A	2	199	51.994	532146	2464.53	Target 1	II	MTHFR_c034_WT	0.1 mg/ml	SAM	1 mM
2	A2	A	2	200	52.131	527866	2605.42	Target 1	II	MTHFR_c034_WT	0.1 mg/ml	SAM	1 mM
2	A2	A	2	201	52.268	529527	2622.83	Target 1	II	MTHFR_c034_WT	0.1 mg/ml	SAM	1 mM
2	A2	A	2	202	52.405	530985	2482.08	Target 1	II	MTHFR_c034_WT	0.1 mg/ml	SAM	1 mM
2	A2	A	2	203	52.543	530554	2241.36	Target 1	II	MTHFR_c034_WT	0.1 mg/ml	SAM	1 mM
2	A2	A	2	204	52.68	527694	1982.5	Target 1	II	MTHFR_c034_WT	0.1 mg/ml	SAM	1 mM
2	A2	A	2	205	52.817	530300	1730.67	Target 1	II	MTHFR_c034_WT	0.1 mg/ml	SAM	1 mM
2	A2	A	2	206	52.954	527680	1428.51	Target 1	II	MTHFR_c034_WT	0.1 mg/ml	SAM	1 mM
2	A2	A	2	207	53.091	528728	975.77	Target 1	II	MTHFR_c034_WT	0.1 mg/ml	SAM	1 mM
2	A2	A	2	208	53.228	526583	306.75	Target 1	II	MTHFR_c034_WT	0.1 mg/ml	SAM	1 mM
2	A2	A	2	209	53.365	529055	-552.06	Target 1	II	MTHFR_c034_WT	0.1 mg/ml	SAM	1 mM
2	A2	A	2	210	53.502	528037	-1479.68	Target 1	II	MTHFR_c034_WT	0.1 mg/ml	SAM	1 mM
2	A2	A	2	211	53.639	531957	-2314.79	Target 1	II	MTHFR_c034_WT	0.1 mg/ml	SAM	1 mM
2	A2	A	2	212	53.776	530030	-2935.96	Target 1	II	MTHFR_c034_WT	0.1 mg/ml	SAM	1 mM
2	A2	A	2	213	53.913	529592	-3321.43	Target 1	II	MTHFR_c034_WT	0.1 mg/ml	SAM	1 mM
2	A2	A	2	214	54.05	531269	-3552.72	Target 1	II	MTHFR_c034_WT	0.1 mg/ml	SAM	1 mM
2	A2	A	2	215	54.187	532573	-3771.74	Target 1	II	MTHFR_c034_WT	0.1 mg/ml	SAM	1 mM
2	A2	A	2	216	54.324	530112	-4123.63	Target 1	II	MTHFR_c034_WT	0.1 mg/ml	SAM	1 mM
2	A2	A	2	217	54.462	533999	-4712.73	Target 1	II	MTHFR_c034_WT	0.1 mg/ml	SAM	1 mM
2	A2	A	2	218	54.599	531608	-5578.33	Target 1	II	MTHFR_c034_WT	0.1 mg/ml	SAM	1 mM
2	A2	A	2	219	54.736	534303	-6679.83	Target 1	II	MTHFR_c034_WT	0.1 mg/ml	SAM	1 mM
2	A2	A	2	220	54.873	537015	-7897.49	Target 1	II	MTHFR_c034_WT	0.1 mg/ml	SAM	1 mM
2	A2	A	2	221	55.01	536957	-9059.02	Target 1	II	MTHFR_c034_WT	0.1 mg/ml	SAM	1 mM
2	A2	A	2	222	55.147	541287	-9997.99	Target 1	II	MTHFR_c034_WT	0.1 mg/ml	SAM	1 mM
2	A2	A	2	223	55.284	540891	-10621.5	Target 1	II	MTHFR_c034_WT	0.1 mg/ml	SAM	1 mM
2	A2	A	2	224	55.421	541649	-10952.6	Target 1	II	MTHFR_c034_WT	0.1 mg/ml	SAM	1 mM
2	A2	A	2	225	55.558	546134	-11128.2	Target 1	II	MTHFR_c034_WT	0.1 mg/ml	SAM	1 mM
2	A2	A	2	226	55.695	545273	-11349.3	Target 1	II	MTHFR_c034_WT	0.1 mg/ml	SAM	1 mM
2	A2	A	2	227	55.832	542958	-11805.3	Target 1	II	MTHFR_c034_WT	0.1 mg/ml	SAM	1 mM
2	A2	A	2	228	55.969	551002	-12600.7	Target 1	II	MTHFR_c034_WT	0.1 mg/ml	SAM	1 mM
2	A2	A	2	229	56.106	551052	-13718	Target 1	II	MTHFR_c034_WT	0.1 mg/ml	SAM	1 mM
2	A2	A	2	230	56.243	553536	-15036.8	Target 1	II	MTHFR_c034_WT	0.1 mg/ml	SAM	1 mM
2	A2	A	2	231	56.381	555547	-16393.2	Target 1	II	MTHFR_c034_WT	0.1 mg/ml	SAM	1 mM
2	A2	A	2	232	56.518	558941	-17646.3	Target 1	II	MTHFR_c034_WT	0.1 mg/ml	SAM	1 mM
2	A2	A	2	233	56.655	563822	-18723.2	Target 1	II	MTHFR_c034_WT	0.1 mg/ml	SAM	1 mM
2	A2	A	2	234	56.792	565384	-19630	Target 1	II	MTHFR_c034_WT	0.1 mg/ml	SAM	1 mM
2	A2	A	2	235	56.929	565316	-20435.3	Target 1	II	MTHFR_c034_WT	0.1 mg/ml	SAM	1 mM
2	A2	A	2	236	57.066	571657	-21229	Target 1	II	MTHFR_c034_WT	0.1 mg/ml	SAM	1 mM
2	A2	A	2	237	57.203	573979	-22071.6	Target 1	II	MTHFR_c034_WT	0.1 mg/ml	SAM	1 mM
2	A2	A	2	238	57.34	578280	-22968.6	Target 1	II	MTHFR_c034_WT	0.1 mg/ml	SAM	1 mM
2	A2	A	2	239	57.477	581213	-23887.8	Target 1	II	MTHFR_c034_WT	0.1 mg/ml	SAM	1 mM
2	A2	A	2	240	57.614	585130	-24809.9	Target 1	II	MTHFR_c034_WT	0.1 mg/ml	SAM	1 mM
2	A2	A	2	241	57.751	589132	-25768.5	Target 1	II	MTHFR_c034_WT	0.1 mg/ml	SAM	1 mM
2	A2	A	2	242	57.888	590829	-26840.5	Target 1	II	MTHFR_c034_WT	0.1 mg/ml	SAM	1 mM
2	A2	A	2	243	58.025	597357	-28094.7	Target 1	II	MTHFR_c034_WT	0.1 mg/ml	SAM	1 mM
2	A2	A	2	244	58.163	601317	-29531.7	Target 1	II	MTHFR_c034_WT	0.1 mg/ml	SAM	1 mM
2	A2	A	2	245	58.3	606794	-31057.4	Target 1	II	MTHFR_c034_WT	0.1 mg/ml	SAM	1 mM
2	A2	A	2	246	58.437	611344	-32504.4	Target 1	II	MTHFR_c034_WT	0.1 mg/ml	SAM	1 mM
2	A2	A	2	247	58.574	616492	-33686.5	Target 1	II	MTHFR_c034_WT	0.1 mg/ml	SAM	1 mM
2	A2	A	2	248	58.711	623733	-34469.9	Target 1	II	MTHFR_c034_WT	0.1 mg/ml	SAM	1 mM
2	A2	A	2	249	58.848	628164	-34831.6	Target 1	II	MTHFR_c034_WT	0.1 mg/ml	SAM	1 mM
2	A2	A	2	250	58.985	630870	-34880.9	Target 1	II	MTHFR_c034_WT	0.1 mg/ml	SAM	1 mM
2	A2	A	2	251	59.122	634954	-34822.2	Target 1	II	MTHFR_c034_WT	0.1 mg/ml	SAM	1 mM
2	A2	A	2	252	59.259	641830	-34867.3	Target 1	II	MTHFR_c034_WT	0.1 mg/ml	SAM	1 mM
2	A2	A	2	253	59.396	646868	-35137.4	Target 1	II	MTHFR_c034_WT	0.1 mg/ml	SAM	1 mM
2	A2	A	2	254	59.533	651312	-35614.2	Target 1	II	MTHFR_c034_WT	0.1 mg/ml	SAM	1 mM
2	A2	A	2	255	59.67	656549	-36158.8	Target 1	II	MTHFR_c034_WT	0.1 mg/ml	SAM	1 mM
2	A2	A	2	256	59.807	664045	-36581.2	Target 1	II	MTHFR_c034_WT	0.1 mg/ml	SAM	1 mM
2	A2	A	2	257	59.944	668633	-36713.7	Target 1	II	MTHFR_c034_WT	0.1 mg/ml	SAM	1 mM
2	A2	A	2	258	60.082	674890	-36464.7	Target 1	II	MTHFR_c034_WT	0.1 mg/ml	SAM	1 mM
2	A2	A	2	259	60.219	677821	-35846.2	Target 1	II	MTHFR_c034_WT	0.1 mg/ml	SAM	1 mM
2	A2	A	2	260	60.356	682948	-34969.2	Target 1	II	MTHFR_c034_WT	0.1 mg/ml	SAM	1 mM
2	A2	A	2	261	60.493	685840	-34004.3	Target 1	II	MTHFR_c034_WT	0.1 mg/ml	SAM	1 mM
2	A2	A	2	262	60.63	692000	-33113.4	Target 1	II	MTHFR_c034_WT	0.1 mg/ml	SAM	1 mM
2	A2	A	2	263	60.767	696066	-32380.3	Target 1	II	MTHFR_c034_WT	0.1 mg/ml	SAM	1 mM
2	A2	A	2	264	60.904	699053	-31774.8	Target 1	II	MTHFR_c034_WT	0.1 mg/ml	SAM	1 mM
2	A2	A	2	265	61.041	704738	-31159.1	Target 1	II	MTHFR_c034_WT	0.1 mg/ml	SAM	1 mM
2	A2	A	2	266	61.178	711675	-30339.5	Target 1	II	MTHFR_c034_WT	0.1 mg/ml	SAM	1 mM
2	A2	A	2	267	61.315	711508	-29134	Target 1	II	MTHFR_c034_WT	0.1 mg/ml	SAM	1 mM
2	A2	A	2	268	61.452	717134	-27439.7	Target 1	II	MTHFR_c034_WT	0.1 mg/ml	SAM	1 mM
2	A2	A	2	269	61.589	718836	-25272.7	Target 1	II	MTHFR_c034_WT	0.1 mg/ml	SAM	1 mM
2	A2	A	2	270	61.726	722889	-22770.6	Target 1	II	MTHFR_c034_WT	0.1 mg/ml	SAM	1 mM
2	A2	A	2	271	61.863	720907	-20152.9	Target 1	II	MTHFR_c034_WT	0.1 mg/ml	SAM	1 mM
2	A2	A	2	272	62.001	725820	-17655.8	Target 1	II	MTHFR_c034_WT	0.1 mg/ml	SAM	1 mM
2	A2	A	2	273	62.138	723996	-15457.7	Target 1	II	MTHFR_c034_WT	0.1 mg/ml	SAM	1 mM
2	A2	A	2	274	62.275	728924	-13622.1	Target 1	II	MTHFR_c034_WT	0.1 mg/ml	SAM	1 mM
2	A2	A	2	275	62.412	728598	-12084.2	Target 1	II	MTHFR_c034_WT	0.1 mg/ml	SAM	1 mM
2	A2	A	2	276	62.549	730262	-10691.3	Target 1	II	MTHFR_c034_WT	0.1 mg/ml	SAM	1 mM
2	A2	A	2	277	62.686	733068	-9285.21	Target 1	II	MTHFR_c034_WT	0.1 mg/ml	SAM	1 mM
2	A2	A	2	278	62.823	729513	-7780.33	Target 1	II	MTHFR_c034_WT	0.1 mg/ml	SAM	1 mM
2	A2	A	2	279	62.96	731751	-6192.77	Target 1	II	MTHFR_c034_WT	0.1 mg/ml	SAM	1 mM
2	A2	A	2	280	63.097	732249	-4606.04	Target 1	II	MTHFR_c034_WT	0.1 mg/ml	SAM	1 mM
2	A2	A	2	281	63.234	730829	-3102.22	Target 1	II	MTHFR_c034_WT	0.1 mg/ml	SAM	1 mM
2	A2	A	2	282	63.371	732276	-1711.57	Target 1	II	MTHFR_c034_WT	0.1 mg/ml	SAM	1 mM
2	A2	A	2	283	63.508	731681	-411.28	Target 1	II	MTHFR_c034_WT	0.1 mg/ml	SAM	1 mM
2	A2	A	2	284	63.645	730922	831.19	Target 1	II	MTHFR_c034_WT	0.1 mg/ml	SAM	1 mM
2	A2	A	2	285	63.783	728538	2015.16	Target 1	II	MTHFR_c034_WT	0.1 mg/ml	SAM	1 mM
2	A2	A	2	286	63.92	729906	3096.47	Target 1	II	MTHFR_c034_WT	0.1 mg/ml	SAM	1 mM
2	A2	A	2	287	64.057	726655	4019.28	Target 1	II	MTHFR_c034_WT	0.1 mg/ml	SAM	1 mM
2	A2	A	2	288	64.194	727986	4762	Target 1	II	MTHFR_c034_WT	0.1 mg/ml	SAM	1 mM
2	A2	A	2	289	64.331	725682	5353.35	Target 1	II	MTHFR_c034_WT	0.1 mg/ml	SAM	1 mM
2	A2	A	2	290	64.468	726802	5852.01	Target 1	II	MTHFR_c034_WT	0.1 mg/ml	SAM	1 mM
2	A2	A	2	291	64.605	723955	6299.09	Target 1	II	MTHFR_c034_WT	0.1 mg/ml	SAM	1 mM
2	A2	A	2	292	64.742	721294	6693.02	Target 1	II	MTHFR_c034_WT	0.1 mg/ml	SAM	1 mM
2	A2	A	2	293	64.879	721484	7011.15	Target 1	II	MTHFR_c034_WT	0.1 mg/ml	SAM	1 mM
2	A2	A	2	294	65.016	721068	7260.75	Target 1	II	MTHFR_c034_WT	0.1 mg/ml	SAM	1 mM
2	A2	A	2	295	65.153	720536	7510.1	Target 1	II	MTHFR_c034_WT	0.1 mg/ml	SAM	1 mM
2	A2	A	2	296	65.29	719304	7855.83	Target 1	II	MTHFR_c034_WT	0.1 mg/ml	SAM	1 mM
2	A2	A	2	297	65.427	716606	8843.18	Target 1	II	MTHFR_c034_WT	0.1 mg/ml	SAM	1 mM
2	A2	A	2	298	65.564	714672	10011.3	Target 1	II	MTHFR_c034_WT	0.1 mg/ml	SAM	1 mM
2	A2	A	2	299	65.702	711887	11028.7	Target 1	II	MTHFR_c034_WT	0.1 mg/ml	SAM	1 mM
2	A2	A	2	300	65.839	712100	11595.8	Target 1	II	MTHFR_c034_WT	0.1 mg/ml	SAM	1 mM
2	A2	A	2	301	65.976	711176	11629	Target 1	II	MTHFR_c034_WT	0.1 mg/ml	SAM	1 mM
2	A2	A	2	302	66.113	710123	11305.2	Target 1	II	MTHFR_c034_WT	0.1 mg/ml	SAM	1 mM
2	A2	A	2	303	66.25	709786	10916.3	Target 1	II	MTHFR_c034_WT	0.1 mg/ml	SAM	1 mM
2	A2	A	2	304	66.387	705186	10648	Target 1	II	MTHFR_c034_WT	0.1 mg/ml	SAM	1 mM
2	A2	A	2	305	66.524	705332	10465.4	Target 1	II	MTHFR_c034_WT	0.1 mg/ml	SAM	1 mM
2	A2	A	2	306	66.661	703578	10184.8	Target 1	II	MTHFR_c034_WT	0.1 mg/ml	SAM	1 mM
2	A2	A	2	307	66.798	702130	9659.42	Target 1	II	MTHFR_c034_WT	0.1 mg/ml	SAM	1 mM
2	A2	A	2	308	66.935	702959	8927.85	Target 1	II	MTHFR_c034_WT	0.1 mg/ml	SAM	1 mM
2	A2	A	2	309	67.072	701393	8211.32	Target 1	II	MTHFR_c034_WT	0.1 mg/ml	SAM	1 mM
2	A2	A	2	310	67.209	700066	7823.12	Target 1	II	MTHFR_c034_WT	0.1 mg/ml	SAM	1 mM
2	A2	A	2	311	67.346	698305	7812.34	Target 1	II	MTHFR_c034_WT	0.1 mg/ml	SAM	1 mM
2	A2	A	2	312	67.483	698044	8102.14	Target 1	II	MTHFR_c034_WT	0.1 mg/ml	SAM	1 mM
2	A2	A	2	313	67.621	693854	8671.65	Target 1	II	MTHFR_c034_WT	0.1 mg/ml	SAM	1 mM
2	A2	A	2	314	67.758	696514	9295.41	Target 1	II	MTHFR_c034_WT	0.1 mg/ml	SAM	1 mM
2	A2	A	2	315	67.895	693636	9887.02	Target 1	II	MTHFR_c034_WT	0.1 mg/ml	SAM	1 mM
2	A2	A	2	316	68.032	691173	10422.3	Target 1	II	MTHFR_c034_WT	0.1 mg/ml	SAM	1 mM
2	A2	A	2	317	68.169	689493	10880.5	Target 1	II	MTHFR_c034_WT	0.1 mg/ml	SAM	1 mM
2	A2	A	2	318	68.306	689945	11211	Target 1	II	MTHFR_c034_WT	0.1 mg/ml	SAM	1 mM
2	A2	A	2	319	68.443	686928	11359	Target 1	II	MTHFR_c034_WT	0.1 mg/ml	SAM	1 mM
2	A2	A	2	320	68.58	685430	11312.1	Target 1	II	MTHFR_c034_WT	0.1 mg/ml	SAM	1 mM
2	A2	A	2	321	68.717	685201	11125.1	Target 1	II	MTHFR_c034_WT	0.1 mg/ml	SAM	1 mM
2	A2	A	2	322	68.854	684556	10887.1	Target 1	II	MTHFR_c034_WT	0.1 mg/ml	SAM	1 mM
2	A2	A	2	323	68.991	680201	10674.1	Target 1	II	MTHFR_c034_WT	0.1 mg/ml	SAM	1 mM
2	A2	A	2	324	69.128	682084	10503.5	Target 1	II	MTHFR_c034_WT	0.1 mg/ml	SAM	1 mM
2	A2	A	2	325	69.265	678804	10344.2	Target 1	II	MTHFR_c034_WT	0.1 mg/ml	SAM	1 mM
2	A2	A	2	326	69.403	677848	10150.5	Target 1	II	MTHFR_c034_WT	0.1 mg/ml	SAM	1 mM
2	A2	A	2	327	69.54	676974	9910.97	Target 1	II	MTHFR_c034_WT	0.1 mg/ml	SAM	1 mM
2	A2	A	2	328	69.677	675471	9678.41	Target 1	II	MTHFR_c034_WT	0.1 mg/ml	SAM	1 mM
2	A2	A	2	329	69.814	674880	9553.68	Target 1	II	MTHFR_c034_WT	0.1 mg/ml	SAM	1 mM
2	A2	A	2	330	69.951	673041	9639.85	Target 1	II	MTHFR_c034_WT	0.1 mg/ml	SAM	1 mM
2	A2	A	2	331	70.088	672263	9974.93	Target 1	II	MTHFR_c034_WT	0.1 mg/ml	SAM	1 mM
2	A2	A	2	332	70.225	670537	10492.5	Target 1	II	MTHFR_c034_WT	0.1 mg/ml	SAM	1 mM
2	A2	A	2	333	70.362	667384	11037.2	Target 1	II	MTHFR_c034_WT	0.1 mg/ml	SAM	1 mM
2	A2	A	2	334	70.499	666444	11434.7	Target 1	II	MTHFR_c034_WT	0.1 mg/ml	SAM	1 mM
2	A2	A	2	335	70.636	667677	11583	Target 1	II	MTHFR_c034_WT	0.1 mg/ml	SAM	1 mM
2	A2	A	2	336	70.773	663158	11490.9	Target 1	II	MTHFR_c034_WT	0.1 mg/ml	SAM	1 mM
2	A2	A	2	337	70.91	663515	11248.7	Target 1	II	MTHFR_c034_WT	0.1 mg/ml	SAM	1 mM
2	A2	A	2	338	71.047	662272	10950.4	Target 1	II	MTHFR_c034_WT	0.1 mg/ml	SAM	1 mM
2	A2	A	2	339	71.184	658998	10639.1	Target 1	II	MTHFR_c034_WT	0.1 mg/ml	SAM	1 mM
2	A2	A	2	340	71.322	659519	10309.2	Target 1	II	MTHFR_c034_WT	0.1 mg/ml	SAM	1 mM
2	A2	A	2	341	71.459	658321	9941.69	Target 1	II	MTHFR_c034_WT	0.1 mg/ml	SAM	1 mM
2	A2	A	2	342	71.596	656840	9533.25	Target 1	II	MTHFR_c034_WT	0.1 mg/ml	SAM	1 mM
2	A2	A	2	343	71.733	654747	9101.62	Target 1	II	MTHFR_c034_WT	0.1 mg/ml	SAM	1 mM
2	A2	A	2	344	71.87	653860	8686.83	Target 1	II	MTHFR_c034_WT	0.1 mg/ml	SAM	1 mM
2	A2	A	2	345	72.007	653673	8370.63	Target 1	II	MTHFR_c034_WT	0.1 mg/ml	SAM	1 mM
2	A2	A	2	346	72.144	651064	8292.82	Target 1	II	MTHFR_c034_WT	0.1 mg/ml	SAM	1 mM
2	A2	A	2	347	72.281	653505	8619.58	Target 1	II	MTHFR_c034_WT	0.1 mg/ml	SAM	1 mM
2	A2	A	2	348	72.418	648008	9449.93	Target 1	II	MTHFR_c034_WT	0.1 mg/ml	SAM	1 mM
2	A2	A	2	349	72.555	649538	10708.2	Target 1	II	MTHFR_c034_WT	0.1 mg/ml	SAM	1 mM
2	A2	A	2	350	72.692	644386	12110.9	Target 1	II	MTHFR_c034_WT	0.1 mg/ml	SAM	1 mM
2	A2	A	2	351	72.829	643880	13255.5	Target 1	II	MTHFR_c034_WT	0.1 mg/ml	SAM	1 mM
2	A2	A	2	352	72.966	641815	13790	Target 1	II	MTHFR_c034_WT	0.1 mg/ml	SAM	1 mM
2	A2	A	2	353	73.103	641171	13575.1	Target 1	II	MTHFR_c034_WT	0.1 mg/ml	SAM	1 mM
2	A2	A	2	354	73.241	639353	12744.6	Target 1	II	MTHFR_c034_WT	0.1 mg/ml	SAM	1 mM
2	A2	A	2	355	73.378	638472	11630.9	Target 1	II	MTHFR_c034_WT	0.1 mg/ml	SAM	1 mM
2	A2	A	2	356	73.515	638544	10609.9	Target 1	II	MTHFR_c034_WT	0.1 mg/ml	SAM	1 mM
2	A2	A	2	357	73.652	637062	9944.42	Target 1	II	MTHFR_c034_WT	0.1 mg/ml	SAM	1 mM
2	A2	A	2	358	73.789	633126	9702.54	Target 1	II	MTHFR_c034_WT	0.1 mg/ml	SAM	1 mM
2	A2	A	2	359	73.926	633404	9782.54	Target 1	II	MTHFR_c034_WT	0.1 mg/ml	SAM	1 mM
2	A2	A	2	360	74.063	633685	10004	Target 1	II	MTHFR_c034_WT	0.1 mg/ml	SAM	1 mM
2	A2	A	2	361	74.2	630213	10210.3	Target 1	II	MTHFR_c034_WT	0.1 mg/ml	SAM	1 mM
2	A2	A	2	362	74.337	628796	10321.7	Target 1	II	MTHFR_c034_WT	0.1 mg/ml	SAM	1 mM
2	A2	A	2	363	74.474	627967	10342	Target 1	II	MTHFR_c034_WT	0.1 mg/ml	SAM	1 mM
2	A2	A	2	364	74.611	627079	10337	Target 1	II	MTHFR_c034_WT	0.1 mg/ml	SAM	1 mM
2	A2	A	2	365	74.748	627634	10392.8	Target 1	II	MTHFR_c034_WT	0.1 mg/ml	SAM	1 mM
2	A2	A	2	366	74.885	622496	10571.6	Target 1	II	MTHFR_c034_WT	0.1 mg/ml	SAM	1 mM
2	A2	A	2	367	75.023	623428	10864.9	Target 1	II	MTHFR_c034_WT	0.1 mg/ml	SAM	1 mM
2	A2	A	2	368	75.16	620807	11186.7	Target 1	II	MTHFR_c034_WT	0.1 mg/ml	SAM	1 mM
2	A2	A	2	369	75.297	621425	11404.7	Target 1	II	MTHFR_c034_WT	0.1 mg/ml	SAM	1 mM
2	A2	A	2	370	75.434	616377	11389.4	Target 1	II	MTHFR_c034_WT	0.1 mg/ml	SAM	1 mM
2	A2	A	2	371	75.571	617732	11056.6	Target 1	II	MTHFR_c034_WT	0.1 mg/ml	SAM	1 mM
2	A2	A	2	372	75.708	615216	10397.3	Target 1	II	MTHFR_c034_WT	0.1 mg/ml	SAM	1 mM
2	A2	A	2	373	75.845	614996	9494.41	Target 1	II	MTHFR_c034_WT	0.1 mg/ml	SAM	1 mM
2	A2	A	2	374	75.982	612702	8520.63	Target 1	II	MTHFR_c034_WT	0.1 mg/ml	SAM	1 mM
2	A2	A	2	375	76.119	613672	7793.08	Target 1	II	MTHFR_c034_WT	0.1 mg/ml	SAM	1 mM
2	A2	A	2	376	76.256	611938	7589.92	Target 1	II	MTHFR_c034_WT	0.1 mg/ml	SAM	1 mM
2	A2	A	2	377	76.393	610653	7652.55	Target 1	II	MTHFR_c034_WT	0.1 mg/ml	SAM	1 mM
2	A2	A	2	378	76.53	609555	8108.59	Target 1	II	MTHFR_c034_WT	0.1 mg/ml	SAM	1 mM
2	A2	A	2	379	76.667	609329	9205.2	Target 1	II	MTHFR_c034_WT	0.1 mg/ml	SAM	1 mM
2	A2	A	2	380	76.804	605484	10419.4	Target 1	II	MTHFR_c034_WT	0.1 mg/ml	SAM	1 mM
2	A2	A	2	381	76.942	604227	11418	Target 1	II	MTHFR_c034_WT	0.1 mg/ml	SAM	1 mM
2	A2	A	2	382	77.079	602396	11950	Target 1	II	MTHFR_c034_WT	0.1 mg/ml	SAM	1 mM
2	A2	A	2	383	77.216	602180	11942.5	Target 1	II	MTHFR_c034_WT	0.1 mg/ml	SAM	1 mM
2	A2	A	2	384	77.353	600538	11522.4	Target 1	II	MTHFR_c034_WT	0.1 mg/ml	SAM	1 mM
2	A2	A	2	385	77.49	599458	10933.7	Target 1	II	MTHFR_c034_WT	0.1 mg/ml	SAM	1 mM
2	A2	A	2	386	77.627	597739	10415.7	Target 1	II	MTHFR_c034_WT	0.1 mg/ml	SAM	1 mM
2	A2	A	2	387	77.764	596701	10105	Target 1	II	MTHFR_c034_WT	0.1 mg/ml	SAM	1 mM
2	A2	A	2	388	77.901	597037	10015.2	Target 1	II	MTHFR_c034_WT	0.1 mg/ml	SAM	1 mM
2	A2	A	2	389	78.038	592260	10081.7	Target 1	II	MTHFR_c034_WT	0.1 mg/ml	SAM	1 mM
2	A2	A	2	390	78.175	592478	10235.2	Target 1	II	MTHFR_c034_WT	0.1 mg/ml	SAM	1 mM
2	A2	A	2	391	78.312	592231	10441.3	Target 1	II	MTHFR_c034_WT	0.1 mg/ml	SAM	1 mM
2	A2	A	2	392	78.449	591439	10685	Target 1	II	MTHFR_c034_WT	0.1 mg/ml	SAM	1 mM
2	A2	A	2	393	78.586	588039	10915.6	Target 1	II	MTHFR_c034_WT	0.1 mg/ml	SAM	1 mM
2	A2	A	2	394	78.723	586576	11027	Target 1	II	MTHFR_c034_WT	0.1 mg/ml	SAM	1 mM
2	A2	A	2	395	78.861	585381	10908.7	Target 1	II	MTHFR_c034_WT	0.1 mg/ml	SAM	1 mM
2	A2	A	2	396	78.998	583656	10547.8	Target 1	II	MTHFR_c034_WT	0.1 mg/ml	SAM	1 mM
2	A2	A	2	397	79.135	584725	10084.7	Target 1	II	MTHFR_c034_WT	0.1 mg/ml	SAM	1 mM
2	A2	A	2	398	79.272	582022	9765.13	Target 1	II	MTHFR_c034_WT	0.1 mg/ml	SAM	1 mM
2	A2	A	2	399	79.409	580591	9800.34	Target 1	II	MTHFR_c034_WT	0.1 mg/ml	SAM	1 mM
2	A2	A	2	400	79.546	581667	10234.6	Target 1	II	MTHFR_c034_WT	0.1 mg/ml	SAM	1 mM
2	A2	A	2	401	79.683	577100	10898.7	Target 1	II	MTHFR_c034_WT	0.1 mg/ml	SAM	1 mM
2	A2	A	2	402	79.82	575829	11478.8	Target 1	II	MTHFR_c034_WT	0.1 mg/ml	SAM	1 mM
2	A2	A	2	403	79.957	576133	11666.3	Target 1	II	MTHFR_c034_WT	0.1 mg/ml	SAM	1 mM
2	A2	A	2	404	80.094	571454	11316.9	Target 1	II	MTHFR_c034_WT	0.1 mg/ml	SAM	1 mM
2	A2	A	2	405	80.231	571650	10532.8	Target 1	II	MTHFR_c034_WT	0.1 mg/ml	SAM	1 mM
2	A2	A	2	406	80.368	572255	9612.95	Target 1	II	MTHFR_c034_WT	0.1 mg/ml	SAM	1 mM
2	A2	A	2	407	80.505	571855	8894.49	Target 1	II	MTHFR_c034_WT	0.1 mg/ml	SAM	1 mM
2	A2	A	2	408	80.643	568597	8575.35	Target 1	II	MTHFR_c034_WT	0.1 mg/ml	SAM	1 mM
2	A2	A	2	409	80.78	566937	8641.33	Target 1	II	MTHFR_c034_WT	0.1 mg/ml	SAM	1 mM
2	A2	A	2	410	80.917	566473	8942.48	Target 1	II	MTHFR_c034_WT	0.1 mg/ml	SAM	1 mM
2	A2	A	2	411	81.054	564900	9336.77	Target 1	II	MTHFR_c034_WT	0.1 mg/ml	SAM	1 mM
2	A2	A	2	412	81.191	564482	9774.35	Target 1	II	MTHFR_c034_WT	0.1 mg/ml	SAM	1 mM
2	A2	A	2	413	81.328	563016	10255.3	Target 1	II	MTHFR_c034_WT	0.1 mg/ml	SAM	1 mM
2	A2	A	2	414	81.465	561779	10725.7	Target 1	II	MTHFR_c034_WT	0.1 mg/ml	SAM	1 mM
2	A2	A	2	415	81.602	558772	11027.5	Target 1	II	MTHFR_c034_WT	0.1 mg/ml	SAM	1 mM
2	A2	A	2	416	81.739	557220	10971.7	Target 1	II	MTHFR_c034_WT	0.1 mg/ml	SAM	1 mM
2	A2	A	2	417	81.876	556518	10472.1	Target 1	II	MTHFR_c034_WT	0.1 mg/ml	SAM	1 mM
2	A2	A	2	418	82.013	554968	9633.38	Target 1	II	MTHFR_c034_WT	0.1 mg/ml	SAM	1 mM
2	A2	A	2	419	82.15	556422	8714.13	Target 1	II	MTHFR_c034_WT	0.1 mg/ml	SAM	1 mM
2	A2	A	2	420	82.287	552219	7995.59	Target 1	II	MTHFR_c034_WT	0.1 mg/ml	SAM	1 mM
2	A2	A	2	421	82.424	553100	7765.89	Target 1	II	MTHFR_c034_WT	0.1 mg/ml	SAM	1 mM
2	A2	A	2	422	82.562	551943	7794.17	Target 1	II	MTHFR_c034_WT	0.1 mg/ml	SAM	1 mM
2	A2	A	2	423	82.699	549504	8087.22	Target 1	II	MTHFR_c034_WT	0.1 mg/ml	SAM	1 mM
2	A2	A	2	424	82.836	548268	8658.21	Target 1	II	MTHFR_c034_WT	0.1 mg/ml	SAM	1 mM
2	A2	A	2	425	82.973	549366	9296.5	Target 1	II	MTHFR_c034_WT	0.1 mg/ml	SAM	1 mM
2	A2	A	2	426	83.11	545395	9860.5	Target 1	II	MTHFR_c034_WT	0.1 mg/ml	SAM	1 mM
2	A2	A	2	427	83.247	544888	10193.8	Target 1	II	MTHFR_c034_WT	0.1 mg/ml	SAM	1 mM
2	A2	A	2	428	83.384	542438	10168.9	Target 1	II	MTHFR_c034_WT	0.1 mg/ml	SAM	1 mM
2	A2	A	2	429	83.521	541419	9763.81	Target 1	II	MTHFR_c034_WT	0.1 mg/ml	SAM	1 mM
2	A2	A	2	430	83.658	540619	9110.47	Target 1	II	MTHFR_c034_WT	0.1 mg/ml	SAM	1 mM
2	A2	A	2	431	83.795	540549	8455.39	Target 1	II	MTHFR_c034_WT	0.1 mg/ml	SAM	1 mM
2	A2	A	2	432	83.932	538797	8041.01	Target 1	II	MTHFR_c034_WT	0.1 mg/ml	SAM	1 mM
2	A2	A	2	433	84.069	537919	7984.2	Target 1	II	MTHFR_c034_WT	0.1 mg/ml	SAM	1 mM
2	A2	A	2	434	84.206	535999	8232.29	Target 1	II	MTHFR_c034_WT	0.1 mg/ml	SAM	1 mM
2	A2	A	2	435	84.344	535995	8622.34	Target 1	II	MTHFR_c034_WT	0.1 mg/ml	SAM	1 mM
2	A2	A	2	436	84.481	533002	8999.95	Target 1	II	MTHFR_c034_WT	0.1 mg/ml	SAM	1 mM
2	A2	A	2	437	84.618	530483	9311.2	Target 1	II	MTHFR_c034_WT	0.1 mg/ml	SAM	1 mM
2	A2	A	2	438	84.755	534000	9608.34	Target 1	II	MTHFR_c034_WT	0.1 mg/ml	SAM	1 mM
2	A2	A	2	439	84.892	529700	9970.18	Target 1	II	MTHFR_c034_WT	0.1 mg/ml	SAM	1 mM
2	A2	A	2	440	85.029	528890	10407.7	Target 1	II	MTHFR_c034_WT	0.1 mg/ml	SAM	1 mM
2	A2	A	2	441	85.166	526501	10840.9	Target 1	II	MTHFR_c034_WT	0.1 mg/ml	SAM	1 mM
2	A2	A	2	442	85.303	524896	11165.8	Target 1	II	MTHFR_c034_WT	0.1 mg/ml	SAM	1 mM
2	A2	A	2	443	85.44	524683	11341.5	Target 1	II	MTHFR_c034_WT	0.1 mg/ml	SAM	1 mM
2	A2	A	2	444	85.577	522790	11416.6	Target 1	II	MTHFR_c034_WT	0.1 mg/ml	SAM	1 mM
2	A2	A	2	445	85.714	521982	11468.8	Target 1	II	MTHFR_c034_WT	0.1 mg/ml	SAM	1 mM
2	A2	A	2	446	85.851	519780	11525.3	Target 1	II	MTHFR_c034_WT	0.1 mg/ml	SAM	1 mM
2	A2	A	2	447	85.988	518158	11542.4	Target 1	II	MTHFR_c034_WT	0.1 mg/ml	SAM	1 mM
2	A2	A	2	448	86.125	516935	11454.4	Target 1	II	MTHFR_c034_WT	0.1 mg/ml	SAM	1 mM
2	A2	A	2	449	86.263	515663	11249.4	Target 1	II	MTHFR_c034_WT	0.1 mg/ml	SAM	1 mM
2	A2	A	2	450	86.4	513264	10993.7	Target 1	II	MTHFR_c034_WT	0.1 mg/ml	SAM	1 mM
2	A2	A	2	451	86.537	514807	10791.5	Target 1	II	MTHFR_c034_WT	0.1 mg/ml	SAM	1 mM
2	A2	A	2	452	86.674	511614	10723	Target 1	II	MTHFR_c034_WT	0.1 mg/ml	SAM	1 mM
2	A2	A	2	453	86.811	509083	10818.4	Target 1	II	MTHFR_c034_WT	0.1 mg/ml	SAM	1 mM
2	A2	A	2	454	86.948	508683	11089.8	Target 1	II	MTHFR_c034_WT	0.1 mg/ml	SAM	1 mM
2	A2	A	2	455	87.085	507848	11559.1	Target 1	II	MTHFR_c034_WT	0.1 mg/ml	SAM	1 mM
2	A2	A	2	456	87.222	507191	12238.5	Target 1	II	MTHFR_c034_WT	0.1 mg/ml	SAM	1 mM
2	A2	A	2	457	87.359	504554	13063	Target 1	II	MTHFR_c034_WT	0.1 mg/ml	SAM	1 mM
2	A2	A	2	458	87.496	502211	13848.8	Target 1	II	MTHFR_c034_WT	0.1 mg/ml	SAM	1 mM
2	A2	A	2	459	87.633	500964	14343.7	Target 1	II	MTHFR_c034_WT	0.1 mg/ml	SAM	1 mM
2	A2	A	2	460	87.77	498791	14350.1	Target 1	II	MTHFR_c034_WT	0.1 mg/ml	SAM	1 mM
2	A2	A	2	461	87.907	497495	13847.4	Target 1	II	MTHFR_c034_WT	0.1 mg/ml	SAM	1 mM
2	A2	A	2	462	88.044	495128	13019.5	Target 1	II	MTHFR_c034_WT	0.1 mg/ml	SAM	1 mM
2	A2	A	2	463	88.182	495584	12179.5	Target 1	II	MTHFR_c034_WT	0.1 mg/ml	SAM	1 mM
2	A2	A	2	464	88.319	495365	11631.2	Target 1	II	MTHFR_c034_WT	0.1 mg/ml	SAM	1 mM
2	A2	A	2	465	88.456	490993	11554	Target 1	II	MTHFR_c034_WT	0.1 mg/ml	SAM	1 mM
2	A2	A	2	466	88.593	491071	11958.1	Target 1	II	MTHFR_c034_WT	0.1 mg/ml	SAM	1 mM
2	A2	A	2	467	88.73	490300	12711.2	Target 1	II	MTHFR_c034_WT	0.1 mg/ml	SAM	1 mM
2	A2	A	2	468	88.867	488022	13597.9	Target 1	II	MTHFR_c034_WT	0.1 mg/ml	SAM	1 mM
2	A2	A	2	469	89.004	485501	14378.4	Target 1	II	MTHFR_c034_WT	0.1 mg/ml	SAM	1 mM
2	A2	A	2	470	89.141	484420	14839.5	Target 1	II	MTHFR_c034_WT	0.1 mg/ml	SAM	1 mM
2	A2	A	2	471	89.278	482281	14850.2	Target 1	II	MTHFR_c034_WT	0.1 mg/ml	SAM	1 mM
2	A2	A	2	472	89.415	480598	14408	Target 1	II	MTHFR_c034_WT	0.1 mg/ml	SAM	1 mM
2	A2	A	2	473	89.552	478674	13655.4	Target 1	II	MTHFR_c034_WT	0.1 mg/ml	SAM	1 mM
2	A2	A	2	474	89.689	478090	12842.4	Target 1	II	MTHFR_c034_WT	0.1 mg/ml	SAM	1 mM
2	A2	A	2	475	89.826	476878	12236.8	Target 1	II	MTHFR_c034_WT	0.1 mg/ml	SAM	1 mM
2	A2	A	2	476	89.964	476344	12023.7	Target 1	II	MTHFR_c034_WT	0.1 mg/ml	SAM	1 mM
2	A2	A	2	477	90.101	473154	12236.3	Target 1	II	MTHFR_c034_WT	0.1 mg/ml	SAM	1 mM
2	A2	A	2	478	90.238	472900	12745.3	Target 1	II	MTHFR_c034_WT	0.1 mg/ml	SAM	1 mM
2	A2	A	2	479	90.375	470570	13307.4	Target 1	II	MTHFR_c034_WT	0.1 mg/ml	SAM	1 mM
2	A2	A	2	480	90.512	470152	13649.8	Target 1	II	MTHFR_c034_WT	0.1 mg/ml	SAM	1 mM
2	A2	A	2	481	90.649	465515	13570.8	Target 1	II	MTHFR_c034_WT	0.1 mg/ml	SAM	1 mM
2	A2	A	2	482	90.786	465528	13033.2	Target 1	II	MTHFR_c034_WT	0.1 mg/ml	SAM	1 mM
2	A2	A	2	483	90.923	464618	12212.8	Target 1	II	MTHFR_c034_WT	0.1 mg/ml	SAM	1 mM
2	A2	A	2	484	91.06	461716	11448.9	Target 1	II	MTHFR_c034_WT	0.1 mg/ml	SAM	1 mM
2	A2	A	2	485	91.197	463959	11102.6	Target 1	II	MTHFR_c034_WT	0.1 mg/ml	SAM	1 mM
2	A2	A	2	486	91.334	460426	11372.7	Target 1	II	MTHFR_c034_WT	0.1 mg/ml	SAM	1 mM
2	A2	A	2	487	91.471	461288	12187.6	Target 1	II	MTHFR_c034_WT	0.1 mg/ml	SAM	1 mM
2	A2	A	2	488	91.608	455363	13243.2	Target 1	II	MTHFR_c034_WT	0.1 mg/ml	SAM	1 mM
2	A2	A	2	489	91.745	455517	14161.4	Target 1	II	MTHFR_c034_WT	0.1 mg/ml	SAM	1 mM
2	A2	A	2	490	91.883	454784	14676.4	Target 1	II	MTHFR_c034_WT	0.1 mg/ml	SAM	1 mM
2	A2	A	2	491	92.02	451050	14735.5	Target 1	II	MTHFR_c034_WT	0.1 mg/ml	SAM	1 mM
2	A2	A	2	492	92.157	450686	14480.6	Target 1	II	MTHFR_c034_WT	0.1 mg/ml	SAM	1 mM
2	A2	A	2	493	92.294	448297	14143.3	Target 1	II	MTHFR_c034_WT	0.1 mg/ml	SAM	1 mM
2	A2	A	2	494	92.431	449324	13916.7	Target 1	II	MTHFR_c034_WT	0.1 mg/ml	SAM	1 mM
2	A2	A	2	495	92.568	445668	13875.4	Target 1	II	MTHFR_c034_WT	0.1 mg/ml	SAM	1 mM
2	A2	A	2	496	92.705	444179	13972	Target 1	II	MTHFR_c034_WT	0.1 mg/ml	SAM	1 mM
2	A2	A	2	497	92.842	442328	14113.6	Target 1	II	MTHFR_c034_WT	0.1 mg/ml	SAM	1 mM
2	A2	A	2	498	92.979	440284	14251.3	Target 1	II	MTHFR_c034_WT	0.1 mg/ml	SAM	1 mM
2	A2	A	2	499	93.116	440494	14418.1	Target 1	II	MTHFR_c034_WT	0.1 mg/ml	SAM	1 mM
2	A2	A	2	500	93.253	437909	14685	Target 1	II	MTHFR_c034_WT	0.1 mg/ml	SAM	1 mM
2	A2	A	2	501	93.39	436262	15083.1	Target 1	II	MTHFR_c034_WT	0.1 mg/ml	SAM	1 mM
2	A2	A	2	502	93.527	435005	15567.6	Target 1	II	MTHFR_c034_WT	0.1 mg/ml	SAM	1 mM
2	A2	A	2	503	93.664	431584	16054.9	Target 1	II	MTHFR_c034_WT	0.1 mg/ml	SAM	1 mM
2	A2	A	2	504	93.802	430447	16492.8	Target 1	II	MTHFR_c034_WT	0.1 mg/ml	SAM	1 mM
2	A2	A	2	505	93.939	430520	16891.8	Target 1	II	MTHFR_c034_WT	0.1 mg/ml	SAM	1 mM
2	A2	A	2	506	94.076	426522	17293.3	Target 1	II	MTHFR_c034_WT	0.1 mg/ml	SAM	1 mM
2	A2	A	2	507	94.213	425449	17693.7	Target 1	II	MTHFR_c034_WT	0.1 mg/ml	SAM	1 mM
2	A2	A	2	508	94.35	423696	17999	Target 1	II	MTHFR_c034_WT	0.1 mg/ml	SAM	1 mM
2	A2	A	2	509	94.487	422564	18047	Target 1	II	MTHFR_c034_WT	0.1 mg/ml	SAM	1 mM
2	A2	A	2	510	94.624	417685	17700.2	Target 1	II	MTHFR_c034_WT	0.1 mg/ml	SAM	1 mM
2	A2	A	2	511	94.761	416957	16946	Target 1	II	MTHFR_c034_WT	0.1 mg/ml	SAM	1 mM
2	A2	A	2	512	94.898	415472	15927.7	Target 1	II	MTHFR_c034_WT	0.1 mg/ml	SAM	1 mM
2	A2	A	2	513	95.035	416994	14874.7	Target 1	II	MTHFR_c034_WT	0.1 mg/ml	SAM	1 mM
2	A2	A	2	514	95.172	412196	13982	Target 1	II	MTHFR_c034_WT	0.1 mg/ml	SAM	1 mM
2	A2	A	2	515	95.309	410365	13333.6	Target 1	II	MTHFR_c034_WT	0.1 mg/ml	SAM	1 mM
2	A2	A	2	516	95.446	410355	12924.4	Target 1	II	MTHFR_c034_WT	0.1 mg/ml	SAM	1 mM
2	A2	A	2	517	95.584	408580	12733	Target 1	II	MTHFR_c034_WT	0.1 mg/ml	SAM	1 mM
2	A2	A	2	518	95.721	407070	12756.5	Target 1	II	MTHFR_c034_WT	0.1 mg/ml	SAM	1 mM
2	A2	A	2	519	95.858	405414	12972.5	Target 1	II	MTHFR_c034_WT	0.1 mg/ml	SAM	1 mM
2	A2	A	2	520	95.995	404314	13281.4	Target 1	II	MTHFR_c034_WT	0.1 mg/ml	SAM	1 mM
2	A2	A	2	521	96.132	402401	13508	Target 1	II	MTHFR_c034_WT	0.1 mg/ml	SAM	1 mM
2	A2	A	2	522	96.269	398739	13484.4	Target 1	II	MTHFR_c034_WT	0.1 mg/ml	SAM	1 mM
2	A2	A	2	523	96.406	398040	13162.6	Target 1	II	MTHFR_c034_WT	0.1 mg/ml	SAM	1 mM
2	A2	A	2	524	96.543	398107	12661.7	Target 1	II	MTHFR_c034_WT	0.1 mg/ml	SAM	1 mM
2	A2	A	2	525	96.68	396961	12194.8	Target 1	II	MTHFR_c034_WT	0.1 mg/ml	SAM	1 mM
2	A2	A	2	526	96.817	394296	11923.7	Target 1	II	MTHFR_c034_WT	0.1 mg/ml	SAM	1 mM
2	A2	A	2	527	96.954	393651	11853.2	Target 1	II	MTHFR_c034_WT	0.1 mg/ml	SAM	1 mM
2	A2	A	2	528	97.091	390822	11836.9	Target 1	II	MTHFR_c034_WT	0.1 mg/ml	SAM	1 mM
2	A2	A	2	529	97.228	389132	11686.7	Target 1	II	MTHFR_c034_WT	0.1 mg/ml	SAM	1 mM
2	A2	A	2	530	97.365	390108	11282.4	Target 1	II	MTHFR_c034_WT	0.1 mg/ml	SAM	1 mM
2	A2	A	2	531	97.503	386750	10605.9	Target 1	II	MTHFR_c034_WT	0.1 mg/ml	SAM	1 mM
2	A2	A	2	532	97.64	385124	9693.06	Target 1	II	MTHFR_c034_WT	0.1 mg/ml	SAM	1 mM
2	A2	A	2	533	97.777	386152	8568.89	Target 1	II	MTHFR_c034_WT	0.1 mg/ml	SAM	1 mM
2	A2	A	2	534	97.914	383522	7556.53	Target 1	II	MTHFR_c034_WT	0.1 mg/ml	SAM	1 mM
2	A2	A	2	535	98.051	382132	6788.3	Target 1	II	MTHFR_c034_WT	0.1 mg/ml	SAM	1 mM
2	A2	A	2	536	98.188	381362	5932.32	Target 1	II	MTHFR_c034_WT	0.1 mg/ml	SAM	1 mM
2	A2	A	2	537	98.325	381617	5065.68	Target 1	II	MTHFR_c034_WT	0.1 mg/ml	SAM	1 mM
2	A2	A	2	538	98.462	381442	4296.51	Target 1	II	MTHFR_c034_WT	0.1 mg/ml	SAM	1 mM
2	A2	A	2	539	98.599	382350	3710.89	Target 1	II	MTHFR_c034_WT	0.1 mg/ml	SAM	1 mM
2	A2	A	2	540	98.736	381025	3322.66	Target 1	II	MTHFR_c034_WT	0.1 mg/ml	SAM	1 mM
2	A2	A	2	541	98.873	379118	3064.22	Target 1	II	MTHFR_c034_WT	0.1 mg/ml	SAM	1 mM
3	A3	A	3	1	24.81	647642	34544.9	Target 1	III	MTHFR_c034_WT	0.1 mg/ml	SAM	1 mM
3	A3	A	3	2	24.947	643273	33123.6	Target 1	III	MTHFR_c034_WT	0.1 mg/ml	SAM	1 mM
3	A3	A	3	3	25.085	642214	31591.1	Target 1	III	MTHFR_c034_WT	0.1 mg/ml	SAM	1 mM
3	A3	A	3	4	25.222	637899	29740.1	Target 1	III	MTHFR_c034_WT	0.1 mg/ml	SAM	1 mM
3	A3	A	3	5	25.359	638228	27462.2	Target 1	III	MTHFR_c034_WT	0.1 mg/ml	SAM	1 mM
3	A3	A	3	6	25.496	635969	24848.5	Target 1	III	MTHFR_c034_WT	0.1 mg/ml	SAM	1 mM
3	A3	A	3	7	25.633	634219	22160.5	Target 1	III	MTHFR_c034_WT	0.1 mg/ml	SAM	1 mM
3	A3	A	3	8	25.771	632059	19687.4	Target 1	III	MTHFR_c034_WT	0.1 mg/ml	SAM	1 mM
3	A3	A	3	9	25.908	629237	17595.2	Target 1	III	MTHFR_c034_WT	0.1 mg/ml	SAM	1 mM
3	A3	A	3	10	26.045	626601	15891.5	Target 1	III	MTHFR_c034_WT	0.1 mg/ml	SAM	1 mM
3	A3	A	3	11	26.182	626206	14496.4	Target 1	III	MTHFR_c034_WT	0.1 mg/ml	SAM	1 mM
3	A3	A	3	12	26.319	624929	13341.5	Target 1	III	MTHFR_c034_WT	0.1 mg/ml	SAM	1 mM
3	A3	A	3	13	26.457	622595	12395.4	Target 1	III	MTHFR_c034_WT	0.1 mg/ml	SAM	1 mM
3	A3	A	3	14	26.594	620051	11623.2	Target 1	III	MTHFR_c034_WT	0.1 mg/ml	SAM	1 mM
3	A3	A	3	15	26.731	619599	10954.5	Target 1	III	MTHFR_c034_WT	0.1 mg/ml	SAM	1 mM
3	A3	A	3	16	26.868	617326	10317	Target 1	III	MTHFR_c034_WT	0.1 mg/ml	SAM	1 mM
3	A3	A	3	17	27.006	617396	9709.71	Target 1	III	MTHFR_c034_WT	0.1 mg/ml	SAM	1 mM
3	A3	A	3	18	27.143	615864	9227.48	Target 1	III	MTHFR_c034_WT	0.1 mg/ml	SAM	1 mM
3	A3	A	3	19	27.28	612405	8994.55	Target 1	III	MTHFR_c034_WT	0.1 mg/ml	SAM	1 mM
3	A3	A	3	20	27.417	611611	9063.12	Target 1	III	MTHFR_c034_WT	0.1 mg/ml	SAM	1 mM
3	A3	A	3	21	27.554	612051	9346.06	Target 1	III	MTHFR_c034_WT	0.1 mg/ml	SAM	1 mM
3	A3	A	3	22	27.692	609577	9640.36	Target 1	III	MTHFR_c034_WT	0.1 mg/ml	SAM	1 mM
3	A3	A	3	23	27.829	608085	9724.29	Target 1	III	MTHFR_c034_WT	0.1 mg/ml	SAM	1 mM
3	A3	A	3	24	27.966	607780	9463.04	Target 1	III	MTHFR_c034_WT	0.1 mg/ml	SAM	1 mM
3	A3	A	3	25	28.103	605356	8868.56	Target 1	III	MTHFR_c034_WT	0.1 mg/ml	SAM	1 mM
3	A3	A	3	26	28.24	603375	8087.73	Target 1	III	MTHFR_c034_WT	0.1 mg/ml	SAM	1 mM
3	A3	A	3	27	28.378	601396	7327.02	Target 1	III	MTHFR_c034_WT	0.1 mg/ml	SAM	1 mM
3	A3	A	3	28	28.515	602998	6952.78	Target 1	III	MTHFR_c034_WT	0.1 mg/ml	SAM	1 mM
3	A3	A	3	29	28.652	599012	6835.82	Target 1	III	MTHFR_c034_WT	0.1 mg/ml	SAM	1 mM
3	A3	A	3	30	28.789	598404	6851.87	Target 1	III	MTHFR_c034_WT	0.1 mg/ml	SAM	1 mM
3	A3	A	3	31	28.927	599474	6968.46	Target 1	III	MTHFR_c034_WT	0.1 mg/ml	SAM	1 mM
3	A3	A	3	32	29.064	596161	7199.5	Target 1	III	MTHFR_c034_WT	0.1 mg/ml	SAM	1 mM
3	A3	A	3	33	29.201	594538	7677.03	Target 1	III	MTHFR_c034_WT	0.1 mg/ml	SAM	1 mM
3	A3	A	3	34	29.338	595018	8212.41	Target 1	III	MTHFR_c034_WT	0.1 mg/ml	SAM	1 mM
3	A3	A	3	35	29.475	592481	8772.08	Target 1	III	MTHFR_c034_WT	0.1 mg/ml	SAM	1 mM
3	A3	A	3	36	29.613	591305	9277.87	Target 1	III	MTHFR_c034_WT	0.1 mg/ml	SAM	1 mM
3	A3	A	3	37	29.75	592770	9626.99	Target 1	III	MTHFR_c034_WT	0.1 mg/ml	SAM	1 mM
3	A3	A	3	38	29.887	588696	9766.35	Target 1	III	MTHFR_c034_WT	0.1 mg/ml	SAM	1 mM
3	A3	A	3	39	30.024	589721	9760.65	Target 1	III	MTHFR_c034_WT	0.1 mg/ml	SAM	1 mM
3	A3	A	3	40	30.162	587085	9776.13	Target 1	III	MTHFR_c034_WT	0.1 mg/ml	SAM	1 mM
3	A3	A	3	41	30.299	590099	9960.35	Target 1	III	MTHFR_c034_WT	0.1 mg/ml	SAM	1 mM
3	A3	A	3	42	30.436	587432	10291	Target 1	III	MTHFR_c034_WT	0.1 mg/ml	SAM	1 mM
3	A3	A	3	43	30.573	585888	10529.8	Target 1	III	MTHFR_c034_WT	0.1 mg/ml	SAM	1 mM
3	A3	A	3	44	30.71	585394	10341.2	Target 1	III	MTHFR_c034_WT	0.1 mg/ml	SAM	1 mM
3	A3	A	3	45	30.848	584782	9509.41	Target 1	III	MTHFR_c034_WT	0.1 mg/ml	SAM	1 mM
3	A3	A	3	46	30.985	584237	8098.6	Target 1	III	MTHFR_c034_WT	0.1 mg/ml	SAM	1 mM
3	A3	A	3	47	31.122	581960	6801.63	Target 1	III	MTHFR_c034_WT	0.1 mg/ml	SAM	1 mM
3	A3	A	3	48	31.259	578512	6123.83	Target 1	III	MTHFR_c034_WT	0.1 mg/ml	SAM	1 mM
3	A3	A	3	49	31.396	577309	5657.67	Target 1	III	MTHFR_c034_WT	0.1 mg/ml	SAM	1 mM
3	A3	A	3	50	31.534	577414	5447.12	Target 1	III	MTHFR_c034_WT	0.1 mg/ml	SAM	1 mM
3	A3	A	3	51	31.671	576048	5449.98	Target 1	III	MTHFR_c034_WT	0.1 mg/ml	SAM	1 mM
3	A3	A	3	52	31.808	575663	5580.59	Target 1	III	MTHFR_c034_WT	0.1 mg/ml	SAM	1 mM
3	A3	A	3	53	31.945	575045	5751.78	Target 1	III	MTHFR_c034_WT	0.1 mg/ml	SAM	1 mM
3	A3	A	3	54	32.083	572926	5904.43	Target 1	III	MTHFR_c034_WT	0.1 mg/ml	SAM	1 mM
3	A3	A	3	55	32.22	573405	6017.2	Target 1	III	MTHFR_c034_WT	0.1 mg/ml	SAM	1 mM
3	A3	A	3	56	32.357	572018	6101.57	Target 1	III	MTHFR_c034_WT	0.1 mg/ml	SAM	1 mM
3	A3	A	3	57	32.494	569147	6185.86	Target 1	III	MTHFR_c034_WT	0.1 mg/ml	SAM	1 mM
3	A3	A	3	58	32.631	570192	6297.76	Target 1	III	MTHFR_c034_WT	0.1 mg/ml	SAM	1 mM
3	A3	A	3	59	32.769	568879	6448.33	Target 1	III	MTHFR_c034_WT	0.1 mg/ml	SAM	1 mM
3	A3	A	3	60	32.906	567288	6622.24	Target 1	III	MTHFR_c034_WT	0.1 mg/ml	SAM	1 mM
3	A3	A	3	61	33.043	565487	6774.54	Target 1	III	MTHFR_c034_WT	0.1 mg/ml	SAM	1 mM
3	A3	A	3	62	33.18	566754	6842.34	Target 1	III	MTHFR_c034_WT	0.1 mg/ml	SAM	1 mM
3	A3	A	3	63	33.317	563908	6770.83	Target 1	III	MTHFR_c034_WT	0.1 mg/ml	SAM	1 mM
3	A3	A	3	64	33.455	563559	6542.52	Target 1	III	MTHFR_c034_WT	0.1 mg/ml	SAM	1 mM
3	A3	A	3	65	33.592	560414	6193.34	Target 1	III	MTHFR_c034_WT	0.1 mg/ml	SAM	1 mM
3	A3	A	3	66	33.729	561760	5808.61	Target 1	III	MTHFR_c034_WT	0.1 mg/ml	SAM	1 mM
3	A3	A	3	67	33.866	559958	5493.93	Target 1	III	MTHFR_c034_WT	0.1 mg/ml	SAM	1 mM
3	A3	A	3	68	34.004	557218	5334.17	Target 1	III	MTHFR_c034_WT	0.1 mg/ml	SAM	1 mM
3	A3	A	3	69	34.141	558588	5358.52	Target 1	III	MTHFR_c034_WT	0.1 mg/ml	SAM	1 mM
3	A3	A	3	70	34.278	557555	5529.85	Target 1	III	MTHFR_c034_WT	0.1 mg/ml	SAM	1 mM
3	A3	A	3	71	34.415	557767	5765.26	Target 1	III	MTHFR_c034_WT	0.1 mg/ml	SAM	1 mM
3	A3	A	3	72	34.552	554544	5975.24	Target 1	III	MTHFR_c034_WT	0.1 mg/ml	SAM	1 mM
3	A3	A	3	73	34.69	555557	6102.31	Target 1	III	MTHFR_c034_WT	0.1 mg/ml	SAM	1 mM
3	A3	A	3	74	34.827	553451	6145.92	Target 1	III	MTHFR_c034_WT	0.1 mg/ml	SAM	1 mM
3	A3	A	3	75	34.964	553082	6158.68	Target 1	III	MTHFR_c034_WT	0.1 mg/ml	SAM	1 mM
3	A3	A	3	76	35.101	551374	6210.26	Target 1	III	MTHFR_c034_WT	0.1 mg/ml	SAM	1 mM
3	A3	A	3	77	35.239	549676	6329.49	Target 1	III	MTHFR_c034_WT	0.1 mg/ml	SAM	1 mM
3	A3	A	3	78	35.376	550102	6464.81	Target 1	III	MTHFR_c034_WT	0.1 mg/ml	SAM	1 mM
3	A3	A	3	79	35.513	549296	6507.81	Target 1	III	MTHFR_c034_WT	0.1 mg/ml	SAM	1 mM
3	A3	A	3	80	35.65	549336	6373.42	Target 1	III	MTHFR_c034_WT	0.1 mg/ml	SAM	1 mM
3	A3	A	3	81	35.787	545544	6078.72	Target 1	III	MTHFR_c034_WT	0.1 mg/ml	SAM	1 mM
3	A3	A	3	82	35.925	543597	5748.11	Target 1	III	MTHFR_c034_WT	0.1 mg/ml	SAM	1 mM
3	A3	A	3	83	36.062	544203	5532.5	Target 1	III	MTHFR_c034_WT	0.1 mg/ml	SAM	1 mM
3	A3	A	3	84	36.199	544153	5505.3	Target 1	III	MTHFR_c034_WT	0.1 mg/ml	SAM	1 mM
3	A3	A	3	85	36.336	543225	5616.27	Target 1	III	MTHFR_c034_WT	0.1 mg/ml	SAM	1 mM
3	A3	A	3	86	36.473	542548	5739.52	Target 1	III	MTHFR_c034_WT	0.1 mg/ml	SAM	1 mM
3	A3	A	3	87	36.611	540840	5771.38	Target 1	III	MTHFR_c034_WT	0.1 mg/ml	SAM	1 mM
3	A3	A	3	88	36.748	539564	5702.83	Target 1	III	MTHFR_c034_WT	0.1 mg/ml	SAM	1 mM
3	A3	A	3	89	36.885	538043	5615.91	Target 1	III	MTHFR_c034_WT	0.1 mg/ml	SAM	1 mM
3	A3	A	3	90	37.022	537408	5614.3	Target 1	III	MTHFR_c034_WT	0.1 mg/ml	SAM	1 mM
3	A3	A	3	91	37.16	537852	5746.39	Target 1	III	MTHFR_c034_WT	0.1 mg/ml	SAM	1 mM
3	A3	A	3	92	37.297	537568	5979.78	Target 1	III	MTHFR_c034_WT	0.1 mg/ml	SAM	1 mM
3	A3	A	3	93	37.434	535124	6232.6	Target 1	III	MTHFR_c034_WT	0.1 mg/ml	SAM	1 mM
3	A3	A	3	94	37.571	533504	6425.91	Target 1	III	MTHFR_c034_WT	0.1 mg/ml	SAM	1 mM
3	A3	A	3	95	37.708	533129	6515.26	Target 1	III	MTHFR_c034_WT	0.1 mg/ml	SAM	1 mM
3	A3	A	3	96	37.846	533196	6492.8	Target 1	III	MTHFR_c034_WT	0.1 mg/ml	SAM	1 mM
3	A3	A	3	97	37.983	530632	6377.52	Target 1	III	MTHFR_c034_WT	0.1 mg/ml	SAM	1 mM
3	A3	A	3	98	38.12	529357	6206.38	Target 1	III	MTHFR_c034_WT	0.1 mg/ml	SAM	1 mM
3	A3	A	3	99	38.257	528862	6025.84	Target 1	III	MTHFR_c034_WT	0.1 mg/ml	SAM	1 mM
3	A3	A	3	100	38.394	527951	5877.58	Target 1	III	MTHFR_c034_WT	0.1 mg/ml	SAM	1 mM
3	A3	A	3	101	38.532	528584	5785.53	Target 1	III	MTHFR_c034_WT	0.1 mg/ml	SAM	1 mM
3	A3	A	3	102	38.669	524381	5756.88	Target 1	III	MTHFR_c034_WT	0.1 mg/ml	SAM	1 mM
3	A3	A	3	103	38.806	526322	5790.5	Target 1	III	MTHFR_c034_WT	0.1 mg/ml	SAM	1 mM
3	A3	A	3	104	38.943	523906	5883.65	Target 1	III	MTHFR_c034_WT	0.1 mg/ml	SAM	1 mM
3	A3	A	3	105	39.081	524087	6027.36	Target 1	III	MTHFR_c034_WT	0.1 mg/ml	SAM	1 mM
3	A3	A	3	106	39.218	521642	6197.62	Target 1	III	MTHFR_c034_WT	0.1 mg/ml	SAM	1 mM
3	A3	A	3	107	39.355	522542	6353.11	Target 1	III	MTHFR_c034_WT	0.1 mg/ml	SAM	1 mM
3	A3	A	3	108	39.492	520002	6442.6	Target 1	III	MTHFR_c034_WT	0.1 mg/ml	SAM	1 mM
3	A3	A	3	109	39.629	518976	6423.62	Target 1	III	MTHFR_c034_WT	0.1 mg/ml	SAM	1 mM
3	A3	A	3	110	39.767	518546	6281.88	Target 1	III	MTHFR_c034_WT	0.1 mg/ml	SAM	1 mM
3	A3	A	3	111	39.904	517274	6047.83	Target 1	III	MTHFR_c034_WT	0.1 mg/ml	SAM	1 mM
3	A3	A	3	112	40.041	515607	5794.48	Target 1	III	MTHFR_c034_WT	0.1 mg/ml	SAM	1 mM
3	A3	A	3	113	40.178	515012	5607.4	Target 1	III	MTHFR_c034_WT	0.1 mg/ml	SAM	1 mM
3	A3	A	3	114	40.315	514785	5534.83	Target 1	III	MTHFR_c034_WT	0.1 mg/ml	SAM	1 mM
3	A3	A	3	115	40.453	514325	5548.47	Target 1	III	MTHFR_c034_WT	0.1 mg/ml	SAM	1 mM
3	A3	A	3	116	40.59	514549	5556.11	Target 1	III	MTHFR_c034_WT	0.1 mg/ml	SAM	1 mM
3	A3	A	3	117	40.727	509624	5466.58	Target 1	III	MTHFR_c034_WT	0.1 mg/ml	SAM	1 mM
3	A3	A	3	118	40.864	509793	5266.32	Target 1	III	MTHFR_c034_WT	0.1 mg/ml	SAM	1 mM
3	A3	A	3	119	41.002	510393	5043.41	Target 1	III	MTHFR_c034_WT	0.1 mg/ml	SAM	1 mM
3	A3	A	3	120	41.139	510434	4940.21	Target 1	III	MTHFR_c034_WT	0.1 mg/ml	SAM	1 mM
3	A3	A	3	121	41.276	507432	5066.63	Target 1	III	MTHFR_c034_WT	0.1 mg/ml	SAM	1 mM
3	A3	A	3	122	41.413	508510	5433.17	Target 1	III	MTHFR_c034_WT	0.1 mg/ml	SAM	1 mM
3	A3	A	3	123	41.55	508282	5939.02	Target 1	III	MTHFR_c034_WT	0.1 mg/ml	SAM	1 mM
3	A3	A	3	124	41.688	505158	6420.9	Target 1	III	MTHFR_c034_WT	0.1 mg/ml	SAM	1 mM
3	A3	A	3	125	41.825	505204	6734.5	Target 1	III	MTHFR_c034_WT	0.1 mg/ml	SAM	1 mM
3	A3	A	3	126	41.962	502087	6831.11	Target 1	III	MTHFR_c034_WT	0.1 mg/ml	SAM	1 mM
3	A3	A	3	127	42.099	501125	6779.82	Target 1	III	MTHFR_c034_WT	0.1 mg/ml	SAM	1 mM
3	A3	A	3	128	42.237	502760	6719.19	Target 1	III	MTHFR_c034_WT	0.1 mg/ml	SAM	1 mM
3	A3	A	3	129	42.374	500702	6764.41	Target 1	III	MTHFR_c034_WT	0.1 mg/ml	SAM	1 mM
3	A3	A	3	130	42.511	498863	6929.61	Target 1	III	MTHFR_c034_WT	0.1 mg/ml	SAM	1 mM
3	A3	A	3	131	42.648	499223	7142	Target 1	III	MTHFR_c034_WT	0.1 mg/ml	SAM	1 mM
3	A3	A	3	132	42.785	496413	7319.23	Target 1	III	MTHFR_c034_WT	0.1 mg/ml	SAM	1 mM
3	A3	A	3	133	42.923	495048	7080.03	Target 1	III	MTHFR_c034_WT	0.1 mg/ml	SAM	1 mM
3	A3	A	3	134	43.06	493534	6770.37	Target 1	III	MTHFR_c034_WT	0.1 mg/ml	SAM	1 mM
3	A3	A	3	135	43.197	492807	6365.88	Target 1	III	MTHFR_c034_WT	0.1 mg/ml	SAM	1 mM
3	A3	A	3	136	43.334	495567	5972.31	Target 1	III	MTHFR_c034_WT	0.1 mg/ml	SAM	1 mM
3	A3	A	3	137	43.471	491698	5643.75	Target 1	III	MTHFR_c034_WT	0.1 mg/ml	SAM	1 mM
3	A3	A	3	138	43.609	488633	5376.45	Target 1	III	MTHFR_c034_WT	0.1 mg/ml	SAM	1 mM
3	A3	A	3	139	43.746	490684	5147.87	Target 1	III	MTHFR_c034_WT	0.1 mg/ml	SAM	1 mM
3	A3	A	3	140	43.883	490109	4954.29	Target 1	III	MTHFR_c034_WT	0.1 mg/ml	SAM	1 mM
3	A3	A	3	141	44.02	488979	4805.17	Target 1	III	MTHFR_c034_WT	0.1 mg/ml	SAM	1 mM
3	A3	A	3	142	44.158	487212	4694.36	Target 1	III	MTHFR_c034_WT	0.1 mg/ml	SAM	1 mM
3	A3	A	3	143	44.295	487432	4588.67	Target 1	III	MTHFR_c034_WT	0.1 mg/ml	SAM	1 mM
3	A3	A	3	144	44.432	486267	4454.77	Target 1	III	MTHFR_c034_WT	0.1 mg/ml	SAM	1 mM
3	A3	A	3	145	44.569	484326	4295.74	Target 1	III	MTHFR_c034_WT	0.1 mg/ml	SAM	1 mM
3	A3	A	3	146	44.706	486074	4161.89	Target 1	III	MTHFR_c034_WT	0.1 mg/ml	SAM	1 mM
3	A3	A	3	147	44.844	483504	4112.86	Target 1	III	MTHFR_c034_WT	0.1 mg/ml	SAM	1 mM
3	A3	A	3	148	44.981	484606	4158.33	Target 1	III	MTHFR_c034_WT	0.1 mg/ml	SAM	1 mM
3	A3	A	3	149	45.118	484610	4221.62	Target 1	III	MTHFR_c034_WT	0.1 mg/ml	SAM	1 mM
3	A3	A	3	150	45.255	480692	4166.47	Target 1	III	MTHFR_c034_WT	0.1 mg/ml	SAM	1 mM
3	A3	A	3	151	45.392	479203	3880.34	Target 1	III	MTHFR_c034_WT	0.1 mg/ml	SAM	1 mM
3	A3	A	3	152	45.53	481336	3362.35	Target 1	III	MTHFR_c034_WT	0.1 mg/ml	SAM	1 mM
3	A3	A	3	153	45.667	480708	2750.12	Target 1	III	MTHFR_c034_WT	0.1 mg/ml	SAM	1 mM
3	A3	A	3	154	45.804	479344	2262.4	Target 1	III	MTHFR_c034_WT	0.1 mg/ml	SAM	1 mM
3	A3	A	3	155	45.941	480721	2092.09	Target 1	III	MTHFR_c034_WT	0.1 mg/ml	SAM	1 mM
3	A3	A	3	156	46.079	480545	2313.53	Target 1	III	MTHFR_c034_WT	0.1 mg/ml	SAM	1 mM
3	A3	A	3	157	46.216	479670	2854.16	Target 1	III	MTHFR_c034_WT	0.1 mg/ml	SAM	1 mM
3	A3	A	3	158	46.353	477537	3538.37	Target 1	III	MTHFR_c034_WT	0.1 mg/ml	SAM	1 mM
3	A3	A	3	159	46.49	476185	4175.24	Target 1	III	MTHFR_c034_WT	0.1 mg/ml	SAM	1 mM
3	A3	A	3	160	46.627	477062	4643.55	Target 1	III	MTHFR_c034_WT	0.1 mg/ml	SAM	1 mM
3	A3	A	3	161	46.765	475185	4927.04	Target 1	III	MTHFR_c034_WT	0.1 mg/ml	SAM	1 mM
3	A3	A	3	162	46.902	474662	5090.95	Target 1	III	MTHFR_c034_WT	0.1 mg/ml	SAM	1 mM
3	A3	A	3	163	47.039	473500	5224.23	Target 1	III	MTHFR_c034_WT	0.1 mg/ml	SAM	1 mM
3	A3	A	3	164	47.176	474186	5384.29	Target 1	III	MTHFR_c034_WT	0.1 mg/ml	SAM	1 mM
3	A3	A	3	165	47.314	471353	5575.23	Target 1	III	MTHFR_c034_WT	0.1 mg/ml	SAM	1 mM
3	A3	A	3	166	47.451	470596	5758.2	Target 1	III	MTHFR_c034_WT	0.1 mg/ml	SAM	1 mM
3	A3	A	3	167	47.588	470044	5877.21	Target 1	III	MTHFR_c034_WT	0.1 mg/ml	SAM	1 mM
3	A3	A	3	168	47.725	469244	5880.58	Target 1	III	MTHFR_c034_WT	0.1 mg/ml	SAM	1 mM
3	A3	A	3	169	47.862	468778	5732.55	Target 1	III	MTHFR_c034_WT	0.1 mg/ml	SAM	1 mM
3	A3	A	3	170	48	465472	5426.31	Target 1	III	MTHFR_c034_WT	0.1 mg/ml	SAM	1 mM
3	A3	A	3	171	48.137	466214	5000.12	Target 1	III	MTHFR_c034_WT	0.1 mg/ml	SAM	1 mM
3	A3	A	3	172	48.274	465896	4545.08	Target 1	III	MTHFR_c034_WT	0.1 mg/ml	SAM	1 mM
3	A3	A	3	173	48.411	466345	4179.89	Target 1	III	MTHFR_c034_WT	0.1 mg/ml	SAM	1 mM
3	A3	A	3	174	48.548	465174	3994.37	Target 1	III	MTHFR_c034_WT	0.1 mg/ml	SAM	1 mM
3	A3	A	3	175	48.686	464195	3998.71	Target 1	III	MTHFR_c034_WT	0.1 mg/ml	SAM	1 mM
3	A3	A	3	176	48.823	462241	4121.58	Target 1	III	MTHFR_c034_WT	0.1 mg/ml	SAM	1 mM
3	A3	A	3	177	48.96	462013	4260.84	Target 1	III	MTHFR_c034_WT	0.1 mg/ml	SAM	1 mM
3	A3	A	3	178	49.097	462875	4346.07	Target 1	III	MTHFR_c034_WT	0.1 mg/ml	SAM	1 mM
3	A3	A	3	179	49.235	460199	4361.98	Target 1	III	MTHFR_c034_WT	0.1 mg/ml	SAM	1 mM
3	A3	A	3	180	49.372	460538	4324.03	Target 1	III	MTHFR_c034_WT	0.1 mg/ml	SAM	1 mM
3	A3	A	3	181	49.509	460024	4240.15	Target 1	III	MTHFR_c034_WT	0.1 mg/ml	SAM	1 mM
3	A3	A	3	182	49.646	457731	4100.14	Target 1	III	MTHFR_c034_WT	0.1 mg/ml	SAM	1 mM
3	A3	A	3	183	49.783	457634	3897.41	Target 1	III	MTHFR_c034_WT	0.1 mg/ml	SAM	1 mM
3	A3	A	3	184	49.921	458232	3656.1	Target 1	III	MTHFR_c034_WT	0.1 mg/ml	SAM	1 mM
3	A3	A	3	185	50.058	457078	3428.7	Target 1	III	MTHFR_c034_WT	0.1 mg/ml	SAM	1 mM
3	A3	A	3	186	50.195	458166	3257.32	Target 1	III	MTHFR_c034_WT	0.1 mg/ml	SAM	1 mM
3	A3	A	3	187	50.332	454711	3135.41	Target 1	III	MTHFR_c034_WT	0.1 mg/ml	SAM	1 mM
3	A3	A	3	188	50.469	454247	3008.92	Target 1	III	MTHFR_c034_WT	0.1 mg/ml	SAM	1 mM
3	A3	A	3	189	50.607	455504	2824.17	Target 1	III	MTHFR_c034_WT	0.1 mg/ml	SAM	1 mM
3	A3	A	3	190	50.744	454258	2580.05	Target 1	III	MTHFR_c034_WT	0.1 mg/ml	SAM	1 mM
3	A3	A	3	191	50.881	455155	2333.33	Target 1	III	MTHFR_c034_WT	0.1 mg/ml	SAM	1 mM
3	A3	A	3	192	51.018	453852	2147.03	Target 1	III	MTHFR_c034_WT	0.1 mg/ml	SAM	1 mM
3	A3	A	3	193	51.156	453719	2027.14	Target 1	III	MTHFR_c034_WT	0.1 mg/ml	SAM	1 mM
3	A3	A	3	194	51.293	452348	1902.41	Target 1	III	MTHFR_c034_WT	0.1 mg/ml	SAM	1 mM
3	A3	A	3	195	51.43	450484	1667.87	Target 1	III	MTHFR_c034_WT	0.1 mg/ml	SAM	1 mM
3	A3	A	3	196	51.567	454328	1254.4	Target 1	III	MTHFR_c034_WT	0.1 mg/ml	SAM	1 mM
3	A3	A	3	197	51.704	451933	670.46	Target 1	III	MTHFR_c034_WT	0.1 mg/ml	SAM	1 mM
3	A3	A	3	198	51.842	452065	-7.52	Target 1	III	MTHFR_c034_WT	0.1 mg/ml	SAM	1 mM
3	A3	A	3	199	51.979	451702	-681.08	Target 1	III	MTHFR_c034_WT	0.1 mg/ml	SAM	1 mM
3	A3	A	3	200	52.116	453964	-1270.88	Target 1	III	MTHFR_c034_WT	0.1 mg/ml	SAM	1 mM
3	A3	A	3	201	52.253	453092	-1737.82	Target 1	III	MTHFR_c034_WT	0.1 mg/ml	SAM	1 mM
3	A3	A	3	202	52.391	452774	-2083.23	Target 1	III	MTHFR_c034_WT	0.1 mg/ml	SAM	1 mM
3	A3	A	3	203	52.528	453077	-2340.83	Target 1	III	MTHFR_c034_WT	0.1 mg/ml	SAM	1 mM
3	A3	A	3	204	52.665	453583	-2563.16	Target 1	III	MTHFR_c034_WT	0.1 mg/ml	SAM	1 mM
3	A3	A	3	205	52.802	454838	-2803.75	Target 1	III	MTHFR_c034_WT	0.1 mg/ml	SAM	1 mM
3	A3	A	3	206	52.939	453572	-3101.84	Target 1	III	MTHFR_c034_WT	0.1 mg/ml	SAM	1 mM
3	A3	A	3	207	53.077	453521	-3475.41	Target 1	III	MTHFR_c034_WT	0.1 mg/ml	SAM	1 mM
3	A3	A	3	208	53.214	456284	-3918.78	Target 1	III	MTHFR_c034_WT	0.1 mg/ml	SAM	1 mM
3	A3	A	3	209	53.351	455786	-4406.48	Target 1	III	MTHFR_c034_WT	0.1 mg/ml	SAM	1 mM
3	A3	A	3	210	53.488	456326	-4903.77	Target 1	III	MTHFR_c034_WT	0.1 mg/ml	SAM	1 mM
3	A3	A	3	211	53.625	457508	-5384.1	Target 1	III	MTHFR_c034_WT	0.1 mg/ml	SAM	1 mM
3	A3	A	3	212	53.763	456571	-5841.43	Target 1	III	MTHFR_c034_WT	0.1 mg/ml	SAM	1 mM
3	A3	A	3	213	53.9	460289	-6292.83	Target 1	III	MTHFR_c034_WT	0.1 mg/ml	SAM	1 mM
3	A3	A	3	214	54.037	459114	-6770.89	Target 1	III	MTHFR_c034_WT	0.1 mg/ml	SAM	1 mM
3	A3	A	3	215	54.174	460841	-7314.95	Target 1	III	MTHFR_c034_WT	0.1 mg/ml	SAM	1 mM
3	A3	A	3	216	54.312	459761	-7959.9	Target 1	III	MTHFR_c034_WT	0.1 mg/ml	SAM	1 mM
3	A3	A	3	217	54.449	464470	-8715.21	Target 1	III	MTHFR_c034_WT	0.1 mg/ml	SAM	1 mM
3	A3	A	3	218	54.586	464062	-9548.46	Target 1	III	MTHFR_c034_WT	0.1 mg/ml	SAM	1 mM
3	A3	A	3	219	54.723	465585	-10387.1	Target 1	III	MTHFR_c034_WT	0.1 mg/ml	SAM	1 mM
3	A3	A	3	220	54.86	469202	-11153.7	Target 1	III	MTHFR_c034_WT	0.1 mg/ml	SAM	1 mM
3	A3	A	3	221	54.998	469484	-11814.7	Target 1	III	MTHFR_c034_WT	0.1 mg/ml	SAM	1 mM
3	A3	A	3	222	55.135	469039	-12405.2	Target 1	III	MTHFR_c034_WT	0.1 mg/ml	SAM	1 mM
3	A3	A	3	223	55.272	471898	-13002.5	Target 1	III	MTHFR_c034_WT	0.1 mg/ml	SAM	1 mM
3	A3	A	3	224	55.409	475875	-13666.2	Target 1	III	MTHFR_c034_WT	0.1 mg/ml	SAM	1 mM
3	A3	A	3	225	55.546	476994	-14390.4	Target 1	III	MTHFR_c034_WT	0.1 mg/ml	SAM	1 mM
3	A3	A	3	226	55.684	478474	-15112.9	Target 1	III	MTHFR_c034_WT	0.1 mg/ml	SAM	1 mM
3	A3	A	3	227	55.821	481255	-15772.3	Target 1	III	MTHFR_c034_WT	0.1 mg/ml	SAM	1 mM
3	A3	A	3	228	55.958	482939	-16363.4	Target 1	III	MTHFR_c034_WT	0.1 mg/ml	SAM	1 mM
3	A3	A	3	229	56.095	484116	-16946.3	Target 1	III	MTHFR_c034_WT	0.1 mg/ml	SAM	1 mM
3	A3	A	3	230	56.233	488352	-17604.7	Target 1	III	MTHFR_c034_WT	0.1 mg/ml	SAM	1 mM
3	A3	A	3	231	56.37	490112	-18392.5	Target 1	III	MTHFR_c034_WT	0.1 mg/ml	SAM	1 mM
3	A3	A	3	232	56.507	493587	-19308.8	Target 1	III	MTHFR_c034_WT	0.1 mg/ml	SAM	1 mM
3	A3	A	3	233	56.644	495237	-20308.5	Target 1	III	MTHFR_c034_WT	0.1 mg/ml	SAM	1 mM
3	A3	A	3	234	56.781	499104	-21331.7	Target 1	III	MTHFR_c034_WT	0.1 mg/ml	SAM	1 mM
3	A3	A	3	235	56.919	502882	-22329.5	Target 1	III	MTHFR_c034_WT	0.1 mg/ml	SAM	1 mM
3	A3	A	3	236	57.056	505898	-23281.2	Target 1	III	MTHFR_c034_WT	0.1 mg/ml	SAM	1 mM
3	A3	A	3	237	57.193	508238	-24203.8	Target 1	III	MTHFR_c034_WT	0.1 mg/ml	SAM	1 mM
3	A3	A	3	238	57.33	511928	-25147.6	Target 1	III	MTHFR_c034_WT	0.1 mg/ml	SAM	1 mM
3	A3	A	3	239	57.467	515081	-26169.5	Target 1	III	MTHFR_c034_WT	0.1 mg/ml	SAM	1 mM
3	A3	A	3	240	57.605	520344	-27289.4	Target 1	III	MTHFR_c034_WT	0.1 mg/ml	SAM	1 mM
3	A3	A	3	241	57.742	524960	-28463	Target 1	III	MTHFR_c034_WT	0.1 mg/ml	SAM	1 mM
3	A3	A	3	242	57.879	528926	-29595.7	Target 1	III	MTHFR_c034_WT	0.1 mg/ml	SAM	1 mM
3	A3	A	3	243	58.016	532376	-30597.3	Target 1	III	MTHFR_c034_WT	0.1 mg/ml	SAM	1 mM
3	A3	A	3	244	58.154	536400	-31432.7	Target 1	III	MTHFR_c034_WT	0.1 mg/ml	SAM	1 mM
3	A3	A	3	245	58.291	542157	-32130.8	Target 1	III	MTHFR_c034_WT	0.1 mg/ml	SAM	1 mM
3	A3	A	3	246	58.428	545768	-32750.6	Target 1	III	MTHFR_c034_WT	0.1 mg/ml	SAM	1 mM
3	A3	A	3	247	58.565	550627	-33339.8	Target 1	III	MTHFR_c034_WT	0.1 mg/ml	SAM	1 mM
3	A3	A	3	248	58.702	556377	-33926.1	Target 1	III	MTHFR_c034_WT	0.1 mg/ml	SAM	1 mM
3	A3	A	3	249	58.84	557669	-34537.4	Target 1	III	MTHFR_c034_WT	0.1 mg/ml	SAM	1 mM
3	A3	A	3	250	58.977	565644	-35219.4	Target 1	III	MTHFR_c034_WT	0.1 mg/ml	SAM	1 mM
3	A3	A	3	251	59.114	569187	-36024.9	Target 1	III	MTHFR_c034_WT	0.1 mg/ml	SAM	1 mM
3	A3	A	3	252	59.251	575610	-36978.4	Target 1	III	MTHFR_c034_WT	0.1 mg/ml	SAM	1 mM
3	A3	A	3	253	59.389	578972	-38044.3	Target 1	III	MTHFR_c034_WT	0.1 mg/ml	SAM	1 mM
3	A3	A	3	254	59.526	586005	-39116.4	Target 1	III	MTHFR_c034_WT	0.1 mg/ml	SAM	1 mM
3	A3	A	3	255	59.663	592673	-40039.3	Target 1	III	MTHFR_c034_WT	0.1 mg/ml	SAM	1 mM
3	A3	A	3	256	59.8	599051	-40650.7	Target 1	III	MTHFR_c034_WT	0.1 mg/ml	SAM	1 mM
3	A3	A	3	257	59.937	602420	-40836.2	Target 1	III	MTHFR_c034_WT	0.1 mg/ml	SAM	1 mM
3	A3	A	3	258	60.075	608562	-40573.7	Target 1	III	MTHFR_c034_WT	0.1 mg/ml	SAM	1 mM
3	A3	A	3	259	60.212	611780	-39939.6	Target 1	III	MTHFR_c034_WT	0.1 mg/ml	SAM	1 mM
3	A3	A	3	260	60.349	618903	-39062.1	Target 1	III	MTHFR_c034_WT	0.1 mg/ml	SAM	1 mM
3	A3	A	3	261	60.486	622205	-38054.4	Target 1	III	MTHFR_c034_WT	0.1 mg/ml	SAM	1 mM
3	A3	A	3	262	60.623	627679	-36972.8	Target 1	III	MTHFR_c034_WT	0.1 mg/ml	SAM	1 mM
3	A3	A	3	263	60.761	630345	-35827.6	Target 1	III	MTHFR_c034_WT	0.1 mg/ml	SAM	1 mM
3	A3	A	3	264	60.898	634588	-34620.7	Target 1	III	MTHFR_c034_WT	0.1 mg/ml	SAM	1 mM
3	A3	A	3	265	61.035	639455	-33363.2	Target 1	III	MTHFR_c034_WT	0.1 mg/ml	SAM	1 mM
3	A3	A	3	266	61.172	642322	-32055.9	Target 1	III	MTHFR_c034_WT	0.1 mg/ml	SAM	1 mM
3	A3	A	3	267	61.31	647922	-30653.9	Target 1	III	MTHFR_c034_WT	0.1 mg/ml	SAM	1 mM
3	A3	A	3	268	61.447	650424	-29065.6	Target 1	III	MTHFR_c034_WT	0.1 mg/ml	SAM	1 mM
3	A3	A	3	269	61.584	653129	-27198.1	Target 1	III	MTHFR_c034_WT	0.1 mg/ml	SAM	1 mM
3	A3	A	3	270	61.721	653672	-25026.3	Target 1	III	MTHFR_c034_WT	0.1 mg/ml	SAM	1 mM
3	A3	A	3	271	61.858	656695	-22632.7	Target 1	III	MTHFR_c034_WT	0.1 mg/ml	SAM	1 mM
3	A3	A	3	272	61.996	657919	-20182.2	Target 1	III	MTHFR_c034_WT	0.1 mg/ml	SAM	1 mM
3	A3	A	3	273	62.133	659780	-17848.2	Target 1	III	MTHFR_c034_WT	0.1 mg/ml	SAM	1 mM
3	A3	A	3	274	62.27	660719	-15739.5	Target 1	III	MTHFR_c034_WT	0.1 mg/ml	SAM	1 mM
3	A3	A	3	275	62.407	663717	-13876.9	Target 1	III	MTHFR_c034_WT	0.1 mg/ml	SAM	1 mM
3	A3	A	3	276	62.544	662123	-12225.7	Target 1	III	MTHFR_c034_WT	0.1 mg/ml	SAM	1 mM
3	A3	A	3	277	62.682	663526	-10746	Target 1	III	MTHFR_c034_WT	0.1 mg/ml	SAM	1 mM
3	A3	A	3	278	62.819	662857	-9417.43	Target 1	III	MTHFR_c034_WT	0.1 mg/ml	SAM	1 mM
3	A3	A	3	279	62.956	667815	-8220.07	Target 1	III	MTHFR_c034_WT	0.1 mg/ml	SAM	1 mM
3	A3	A	3	280	63.093	665318	-7104.52	Target 1	III	MTHFR_c034_WT	0.1 mg/ml	SAM	1 mM
3	A3	A	3	281	63.231	666591	-5991.59	Target 1	III	MTHFR_c034_WT	0.1 mg/ml	SAM	1 mM
3	A3	A	3	282	63.368	664844	-4811.87	Target 1	III	MTHFR_c034_WT	0.1 mg/ml	SAM	1 mM
3	A3	A	3	283	63.505	665152	-3547.27	Target 1	III	MTHFR_c034_WT	0.1 mg/ml	SAM	1 mM
3	A3	A	3	284	63.642	666388	-2236.05	Target 1	III	MTHFR_c034_WT	0.1 mg/ml	SAM	1 mM
3	A3	A	3	285	63.779	665180	-934.69	Target 1	III	MTHFR_c034_WT	0.1 mg/ml	SAM	1 mM
3	A3	A	3	286	63.917	664769	312.75	Target 1	III	MTHFR_c034_WT	0.1 mg/ml	SAM	1 mM
3	A3	A	3	287	64.054	662577	1472.76	Target 1	III	MTHFR_c034_WT	0.1 mg/ml	SAM	1 mM
3	A3	A	3	288	64.191	662778	2496.06	Target 1	III	MTHFR_c034_WT	0.1 mg/ml	SAM	1 mM
3	A3	A	3	289	64.328	660243	3312.17	Target 1	III	MTHFR_c034_WT	0.1 mg/ml	SAM	1 mM
3	A3	A	3	290	64.465	661600	3870.84	Target 1	III	MTHFR_c034_WT	0.1 mg/ml	SAM	1 mM
3	A3	A	3	291	64.603	661408	4195.44	Target 1	III	MTHFR_c034_WT	0.1 mg/ml	SAM	1 mM
3	A3	A	3	292	64.74	660194	4399.77	Target 1	III	MTHFR_c034_WT	0.1 mg/ml	SAM	1 mM
3	A3	A	3	293	64.877	658301	4642.98	Target 1	III	MTHFR_c034_WT	0.1 mg/ml	SAM	1 mM
3	A3	A	3	294	65.014	657838	5052.12	Target 1	III	MTHFR_c034_WT	0.1 mg/ml	SAM	1 mM
3	A3	A	3	295	65.152	657697	5661.86	Target 1	III	MTHFR_c034_WT	0.1 mg/ml	SAM	1 mM
3	A3	A	3	296	65.289	654184	6405.02	Target 1	III	MTHFR_c034_WT	0.1 mg/ml	SAM	1 mM
3	A3	A	3	297	65.426	654193	7188.51	Target 1	III	MTHFR_c034_WT	0.1 mg/ml	SAM	1 mM
3	A3	A	3	298	65.563	650980	8449.38	Target 1	III	MTHFR_c034_WT	0.1 mg/ml	SAM	1 mM
3	A3	A	3	299	65.7	650850	9045.98	Target 1	III	MTHFR_c034_WT	0.1 mg/ml	SAM	1 mM
3	A3	A	3	300	65.838	650428	8868.15	Target 1	III	MTHFR_c034_WT	0.1 mg/ml	SAM	1 mM
3	A3	A	3	301	65.975	649791	8060.66	Target 1	III	MTHFR_c034_WT	0.1 mg/ml	SAM	1 mM
3	A3	A	3	302	66.112	647942	7065.13	Target 1	III	MTHFR_c034_WT	0.1 mg/ml	SAM	1 mM
3	A3	A	3	303	66.249	650186	6722.26	Target 1	III	MTHFR_c034_WT	0.1 mg/ml	SAM	1 mM
3	A3	A	3	304	66.387	647175	6698.06	Target 1	III	MTHFR_c034_WT	0.1 mg/ml	SAM	1 mM
3	A3	A	3	305	66.524	644404	7050.5	Target 1	III	MTHFR_c034_WT	0.1 mg/ml	SAM	1 mM
3	A3	A	3	306	66.661	641915	8361.74	Target 1	III	MTHFR_c034_WT	0.1 mg/ml	SAM	1 mM
3	A3	A	3	307	66.798	641690	9829.23	Target 1	III	MTHFR_c034_WT	0.1 mg/ml	SAM	1 mM
3	A3	A	3	308	66.935	641495	10865.3	Target 1	III	MTHFR_c034_WT	0.1 mg/ml	SAM	1 mM
3	A3	A	3	309	67.073	639975	11148.2	Target 1	III	MTHFR_c034_WT	0.1 mg/ml	SAM	1 mM
3	A3	A	3	310	67.21	638090	10632.4	Target 1	III	MTHFR_c034_WT	0.1 mg/ml	SAM	1 mM
3	A3	A	3	311	67.347	634496	9472.41	Target 1	III	MTHFR_c034_WT	0.1 mg/ml	SAM	1 mM
3	A3	A	3	312	67.484	638574	7913.02	Target 1	III	MTHFR_c034_WT	0.1 mg/ml	SAM	1 mM
3	A3	A	3	313	67.621	636203	6713.26	Target 1	III	MTHFR_c034_WT	0.1 mg/ml	SAM	1 mM
3	A3	A	3	314	67.759	635907	6059.67	Target 1	III	MTHFR_c034_WT	0.1 mg/ml	SAM	1 mM
3	A3	A	3	315	67.896	633311	5675.08	Target 1	III	MTHFR_c034_WT	0.1 mg/ml	SAM	1 mM
3	A3	A	3	316	68.033	635460	5694.28	Target 1	III	MTHFR_c034_WT	0.1 mg/ml	SAM	1 mM
3	A3	A	3	317	68.17	632781	6156.78	Target 1	III	MTHFR_c034_WT	0.1 mg/ml	SAM	1 mM
3	A3	A	3	318	68.308	631182	6964.53	Target 1	III	MTHFR_c034_WT	0.1 mg/ml	SAM	1 mM
3	A3	A	3	319	68.445	625803	8858.18	Target 1	III	MTHFR_c034_WT	0.1 mg/ml	SAM	1 mM
3	A3	A	3	320	68.582	627030	10583	Target 1	III	MTHFR_c034_WT	0.1 mg/ml	SAM	1 mM
3	A3	A	3	321	68.719	626418	11490.4	Target 1	III	MTHFR_c034_WT	0.1 mg/ml	SAM	1 mM
3	A3	A	3	322	68.856	625609	11443.6	Target 1	III	MTHFR_c034_WT	0.1 mg/ml	SAM	1 mM
3	A3	A	3	323	68.994	624120	10691.6	Target 1	III	MTHFR_c034_WT	0.1 mg/ml	SAM	1 mM
3	A3	A	3	324	69.131	623648	9698.21	Target 1	III	MTHFR_c034_WT	0.1 mg/ml	SAM	1 mM
3	A3	A	3	325	69.268	620637	8869.9	Target 1	III	MTHFR_c034_WT	0.1 mg/ml	SAM	1 mM
3	A3	A	3	326	69.405	620347	8383.14	Target 1	III	MTHFR_c034_WT	0.1 mg/ml	SAM	1 mM
3	A3	A	3	327	69.542	619270	8208.63	Target 1	III	MTHFR_c034_WT	0.1 mg/ml	SAM	1 mM
3	A3	A	3	328	69.68	619582	8263.77	Target 1	III	MTHFR_c034_WT	0.1 mg/ml	SAM	1 mM
3	A3	A	3	329	69.817	617508	8533.98	Target 1	III	MTHFR_c034_WT	0.1 mg/ml	SAM	1 mM
3	A3	A	3	330	69.954	615356	9048.41	Target 1	III	MTHFR_c034_WT	0.1 mg/ml	SAM	1 mM
3	A3	A	3	331	70.091	614525	9775.84	Target 1	III	MTHFR_c034_WT	0.1 mg/ml	SAM	1 mM
3	A3	A	3	332	70.229	611972	10546.1	Target 1	III	MTHFR_c034_WT	0.1 mg/ml	SAM	1 mM
3	A3	A	3	333	70.366	610702	11103.3	Target 1	III	MTHFR_c034_WT	0.1 mg/ml	SAM	1 mM
3	A3	A	3	334	70.503	610521	11247.7	Target 1	III	MTHFR_c034_WT	0.1 mg/ml	SAM	1 mM
3	A3	A	3	335	70.64	609571	10960.1	Target 1	III	MTHFR_c034_WT	0.1 mg/ml	SAM	1 mM
3	A3	A	3	336	70.777	608146	10410.4	Target 1	III	MTHFR_c034_WT	0.1 mg/ml	SAM	1 mM
3	A3	A	3	337	70.915	605715	9854.79	Target 1	III	MTHFR_c034_WT	0.1 mg/ml	SAM	1 mM
3	A3	A	3	338	71.052	606567	9492.06	Target 1	III	MTHFR_c034_WT	0.1 mg/ml	SAM	1 mM
3	A3	A	3	339	71.189	604393	9379.24	Target 1	III	MTHFR_c034_WT	0.1 mg/ml	SAM	1 mM
3	A3	A	3	340	71.326	602454	9428.7	Target 1	III	MTHFR_c034_WT	0.1 mg/ml	SAM	1 mM
3	A3	A	3	341	71.464	600957	9485.23	Target 1	III	MTHFR_c034_WT	0.1 mg/ml	SAM	1 mM
3	A3	A	3	342	71.601	600789	9424.34	Target 1	III	MTHFR_c034_WT	0.1 mg/ml	SAM	1 mM
3	A3	A	3	343	71.738	600116	9228.03	Target 1	III	MTHFR_c034_WT	0.1 mg/ml	SAM	1 mM
3	A3	A	3	344	71.875	597784	9001.03	Target 1	III	MTHFR_c034_WT	0.1 mg/ml	SAM	1 mM
3	A3	A	3	345	72.012	598092	8906.23	Target 1	III	MTHFR_c034_WT	0.1 mg/ml	SAM	1 mM
3	A3	A	3	346	72.15	596941	9043.85	Target 1	III	MTHFR_c034_WT	0.1 mg/ml	SAM	1 mM
3	A3	A	3	347	72.287	591841	9363.66	Target 1	III	MTHFR_c034_WT	0.1 mg/ml	SAM	1 mM
3	A3	A	3	348	72.424	593528	9673.64	Target 1	III	MTHFR_c034_WT	0.1 mg/ml	SAM	1 mM
3	A3	A	3	349	72.561	591830	9766.96	Target 1	III	MTHFR_c034_WT	0.1 mg/ml	SAM	1 mM
3	A3	A	3	350	72.698	591246	9566.88	Target 1	III	MTHFR_c034_WT	0.1 mg/ml	SAM	1 mM
3	A3	A	3	351	72.836	590926	9181.54	Target 1	III	MTHFR_c034_WT	0.1 mg/ml	SAM	1 mM
3	A3	A	3	352	72.973	587805	8816.89	Target 1	III	MTHFR_c034_WT	0.1 mg/ml	SAM	1 mM
3	A3	A	3	353	73.11	587265	8626.04	Target 1	III	MTHFR_c034_WT	0.1 mg/ml	SAM	1 mM
3	A3	A	3	354	73.247	586274	8616.01	Target 1	III	MTHFR_c034_WT	0.1 mg/ml	SAM	1 mM
3	A3	A	3	355	73.385	584060	8684.85	Target 1	III	MTHFR_c034_WT	0.1 mg/ml	SAM	1 mM
3	A3	A	3	356	73.522	585411	8729.1	Target 1	III	MTHFR_c034_WT	0.1 mg/ml	SAM	1 mM
3	A3	A	3	357	73.659	582741	8724.26	Target 1	III	MTHFR_c034_WT	0.1 mg/ml	SAM	1 mM
3	A3	A	3	358	73.796	580300	8713	Target 1	III	MTHFR_c034_WT	0.1 mg/ml	SAM	1 mM
3	A3	A	3	359	73.933	580973	8743.44	Target 1	III	MTHFR_c034_WT	0.1 mg/ml	SAM	1 mM
3	A3	A	3	360	74.071	578810	8821.81	Target 1	III	MTHFR_c034_WT	0.1 mg/ml	SAM	1 mM
3	A3	A	3	361	74.208	578570	8918.29	Target 1	III	MTHFR_c034_WT	0.1 mg/ml	SAM	1 mM
3	A3	A	3	362	74.345	577167	8985.49	Target 1	III	MTHFR_c034_WT	0.1 mg/ml	SAM	1 mM
3	A3	A	3	363	74.482	574170	8973.02	Target 1	III	MTHFR_c034_WT	0.1 mg/ml	SAM	1 mM
3	A3	A	3	364	74.619	574550	8842.82	Target 1	III	MTHFR_c034_WT	0.1 mg/ml	SAM	1 mM
3	A3	A	3	365	74.757	573591	8609.84	Target 1	III	MTHFR_c034_WT	0.1 mg/ml	SAM	1 mM
3	A3	A	3	366	74.894	572121	8391.24	Target 1	III	MTHFR_c034_WT	0.1 mg/ml	SAM	1 mM
3	A3	A	3	367	75.031	572539	8397.71	Target 1	III	MTHFR_c034_WT	0.1 mg/ml	SAM	1 mM
3	A3	A	3	368	75.168	571162	8827.69	Target 1	III	MTHFR_c034_WT	0.1 mg/ml	SAM	1 mM
3	A3	A	3	369	75.306	567513	9714.77	Target 1	III	MTHFR_c034_WT	0.1 mg/ml	SAM	1 mM
3	A3	A	3	370	75.443	565963	10837.4	Target 1	III	MTHFR_c034_WT	0.1 mg/ml	SAM	1 mM
3	A3	A	3	371	75.58	564782	11791.5	Target 1	III	MTHFR_c034_WT	0.1 mg/ml	SAM	1 mM
3	A3	A	3	372	75.717	564034	12189.5	Target 1	III	MTHFR_c034_WT	0.1 mg/ml	SAM	1 mM
3	A3	A	3	373	75.854	562254	11867.7	Target 1	III	MTHFR_c034_WT	0.1 mg/ml	SAM	1 mM
3	A3	A	3	374	75.992	562482	10959.1	Target 1	III	MTHFR_c034_WT	0.1 mg/ml	SAM	1 mM
3	A3	A	3	375	76.129	559910	9803	Target 1	III	MTHFR_c034_WT	0.1 mg/ml	SAM	1 mM
3	A3	A	3	376	76.266	561464	8765.15	Target 1	III	MTHFR_c034_WT	0.1 mg/ml	SAM	1 mM
3	A3	A	3	377	76.403	557075	8087.26	Target 1	III	MTHFR_c034_WT	0.1 mg/ml	SAM	1 mM
3	A3	A	3	378	76.541	557738	7828.85	Target 1	III	MTHFR_c034_WT	0.1 mg/ml	SAM	1 mM
3	A3	A	3	379	76.678	557242	7902.59	Target 1	III	MTHFR_c034_WT	0.1 mg/ml	SAM	1 mM
3	A3	A	3	380	76.815	555688	8146.74	Target 1	III	MTHFR_c034_WT	0.1 mg/ml	SAM	1 mM
3	A3	A	3	381	76.952	551042	8411.27	Target 1	III	MTHFR_c034_WT	0.1 mg/ml	SAM	1 mM
3	A3	A	3	382	77.089	553563	8629.55	Target 1	III	MTHFR_c034_WT	0.1 mg/ml	SAM	1 mM
3	A3	A	3	383	77.227	553243	8854.28	Target 1	III	MTHFR_c034_WT	0.1 mg/ml	SAM	1 mM
3	A3	A	3	384	77.364	550656	9216.33	Target 1	III	MTHFR_c034_WT	0.1 mg/ml	SAM	1 mM
3	A3	A	3	385	77.501	548564	9802.93	Target 1	III	MTHFR_c034_WT	0.1 mg/ml	SAM	1 mM
3	A3	A	3	386	77.638	548780	10528.8	Target 1	III	MTHFR_c034_WT	0.1 mg/ml	SAM	1 mM
3	A3	A	3	387	77.775	543864	11118.4	Target 1	III	MTHFR_c034_WT	0.1 mg/ml	SAM	1 mM
3	A3	A	3	388	77.913	544117	11249.2	Target 1	III	MTHFR_c034_WT	0.1 mg/ml	SAM	1 mM
3	A3	A	3	389	78.05	543542	10775.4	Target 1	III	MTHFR_c034_WT	0.1 mg/ml	SAM	1 mM
3	A3	A	3	390	78.187	543774	9849.62	Target 1	III	MTHFR_c034_WT	0.1 mg/ml	SAM	1 mM
3	A3	A	3	391	78.324	542842	8849.08	Target 1	III	MTHFR_c034_WT	0.1 mg/ml	SAM	1 mM
3	A3	A	3	392	78.462	540003	8136.45	Target 1	III	MTHFR_c034_WT	0.1 mg/ml	SAM	1 mM
3	A3	A	3	393	78.599	539494	7849.93	Target 1	III	MTHFR_c034_WT	0.1 mg/ml	SAM	1 mM
3	A3	A	3	394	78.736	537887	7864.49	Target 1	III	MTHFR_c034_WT	0.1 mg/ml	SAM	1 mM
3	A3	A	3	395	78.873	535911	7938.09	Target 1	III	MTHFR_c034_WT	0.1 mg/ml	SAM	1 mM
3	A3	A	3	396	79.01	537389	7907.42	Target 1	III	MTHFR_c034_WT	0.1 mg/ml	SAM	1 mM
3	A3	A	3	397	79.148	535704	7776.2	Target 1	III	MTHFR_c034_WT	0.1 mg/ml	SAM	1 mM
3	A3	A	3	398	79.285	533355	7664.93	Target 1	III	MTHFR_c034_WT	0.1 mg/ml	SAM	1 mM
3	A3	A	3	399	79.422	532151	7699.36	Target 1	III	MTHFR_c034_WT	0.1 mg/ml	SAM	1 mM
3	A3	A	3	400	79.559	532566	7944.75	Target 1	III	MTHFR_c034_WT	0.1 mg/ml	SAM	1 mM
3	A3	A	3	401	79.696	530364	8411.67	Target 1	III	MTHFR_c034_WT	0.1 mg/ml	SAM	1 mM
3	A3	A	3	402	79.834	529831	9086.31	Target 1	III	MTHFR_c034_WT	0.1 mg/ml	SAM	1 mM
3	A3	A	3	403	79.971	527724	9914.02	Target 1	III	MTHFR_c034_WT	0.1 mg/ml	SAM	1 mM
3	A3	A	3	404	80.108	527040	10761	Target 1	III	MTHFR_c034_WT	0.1 mg/ml	SAM	1 mM
3	A3	A	3	405	80.245	524138	11405.9	Target 1	III	MTHFR_c034_WT	0.1 mg/ml	SAM	1 mM
3	A3	A	3	406	80.383	523165	11603.6	Target 1	III	MTHFR_c034_WT	0.1 mg/ml	SAM	1 mM
3	A3	A	3	407	80.52	521805	11210	Target 1	III	MTHFR_c034_WT	0.1 mg/ml	SAM	1 mM
3	A3	A	3	408	80.657	520151	10281	Target 1	III	MTHFR_c034_WT	0.1 mg/ml	SAM	1 mM
3	A3	A	3	409	80.794	521924	9078.33	Target 1	III	MTHFR_c034_WT	0.1 mg/ml	SAM	1 mM
3	A3	A	3	410	80.931	519362	7966.96	Target 1	III	MTHFR_c034_WT	0.1 mg/ml	SAM	1 mM
3	A3	A	3	411	81.069	517964	7258.46	Target 1	III	MTHFR_c034_WT	0.1 mg/ml	SAM	1 mM
3	A3	A	3	412	81.206	517277	7100.54	Target 1	III	MTHFR_c034_WT	0.1 mg/ml	SAM	1 mM
3	A3	A	3	413	81.343	516050	7445.34	Target 1	III	MTHFR_c034_WT	0.1 mg/ml	SAM	1 mM
3	A3	A	3	414	81.48	515738	8147.9	Target 1	III	MTHFR_c034_WT	0.1 mg/ml	SAM	1 mM
3	A3	A	3	415	81.617	512576	9002.98	Target 1	III	MTHFR_c034_WT	0.1 mg/ml	SAM	1 mM
3	A3	A	3	416	81.755	512980	9801.47	Target 1	III	MTHFR_c034_WT	0.1 mg/ml	SAM	1 mM
3	A3	A	3	417	81.892	510913	10349.3	Target 1	III	MTHFR_c034_WT	0.1 mg/ml	SAM	1 mM
3	A3	A	3	418	82.029	507119	10520	Target 1	III	MTHFR_c034_WT	0.1 mg/ml	SAM	1 mM
3	A3	A	3	419	82.166	508405	10322.3	Target 1	III	MTHFR_c034_WT	0.1 mg/ml	SAM	1 mM
3	A3	A	3	420	82.304	508579	9928.52	Target 1	III	MTHFR_c034_WT	0.1 mg/ml	SAM	1 mM
3	A3	A	3	421	82.441	506482	9591.28	Target 1	III	MTHFR_c034_WT	0.1 mg/ml	SAM	1 mM
3	A3	A	3	422	82.578	504620	9485.44	Target 1	III	MTHFR_c034_WT	0.1 mg/ml	SAM	1 mM
3	A3	A	3	423	82.715	503344	9589.58	Target 1	III	MTHFR_c034_WT	0.1 mg/ml	SAM	1 mM
3	A3	A	3	424	82.852	501344	9710.18	Target 1	III	MTHFR_c034_WT	0.1 mg/ml	SAM	1 mM
3	A3	A	3	425	82.99	500763	9638.77	Target 1	III	MTHFR_c034_WT	0.1 mg/ml	SAM	1 mM
3	A3	A	3	426	83.127	499310	9322.25	Target 1	III	MTHFR_c034_WT	0.1 mg/ml	SAM	1 mM
3	A3	A	3	427	83.264	500026	8908.49	Target 1	III	MTHFR_c034_WT	0.1 mg/ml	SAM	1 mM
3	A3	A	3	428	83.401	496583	8637.7	Target 1	III	MTHFR_c034_WT	0.1 mg/ml	SAM	1 mM
3	A3	A	3	429	83.539	498732	8663.13	Target 1	III	MTHFR_c034_WT	0.1 mg/ml	SAM	1 mM
3	A3	A	3	430	83.676	493333	8934.92	Target 1	III	MTHFR_c034_WT	0.1 mg/ml	SAM	1 mM
3	A3	A	3	431	83.813	493895	9224.57	Target 1	III	MTHFR_c034_WT	0.1 mg/ml	SAM	1 mM
3	A3	A	3	432	83.95	492020	9272.97	Target 1	III	MTHFR_c034_WT	0.1 mg/ml	SAM	1 mM
3	A3	A	3	433	84.087	490946	8962.55	Target 1	III	MTHFR_c034_WT	0.1 mg/ml	SAM	1 mM
3	A3	A	3	434	84.225	491365	8397.12	Target 1	III	MTHFR_c034_WT	0.1 mg/ml	SAM	1 mM
3	A3	A	3	435	84.362	489009	7843.95	Target 1	III	MTHFR_c034_WT	0.1 mg/ml	SAM	1 mM
3	A3	A	3	436	84.499	489081	7578.14	Target 1	III	MTHFR_c034_WT	0.1 mg/ml	SAM	1 mM
3	A3	A	3	437	84.636	488445	7733.28	Target 1	III	MTHFR_c034_WT	0.1 mg/ml	SAM	1 mM
3	A3	A	3	438	84.773	485058	8249.72	Target 1	III	MTHFR_c034_WT	0.1 mg/ml	SAM	1 mM
3	A3	A	3	439	84.911	484501	8939.69	Target 1	III	MTHFR_c034_WT	0.1 mg/ml	SAM	1 mM
3	A3	A	3	440	85.048	483000	9608.88	Target 1	III	MTHFR_c034_WT	0.1 mg/ml	SAM	1 mM
3	A3	A	3	441	85.185	483962	10146.6	Target 1	III	MTHFR_c034_WT	0.1 mg/ml	SAM	1 mM
3	A3	A	3	442	85.322	480132	10530.2	Target 1	III	MTHFR_c034_WT	0.1 mg/ml	SAM	1 mM
3	A3	A	3	443	85.46	478368	10776.3	Target 1	III	MTHFR_c034_WT	0.1 mg/ml	SAM	1 mM
3	A3	A	3	444	85.597	478719	10888.5	Target 1	III	MTHFR_c034_WT	0.1 mg/ml	SAM	1 mM
3	A3	A	3	445	85.734	477218	10844.7	Target 1	III	MTHFR_c034_WT	0.1 mg/ml	SAM	1 mM
3	A3	A	3	446	85.871	475684	10603.5	Target 1	III	MTHFR_c034_WT	0.1 mg/ml	SAM	1 mM
3	A3	A	3	447	86.008	473238	10120.2	Target 1	III	MTHFR_c034_WT	0.1 mg/ml	SAM	1 mM
3	A3	A	3	448	86.146	473402	9376.79	Target 1	III	MTHFR_c034_WT	0.1 mg/ml	SAM	1 mM
3	A3	A	3	449	86.283	470717	8428.08	Target 1	III	MTHFR_c034_WT	0.1 mg/ml	SAM	1 mM
3	A3	A	3	450	86.42	472460	7428.71	Target 1	III	MTHFR_c034_WT	0.1 mg/ml	SAM	1 mM
3	A3	A	3	451	86.557	470002	6875.47	Target 1	III	MTHFR_c034_WT	0.1 mg/ml	SAM	1 mM
3	A3	A	3	452	86.694	470404	6663.57	Target 1	III	MTHFR_c034_WT	0.1 mg/ml	SAM	1 mM
3	A3	A	3	453	86.832	466582	6651.86	Target 1	III	MTHFR_c034_WT	0.1 mg/ml	SAM	1 mM
3	A3	A	3	454	86.969	468021	6825.24	Target 1	III	MTHFR_c034_WT	0.1 mg/ml	SAM	1 mM
3	A3	A	3	455	87.106	465249	7188.65	Target 1	III	MTHFR_c034_WT	0.1 mg/ml	SAM	1 mM
3	A3	A	3	456	87.243	466688	8109.79	Target 1	III	MTHFR_c034_WT	0.1 mg/ml	SAM	1 mM
3	A3	A	3	457	87.381	462883	9146.4	Target 1	III	MTHFR_c034_WT	0.1 mg/ml	SAM	1 mM
3	A3	A	3	458	87.518	461623	10161.2	Target 1	III	MTHFR_c034_WT	0.1 mg/ml	SAM	1 mM
3	A3	A	3	459	87.655	460546	10982.7	Target 1	III	MTHFR_c034_WT	0.1 mg/ml	SAM	1 mM
3	A3	A	3	460	87.792	459250	11455.2	Target 1	III	MTHFR_c034_WT	0.1 mg/ml	SAM	1 mM
3	A3	A	3	461	87.929	457785	11501.2	Target 1	III	MTHFR_c034_WT	0.1 mg/ml	SAM	1 mM
3	A3	A	3	462	88.067	456484	11142.4	Target 1	III	MTHFR_c034_WT	0.1 mg/ml	SAM	1 mM
3	A3	A	3	463	88.204	455180	10476.5	Target 1	III	MTHFR_c034_WT	0.1 mg/ml	SAM	1 mM
3	A3	A	3	464	88.341	454224	9639.32	Target 1	III	MTHFR_c034_WT	0.1 mg/ml	SAM	1 mM
3	A3	A	3	465	88.478	452534	8778.15	Target 1	III	MTHFR_c034_WT	0.1 mg/ml	SAM	1 mM
3	A3	A	3	466	88.616	452940	8034.52	Target 1	III	MTHFR_c034_WT	0.1 mg/ml	SAM	1 mM
3	A3	A	3	467	88.753	451452	7517.21	Target 1	III	MTHFR_c034_WT	0.1 mg/ml	SAM	1 mM
3	A3	A	3	468	88.89	449458	7274.88	Target 1	III	MTHFR_c034_WT	0.1 mg/ml	SAM	1 mM
3	A3	A	3	469	89.027	449222	7284.59	Target 1	III	MTHFR_c034_WT	0.1 mg/ml	SAM	1 mM
3	A3	A	3	470	89.164	447970	7472.76	Target 1	III	MTHFR_c034_WT	0.1 mg/ml	SAM	1 mM
3	A3	A	3	471	89.302	446574	7748.96	Target 1	III	MTHFR_c034_WT	0.1 mg/ml	SAM	1 mM
3	A3	A	3	472	89.439	446021	8036.97	Target 1	III	MTHFR_c034_WT	0.1 mg/ml	SAM	1 mM
3	A3	A	3	473	89.576	443860	8284.6	Target 1	III	MTHFR_c034_WT	0.1 mg/ml	SAM	1 mM
3	A3	A	3	474	89.713	443262	8468.14	Target 1	III	MTHFR_c034_WT	0.1 mg/ml	SAM	1 mM
3	A3	A	3	475	89.85	441682	8587.43	Target 1	III	MTHFR_c034_WT	0.1 mg/ml	SAM	1 mM
3	A3	A	3	476	89.988	441845	8656.66	Target 1	III	MTHFR_c034_WT	0.1 mg/ml	SAM	1 mM
3	A3	A	3	477	90.125	439047	8683.12	Target 1	III	MTHFR_c034_WT	0.1 mg/ml	SAM	1 mM
3	A3	A	3	478	90.262	438411	8662.96	Target 1	III	MTHFR_c034_WT	0.1 mg/ml	SAM	1 mM
3	A3	A	3	479	90.399	437008	8604.74	Target 1	III	MTHFR_c034_WT	0.1 mg/ml	SAM	1 mM
3	A3	A	3	480	90.537	435908	8556.8	Target 1	III	MTHFR_c034_WT	0.1 mg/ml	SAM	1 mM
3	A3	A	3	481	90.674	435604	8609.42	Target 1	III	MTHFR_c034_WT	0.1 mg/ml	SAM	1 mM
3	A3	A	3	482	90.811	434160	8829.4	Target 1	III	MTHFR_c034_WT	0.1 mg/ml	SAM	1 mM
3	A3	A	3	483	90.948	433369	9178.15	Target 1	III	MTHFR_c034_WT	0.1 mg/ml	SAM	1 mM
3	A3	A	3	484	91.085	430893	9476.13	Target 1	III	MTHFR_c034_WT	0.1 mg/ml	SAM	1 mM
3	A3	A	3	485	91.223	428962	9485.08	Target 1	III	MTHFR_c034_WT	0.1 mg/ml	SAM	1 mM
3	A3	A	3	486	91.36	428032	9066.52	Target 1	III	MTHFR_c034_WT	0.1 mg/ml	SAM	1 mM
3	A3	A	3	487	91.497	427420	8312.06	Target 1	III	MTHFR_c034_WT	0.1 mg/ml	SAM	1 mM
3	A3	A	3	488	91.634	428038	7530.81	Target 1	III	MTHFR_c034_WT	0.1 mg/ml	SAM	1 mM
3	A3	A	3	489	91.771	425987	7094.25	Target 1	III	MTHFR_c034_WT	0.1 mg/ml	SAM	1 mM
3	A3	A	3	490	91.909	425035	7167.08	Target 1	III	MTHFR_c034_WT	0.1 mg/ml	SAM	1 mM
3	A3	A	3	491	92.046	423947	7704.98	Target 1	III	MTHFR_c034_WT	0.1 mg/ml	SAM	1 mM
3	A3	A	3	492	92.183	421698	8403.38	Target 1	III	MTHFR_c034_WT	0.1 mg/ml	SAM	1 mM
3	A3	A	3	493	92.32	420161	8946.03	Target 1	III	MTHFR_c034_WT	0.1 mg/ml	SAM	1 mM
3	A3	A	3	494	92.458	419604	9183.64	Target 1	III	MTHFR_c034_WT	0.1 mg/ml	SAM	1 mM
3	A3	A	3	495	92.595	418892	9203.98	Target 1	III	MTHFR_c034_WT	0.1 mg/ml	SAM	1 mM
3	A3	A	3	496	92.732	417494	9255.27	Target 1	III	MTHFR_c034_WT	0.1 mg/ml	SAM	1 mM
3	A3	A	3	497	92.869	417184	9583.81	Target 1	III	MTHFR_c034_WT	0.1 mg/ml	SAM	1 mM
3	A3	A	3	498	93.006	414391	10299.5	Target 1	III	MTHFR_c034_WT	0.1 mg/ml	SAM	1 mM
3	A3	A	3	499	93.144	413555	11349.1	Target 1	III	MTHFR_c034_WT	0.1 mg/ml	SAM	1 mM
3	A3	A	3	500	93.281	411208	12583.8	Target 1	III	MTHFR_c034_WT	0.1 mg/ml	SAM	1 mM
3	A3	A	3	501	93.418	411329	13852.3	Target 1	III	MTHFR_c034_WT	0.1 mg/ml	SAM	1 mM
3	A3	A	3	502	93.555	408351	15047	Target 1	III	MTHFR_c034_WT	0.1 mg/ml	SAM	1 mM
3	A3	A	3	503	93.692	407002	16084.7	Target 1	III	MTHFR_c034_WT	0.1 mg/ml	SAM	1 mM
3	A3	A	3	504	93.83	404573	16875.6	Target 1	III	MTHFR_c034_WT	0.1 mg/ml	SAM	1 mM
3	A3	A	3	505	93.967	404007	17328.8	Target 1	III	MTHFR_c034_WT	0.1 mg/ml	SAM	1 mM
3	A3	A	3	506	94.104	400330	17400.2	Target 1	III	MTHFR_c034_WT	0.1 mg/ml	SAM	1 mM
3	A3	A	3	507	94.241	399728	17144.9	Target 1	III	MTHFR_c034_WT	0.1 mg/ml	SAM	1 mM
3	A3	A	3	508	94.379	398355	16718.7	Target 1	III	MTHFR_c034_WT	0.1 mg/ml	SAM	1 mM
3	A3	A	3	509	94.516	398076	16311.6	Target 1	III	MTHFR_c034_WT	0.1 mg/ml	SAM	1 mM
3	A3	A	3	510	94.653	394930	16055.6	Target 1	III	MTHFR_c034_WT	0.1 mg/ml	SAM	1 mM
3	A3	A	3	511	94.79	392827	15973.6	Target 1	III	MTHFR_c034_WT	0.1 mg/ml	SAM	1 mM
3	A3	A	3	512	94.927	391123	16006.2	Target 1	III	MTHFR_c034_WT	0.1 mg/ml	SAM	1 mM
3	A3	A	3	513	95.065	391398	16073.4	Target 1	III	MTHFR_c034_WT	0.1 mg/ml	SAM	1 mM
3	A3	A	3	514	95.202	389031	16111	Target 1	III	MTHFR_c034_WT	0.1 mg/ml	SAM	1 mM
3	A3	A	3	515	95.339	385928	16062.4	Target 1	III	MTHFR_c034_WT	0.1 mg/ml	SAM	1 mM
3	A3	A	3	516	95.476	384554	15868.1	Target 1	III	MTHFR_c034_WT	0.1 mg/ml	SAM	1 mM
3	A3	A	3	517	95.614	383774	15496.3	Target 1	III	MTHFR_c034_WT	0.1 mg/ml	SAM	1 mM
3	A3	A	3	518	95.751	382017	14983.9	Target 1	III	MTHFR_c034_WT	0.1 mg/ml	SAM	1 mM
3	A3	A	3	519	95.888	380587	14433.2	Target 1	III	MTHFR_c034_WT	0.1 mg/ml	SAM	1 mM
3	A3	A	3	520	96.025	379984	13948.7	Target 1	III	MTHFR_c034_WT	0.1 mg/ml	SAM	1 mM
3	A3	A	3	521	96.162	376265	13568.4	Target 1	III	MTHFR_c034_WT	0.1 mg/ml	SAM	1 mM
3	A3	A	3	522	96.3	377103	13258	Target 1	III	MTHFR_c034_WT	0.1 mg/ml	SAM	1 mM
3	A3	A	3	523	96.437	372731	12976.1	Target 1	III	MTHFR_c034_WT	0.1 mg/ml	SAM	1 mM
3	A3	A	3	524	96.574	374708	12739.1	Target 1	III	MTHFR_c034_WT	0.1 mg/ml	SAM	1 mM
3	A3	A	3	525	96.711	371929	12616.2	Target 1	III	MTHFR_c034_WT	0.1 mg/ml	SAM	1 mM
3	A3	A	3	526	96.848	371338	12647.5	Target 1	III	MTHFR_c034_WT	0.1 mg/ml	SAM	1 mM
3	A3	A	3	527	96.986	367944	12766.8	Target 1	III	MTHFR_c034_WT	0.1 mg/ml	SAM	1 mM
3	A3	A	3	528	97.123	366774	12806	Target 1	III	MTHFR_c034_WT	0.1 mg/ml	SAM	1 mM
3	A3	A	3	529	97.26	365048	12597.8	Target 1	III	MTHFR_c034_WT	0.1 mg/ml	SAM	1 mM
3	A3	A	3	530	97.397	366611	12085.6	Target 1	III	MTHFR_c034_WT	0.1 mg/ml	SAM	1 mM
3	A3	A	3	531	97.535	362387	11348.1	Target 1	III	MTHFR_c034_WT	0.1 mg/ml	SAM	1 mM
3	A3	A	3	532	97.672	362625	10523.9	Target 1	III	MTHFR_c034_WT	0.1 mg/ml	SAM	1 mM
3	A3	A	3	533	97.809	360938	9718.56	Target 1	III	MTHFR_c034_WT	0.1 mg/ml	SAM	1 mM
3	A3	A	3	534	97.946	358922	8975.16	Target 1	III	MTHFR_c034_WT	0.1 mg/ml	SAM	1 mM
3	A3	A	3	535	98.083	359490	8313.98	Target 1	III	MTHFR_c034_WT	0.1 mg/ml	SAM	1 mM
3	A3	A	3	536	98.221	358782	7778.34	Target 1	III	MTHFR_c034_WT	0.1 mg/ml	SAM	1 mM
3	A3	A	3	537	98.358	355916	7420.11	Target 1	III	MTHFR_c034_WT	0.1 mg/ml	SAM	1 mM
3	A3	A	3	538	98.495	355912	7246.4	Target 1	III	MTHFR_c034_WT	0.1 mg/ml	SAM	1 mM
3	A3	A	3	539	98.632	355916	7184.06	Target 1	III	MTHFR_c034_WT	0.1 mg/ml	SAM	1 mM
3	A3	A	3	540	98.769	353546	7102.81	Target 1	III	MTHFR_c034_WT	0.1 mg/ml	SAM	1 mM
3	A3	A	3	541	98.907	352633	7001.71	Target 1	III	MTHFR_c034_WT	0.1 mg/ml	SAM	1 mM
4	A4	A	4	1	24.81	628529	52193.7	Target 1	I	MTHFR_c034_R388Q	0.1 mg/ml	SAM	1 mM
4	A4	A	4	2	24.947	625398	50436.7	Target 1	I	MTHFR_c034_R388Q	0.1 mg/ml	SAM	1 mM
4	A4	A	4	3	25.085	622858	48513.7	Target 1	I	MTHFR_c034_R388Q	0.1 mg/ml	SAM	1 mM
4	A4	A	4	4	25.222	622400	45891.8	Target 1	I	MTHFR_c034_R388Q	0.1 mg/ml	SAM	1 mM
4	A4	A	4	5	25.359	620062	42222.8	Target 1	I	MTHFR_c034_R388Q	0.1 mg/ml	SAM	1 mM
4	A4	A	4	6	25.496	619018	37596.6	Target 1	I	MTHFR_c034_R388Q	0.1 mg/ml	SAM	1 mM
4	A4	A	4	7	25.633	616827	32555.8	Target 1	I	MTHFR_c034_R388Q	0.1 mg/ml	SAM	1 mM
4	A4	A	4	8	25.771	612714	27854	Target 1	I	MTHFR_c034_R388Q	0.1 mg/ml	SAM	1 mM
4	A4	A	4	9	25.908	611259	24125.2	Target 1	I	MTHFR_c034_R388Q	0.1 mg/ml	SAM	1 mM
4	A4	A	4	10	26.045	608185	21650.2	Target 1	I	MTHFR_c034_R388Q	0.1 mg/ml	SAM	1 mM
4	A4	A	4	11	26.182	608042	20322	Target 1	I	MTHFR_c034_R388Q	0.1 mg/ml	SAM	1 mM
4	A4	A	4	12	26.319	604421	19771.7	Target 1	I	MTHFR_c034_R388Q	0.1 mg/ml	SAM	1 mM
4	A4	A	4	13	26.457	605800	19542.1	Target 1	I	MTHFR_c034_R388Q	0.1 mg/ml	SAM	1 mM
4	A4	A	4	14	26.594	603535	19226	Target 1	I	MTHFR_c034_R388Q	0.1 mg/ml	SAM	1 mM
4	A4	A	4	15	26.731	600116	18554.6	Target 1	I	MTHFR_c034_R388Q	0.1 mg/ml	SAM	1 mM
4	A4	A	4	16	26.868	600584	17439.1	Target 1	I	MTHFR_c034_R388Q	0.1 mg/ml	SAM	1 mM
4	A4	A	4	17	27.006	598322	15986.9	Target 1	I	MTHFR_c034_R388Q	0.1 mg/ml	SAM	1 mM
4	A4	A	4	18	27.143	595866	14457.3	Target 1	I	MTHFR_c034_R388Q	0.1 mg/ml	SAM	1 mM
4	A4	A	4	19	27.28	594758	13143.7	Target 1	I	MTHFR_c034_R388Q	0.1 mg/ml	SAM	1 mM
4	A4	A	4	20	27.417	593169	12225.7	Target 1	I	MTHFR_c034_R388Q	0.1 mg/ml	SAM	1 mM
4	A4	A	4	21	27.554	591169	11682.5	Target 1	I	MTHFR_c034_R388Q	0.1 mg/ml	SAM	1 mM
4	A4	A	4	22	27.692	590451	11327.8	Target 1	I	MTHFR_c034_R388Q	0.1 mg/ml	SAM	1 mM
4	A4	A	4	23	27.829	590492	10949.2	Target 1	I	MTHFR_c034_R388Q	0.1 mg/ml	SAM	1 mM
4	A4	A	4	24	27.966	587535	10449.2	Target 1	I	MTHFR_c034_R388Q	0.1 mg/ml	SAM	1 mM
4	A4	A	4	25	28.103	585510	9890.72	Target 1	I	MTHFR_c034_R388Q	0.1 mg/ml	SAM	1 mM
4	A4	A	4	26	28.24	585807	9433.26	Target 1	I	MTHFR_c034_R388Q	0.1 mg/ml	SAM	1 mM
4	A4	A	4	27	28.378	583649	9228.97	Target 1	I	MTHFR_c034_R388Q	0.1 mg/ml	SAM	1 mM
4	A4	A	4	28	28.515	582183	9333.46	Target 1	I	MTHFR_c034_R388Q	0.1 mg/ml	SAM	1 mM
4	A4	A	4	29	28.652	582156	9685.31	Target 1	I	MTHFR_c034_R388Q	0.1 mg/ml	SAM	1 mM
4	A4	A	4	30	28.789	580612	10136.6	Target 1	I	MTHFR_c034_R388Q	0.1 mg/ml	SAM	1 mM
4	A4	A	4	31	28.927	578219	10519.2	Target 1	I	MTHFR_c034_R388Q	0.1 mg/ml	SAM	1 mM
4	A4	A	4	32	29.064	578261	10727.5	Target 1	I	MTHFR_c034_R388Q	0.1 mg/ml	SAM	1 mM
4	A4	A	4	33	29.201	576812	10792.8	Target 1	I	MTHFR_c034_R388Q	0.1 mg/ml	SAM	1 mM
4	A4	A	4	34	29.338	573300	10876.8	Target 1	I	MTHFR_c034_R388Q	0.1 mg/ml	SAM	1 mM
4	A4	A	4	35	29.475	573508	11165.3	Target 1	I	MTHFR_c034_R388Q	0.1 mg/ml	SAM	1 mM
4	A4	A	4	36	29.613	573073	11707.1	Target 1	I	MTHFR_c034_R388Q	0.1 mg/ml	SAM	1 mM
4	A4	A	4	37	29.75	573885	12334.7	Target 1	I	MTHFR_c034_R388Q	0.1 mg/ml	SAM	1 mM
4	A4	A	4	38	29.887	570542	12742.6	Target 1	I	MTHFR_c034_R388Q	0.1 mg/ml	SAM	1 mM
4	A4	A	4	39	30.024	570662	12676.4	Target 1	I	MTHFR_c034_R388Q	0.1 mg/ml	SAM	1 mM
4	A4	A	4	40	30.162	568791	12075.2	Target 1	I	MTHFR_c034_R388Q	0.1 mg/ml	SAM	1 mM
4	A4	A	4	41	30.299	568587	11084.2	Target 1	I	MTHFR_c034_R388Q	0.1 mg/ml	SAM	1 mM
4	A4	A	4	42	30.436	569576	9954.7	Target 1	I	MTHFR_c034_R388Q	0.1 mg/ml	SAM	1 mM
4	A4	A	4	43	30.573	566231	8915.54	Target 1	I	MTHFR_c034_R388Q	0.1 mg/ml	SAM	1 mM
4	A4	A	4	44	30.71	567007	8074.58	Target 1	I	MTHFR_c034_R388Q	0.1 mg/ml	SAM	1 mM
4	A4	A	4	45	30.848	565419	7379.53	Target 1	I	MTHFR_c034_R388Q	0.1 mg/ml	SAM	1 mM
4	A4	A	4	46	30.985	564048	6664.78	Target 1	I	MTHFR_c034_R388Q	0.1 mg/ml	SAM	1 mM
4	A4	A	4	47	31.122	561739	5781.38	Target 1	I	MTHFR_c034_R388Q	0.1 mg/ml	SAM	1 mM
4	A4	A	4	48	31.259	562849	5425.72	Target 1	I	MTHFR_c034_R388Q	0.1 mg/ml	SAM	1 mM
4	A4	A	4	49	31.396	561181	5156.08	Target 1	I	MTHFR_c034_R388Q	0.1 mg/ml	SAM	1 mM
4	A4	A	4	50	31.534	558866	4966.79	Target 1	I	MTHFR_c034_R388Q	0.1 mg/ml	SAM	1 mM
4	A4	A	4	51	31.671	558249	4890.96	Target 1	I	MTHFR_c034_R388Q	0.1 mg/ml	SAM	1 mM
4	A4	A	4	52	31.808	556200	4899.8	Target 1	I	MTHFR_c034_R388Q	0.1 mg/ml	SAM	1 mM
4	A4	A	4	53	31.945	557886	4926.91	Target 1	I	MTHFR_c034_R388Q	0.1 mg/ml	SAM	1 mM
4	A4	A	4	54	32.083	556727	4917.37	Target 1	I	MTHFR_c034_R388Q	0.1 mg/ml	SAM	1 mM
4	A4	A	4	55	32.22	553756	4862.35	Target 1	I	MTHFR_c034_R388Q	0.1 mg/ml	SAM	1 mM
4	A4	A	4	56	32.357	554284	4796.41	Target 1	I	MTHFR_c034_R388Q	0.1 mg/ml	SAM	1 mM
4	A4	A	4	57	32.494	552612	4767.3	Target 1	I	MTHFR_c034_R388Q	0.1 mg/ml	SAM	1 mM
4	A4	A	4	58	32.631	551875	4806.12	Target 1	I	MTHFR_c034_R388Q	0.1 mg/ml	SAM	1 mM
4	A4	A	4	59	32.769	550569	4915.92	Target 1	I	MTHFR_c034_R388Q	0.1 mg/ml	SAM	1 mM
4	A4	A	4	60	32.906	551791	5075.8	Target 1	I	MTHFR_c034_R388Q	0.1 mg/ml	SAM	1 mM
4	A4	A	4	61	33.043	548575	5245.8	Target 1	I	MTHFR_c034_R388Q	0.1 mg/ml	SAM	1 mM
4	A4	A	4	62	33.18	548968	5367.19	Target 1	I	MTHFR_c034_R388Q	0.1 mg/ml	SAM	1 mM
4	A4	A	4	63	33.317	546940	5367.98	Target 1	I	MTHFR_c034_R388Q	0.1 mg/ml	SAM	1 mM
4	A4	A	4	64	33.455	547458	5187.13	Target 1	I	MTHFR_c034_R388Q	0.1 mg/ml	SAM	1 mM
4	A4	A	4	65	33.592	546231	4812.42	Target 1	I	MTHFR_c034_R388Q	0.1 mg/ml	SAM	1 mM
4	A4	A	4	66	33.729	543834	4304.2	Target 1	I	MTHFR_c034_R388Q	0.1 mg/ml	SAM	1 mM
4	A4	A	4	67	33.866	542578	3779.83	Target 1	I	MTHFR_c034_R388Q	0.1 mg/ml	SAM	1 mM
4	A4	A	4	68	34.004	542904	3365.6	Target 1	I	MTHFR_c034_R388Q	0.1 mg/ml	SAM	1 mM
4	A4	A	4	69	34.141	542172	3147.14	Target 1	I	MTHFR_c034_R388Q	0.1 mg/ml	SAM	1 mM
4	A4	A	4	70	34.278	541356	3147.99	Target 1	I	MTHFR_c034_R388Q	0.1 mg/ml	SAM	1 mM
4	A4	A	4	71	34.415	542117	3339.99	Target 1	I	MTHFR_c034_R388Q	0.1 mg/ml	SAM	1 mM
4	A4	A	4	72	34.552	540830	3663.33	Target 1	I	MTHFR_c034_R388Q	0.1 mg/ml	SAM	1 mM
4	A4	A	4	73	34.69	539908	4038.27	Target 1	I	MTHFR_c034_R388Q	0.1 mg/ml	SAM	1 mM
4	A4	A	4	74	34.827	539468	4368.37	Target 1	I	MTHFR_c034_R388Q	0.1 mg/ml	SAM	1 mM
4	A4	A	4	75	34.964	539462	4557.32	Target 1	I	MTHFR_c034_R388Q	0.1 mg/ml	SAM	1 mM
4	A4	A	4	76	35.101	537854	4549.75	Target 1	I	MTHFR_c034_R388Q	0.1 mg/ml	SAM	1 mM
4	A4	A	4	77	35.239	538118	4373.06	Target 1	I	MTHFR_c034_R388Q	0.1 mg/ml	SAM	1 mM
4	A4	A	4	78	35.376	534704	4141.6	Target 1	I	MTHFR_c034_R388Q	0.1 mg/ml	SAM	1 mM
4	A4	A	4	79	35.513	533483	4000.37	Target 1	I	MTHFR_c034_R388Q	0.1 mg/ml	SAM	1 mM
4	A4	A	4	80	35.65	535767	4041.55	Target 1	I	MTHFR_c034_R388Q	0.1 mg/ml	SAM	1 mM
4	A4	A	4	81	35.787	533906	4245.36	Target 1	I	MTHFR_c034_R388Q	0.1 mg/ml	SAM	1 mM
4	A4	A	4	82	35.925	533899	4489.41	Target 1	I	MTHFR_c034_R388Q	0.1 mg/ml	SAM	1 mM
4	A4	A	4	83	36.062	532782	4619.78	Target 1	I	MTHFR_c034_R388Q	0.1 mg/ml	SAM	1 mM
4	A4	A	4	84	36.199	531768	4538.45	Target 1	I	MTHFR_c034_R388Q	0.1 mg/ml	SAM	1 mM
4	A4	A	4	85	36.336	530157	4254.96	Target 1	I	MTHFR_c034_R388Q	0.1 mg/ml	SAM	1 mM
4	A4	A	4	86	36.473	528806	3873.89	Target 1	I	MTHFR_c034_R388Q	0.1 mg/ml	SAM	1 mM
4	A4	A	4	87	36.611	528197	3530.12	Target 1	I	MTHFR_c034_R388Q	0.1 mg/ml	SAM	1 mM
4	A4	A	4	88	36.748	528169	3321.87	Target 1	I	MTHFR_c034_R388Q	0.1 mg/ml	SAM	1 mM
4	A4	A	4	89	36.885	529454	3282.44	Target 1	I	MTHFR_c034_R388Q	0.1 mg/ml	SAM	1 mM
4	A4	A	4	90	37.022	527076	3396.88	Target 1	I	MTHFR_c034_R388Q	0.1 mg/ml	SAM	1 mM
4	A4	A	4	91	37.16	525028	3628.71	Target 1	I	MTHFR_c034_R388Q	0.1 mg/ml	SAM	1 mM
4	A4	A	4	92	37.297	526920	3926.62	Target 1	I	MTHFR_c034_R388Q	0.1 mg/ml	SAM	1 mM
4	A4	A	4	93	37.434	525434	4208.68	Target 1	I	MTHFR_c034_R388Q	0.1 mg/ml	SAM	1 mM
4	A4	A	4	94	37.571	525417	4365.62	Target 1	I	MTHFR_c034_R388Q	0.1 mg/ml	SAM	1 mM
4	A4	A	4	95	37.708	523618	4302.35	Target 1	I	MTHFR_c034_R388Q	0.1 mg/ml	SAM	1 mM
4	A4	A	4	96	37.846	521613	3996.37	Target 1	I	MTHFR_c034_R388Q	0.1 mg/ml	SAM	1 mM
4	A4	A	4	97	37.983	522100	3530.54	Target 1	I	MTHFR_c034_R388Q	0.1 mg/ml	SAM	1 mM
4	A4	A	4	98	38.12	519695	3062.39	Target 1	I	MTHFR_c034_R388Q	0.1 mg/ml	SAM	1 mM
4	A4	A	4	99	38.257	520449	2746.59	Target 1	I	MTHFR_c034_R388Q	0.1 mg/ml	SAM	1 mM
4	A4	A	4	100	38.394	521481	2653.74	Target 1	I	MTHFR_c034_R388Q	0.1 mg/ml	SAM	1 mM
4	A4	A	4	101	38.532	520000	2742.68	Target 1	I	MTHFR_c034_R388Q	0.1 mg/ml	SAM	1 mM
4	A4	A	4	102	38.669	519542	2900.41	Target 1	I	MTHFR_c034_R388Q	0.1 mg/ml	SAM	1 mM
4	A4	A	4	103	38.806	519695	3022.51	Target 1	I	MTHFR_c034_R388Q	0.1 mg/ml	SAM	1 mM
4	A4	A	4	104	38.943	516158	3074.2	Target 1	I	MTHFR_c034_R388Q	0.1 mg/ml	SAM	1 mM
4	A4	A	4	105	39.081	516940	3092.32	Target 1	I	MTHFR_c034_R388Q	0.1 mg/ml	SAM	1 mM
4	A4	A	4	106	39.218	518366	3133.7	Target 1	I	MTHFR_c034_R388Q	0.1 mg/ml	SAM	1 mM
4	A4	A	4	107	39.355	516313	3216.72	Target 1	I	MTHFR_c034_R388Q	0.1 mg/ml	SAM	1 mM
4	A4	A	4	108	39.492	515624	3304.15	Target 1	I	MTHFR_c034_R388Q	0.1 mg/ml	SAM	1 mM
4	A4	A	4	109	39.629	515436	3332.02	Target 1	I	MTHFR_c034_R388Q	0.1 mg/ml	SAM	1 mM
4	A4	A	4	110	39.767	513578	3257.92	Target 1	I	MTHFR_c034_R388Q	0.1 mg/ml	SAM	1 mM
4	A4	A	4	111	39.904	513645	3088.23	Target 1	I	MTHFR_c034_R388Q	0.1 mg/ml	SAM	1 mM
4	A4	A	4	112	40.041	513328	2872.85	Target 1	I	MTHFR_c034_R388Q	0.1 mg/ml	SAM	1 mM
4	A4	A	4	113	40.178	512079	2676.21	Target 1	I	MTHFR_c034_R388Q	0.1 mg/ml	SAM	1 mM
4	A4	A	4	114	40.315	512498	2545.98	Target 1	I	MTHFR_c034_R388Q	0.1 mg/ml	SAM	1 mM
4	A4	A	4	115	40.453	511616	2495.24	Target 1	I	MTHFR_c034_R388Q	0.1 mg/ml	SAM	1 mM
4	A4	A	4	116	40.59	511651	2502.79	Target 1	I	MTHFR_c034_R388Q	0.1 mg/ml	SAM	1 mM
4	A4	A	4	117	40.727	510538	2528.61	Target 1	I	MTHFR_c034_R388Q	0.1 mg/ml	SAM	1 mM
4	A4	A	4	118	40.864	509764	2533.09	Target 1	I	MTHFR_c034_R388Q	0.1 mg/ml	SAM	1 mM
4	A4	A	4	119	41.002	509555	2492.11	Target 1	I	MTHFR_c034_R388Q	0.1 mg/ml	SAM	1 mM
4	A4	A	4	120	41.139	510169	2404.15	Target 1	I	MTHFR_c034_R388Q	0.1 mg/ml	SAM	1 mM
4	A4	A	4	121	41.276	507212	2290.94	Target 1	I	MTHFR_c034_R388Q	0.1 mg/ml	SAM	1 mM
4	A4	A	4	122	41.413	508326	2193.51	Target 1	I	MTHFR_c034_R388Q	0.1 mg/ml	SAM	1 mM
4	A4	A	4	123	41.55	508522	2158.04	Target 1	I	MTHFR_c034_R388Q	0.1 mg/ml	SAM	1 mM
4	A4	A	4	124	41.688	506190	2213.82	Target 1	I	MTHFR_c034_R388Q	0.1 mg/ml	SAM	1 mM
4	A4	A	4	125	41.825	508789	2353.04	Target 1	I	MTHFR_c034_R388Q	0.1 mg/ml	SAM	1 mM
4	A4	A	4	126	41.962	506092	2529.46	Target 1	I	MTHFR_c034_R388Q	0.1 mg/ml	SAM	1 mM
4	A4	A	4	127	42.099	505163	2674.84	Target 1	I	MTHFR_c034_R388Q	0.1 mg/ml	SAM	1 mM
4	A4	A	4	128	42.237	505621	2724.45	Target 1	I	MTHFR_c034_R388Q	0.1 mg/ml	SAM	1 mM
4	A4	A	4	129	42.374	504731	2636.71	Target 1	I	MTHFR_c034_R388Q	0.1 mg/ml	SAM	1 mM
4	A4	A	4	130	42.511	504374	2403.55	Target 1	I	MTHFR_c034_R388Q	0.1 mg/ml	SAM	1 mM
4	A4	A	4	131	42.648	502518	2056.06	Target 1	I	MTHFR_c034_R388Q	0.1 mg/ml	SAM	1 mM
4	A4	A	4	132	42.785	503092	1663.12	Target 1	I	MTHFR_c034_R388Q	0.1 mg/ml	SAM	1 mM
4	A4	A	4	133	42.923	503525	1313.25	Target 1	I	MTHFR_c034_R388Q	0.1 mg/ml	SAM	1 mM
4	A4	A	4	134	43.06	502937	1078.72	Target 1	I	MTHFR_c034_R388Q	0.1 mg/ml	SAM	1 mM
4	A4	A	4	135	43.197	502729	979.61	Target 1	I	MTHFR_c034_R388Q	0.1 mg/ml	SAM	1 mM
4	A4	A	4	136	43.334	503882	976.92	Target 1	I	MTHFR_c034_R388Q	0.1 mg/ml	SAM	1 mM
4	A4	A	4	137	43.471	500913	1001.89	Target 1	I	MTHFR_c034_R388Q	0.1 mg/ml	SAM	1 mM
4	A4	A	4	138	43.609	500714	1001.09	Target 1	I	MTHFR_c034_R388Q	0.1 mg/ml	SAM	1 mM
4	A4	A	4	139	43.746	503100	960.13	Target 1	I	MTHFR_c034_R388Q	0.1 mg/ml	SAM	1 mM
4	A4	A	4	140	43.883	500770	889.31	Target 1	I	MTHFR_c034_R388Q	0.1 mg/ml	SAM	1 mM
4	A4	A	4	141	44.02	501452	788.56	Target 1	I	MTHFR_c034_R388Q	0.1 mg/ml	SAM	1 mM
4	A4	A	4	142	44.158	500896	626.48	Target 1	I	MTHFR_c034_R388Q	0.1 mg/ml	SAM	1 mM
4	A4	A	4	143	44.295	500186	356.56	Target 1	I	MTHFR_c034_R388Q	0.1 mg/ml	SAM	1 mM
4	A4	A	4	144	44.432	499688	-45.01	Target 1	I	MTHFR_c034_R388Q	0.1 mg/ml	SAM	1 mM
4	A4	A	4	145	44.569	500865	-547.25	Target 1	I	MTHFR_c034_R388Q	0.1 mg/ml	SAM	1 mM
4	A4	A	4	146	44.706	500175	-1063	Target 1	I	MTHFR_c034_R388Q	0.1 mg/ml	SAM	1 mM
4	A4	A	4	147	44.844	500603	-1479.27	Target 1	I	MTHFR_c034_R388Q	0.1 mg/ml	SAM	1 mM
4	A4	A	4	148	44.981	501784	-1703.38	Target 1	I	MTHFR_c034_R388Q	0.1 mg/ml	SAM	1 mM
4	A4	A	4	149	45.118	502105	-1703.25	Target 1	I	MTHFR_c034_R388Q	0.1 mg/ml	SAM	1 mM
4	A4	A	4	150	45.255	500995	-1525.05	Target 1	I	MTHFR_c034_R388Q	0.1 mg/ml	SAM	1 mM
4	A4	A	4	151	45.392	501998	-1278.92	Target 1	I	MTHFR_c034_R388Q	0.1 mg/ml	SAM	1 mM
4	A4	A	4	152	45.53	501445	-1096.74	Target 1	I	MTHFR_c034_R388Q	0.1 mg/ml	SAM	1 mM
4	A4	A	4	153	45.667	500547	-1078.52	Target 1	I	MTHFR_c034_R388Q	0.1 mg/ml	SAM	1 mM
4	A4	A	4	154	45.804	500581	-1250.04	Target 1	I	MTHFR_c034_R388Q	0.1 mg/ml	SAM	1 mM
4	A4	A	4	155	45.941	502166	-1552.91	Target 1	I	MTHFR_c034_R388Q	0.1 mg/ml	SAM	1 mM
4	A4	A	4	156	46.079	501186	-1872.42	Target 1	I	MTHFR_c034_R388Q	0.1 mg/ml	SAM	1 mM
4	A4	A	4	157	46.216	502808	-2093.78	Target 1	I	MTHFR_c034_R388Q	0.1 mg/ml	SAM	1 mM
4	A4	A	4	158	46.353	502221	-2160.46	Target 1	I	MTHFR_c034_R388Q	0.1 mg/ml	SAM	1 mM
4	A4	A	4	159	46.49	503832	-2103.97	Target 1	I	MTHFR_c034_R388Q	0.1 mg/ml	SAM	1 mM
4	A4	A	4	160	46.627	502463	-2025.33	Target 1	I	MTHFR_c034_R388Q	0.1 mg/ml	SAM	1 mM
4	A4	A	4	161	46.765	501445	-2030.59	Target 1	I	MTHFR_c034_R388Q	0.1 mg/ml	SAM	1 mM
4	A4	A	4	162	46.902	501606	-2157.39	Target 1	I	MTHFR_c034_R388Q	0.1 mg/ml	SAM	1 mM
4	A4	A	4	163	47.039	504456	-2342.35	Target 1	I	MTHFR_c034_R388Q	0.1 mg/ml	SAM	1 mM
4	A4	A	4	164	47.176	504993	-2458.26	Target 1	I	MTHFR_c034_R388Q	0.1 mg/ml	SAM	1 mM
4	A4	A	4	165	47.314	503963	-2398.2	Target 1	I	MTHFR_c034_R388Q	0.1 mg/ml	SAM	1 mM
4	A4	A	4	166	47.451	503926	-2145.61	Target 1	I	MTHFR_c034_R388Q	0.1 mg/ml	SAM	1 mM
4	A4	A	4	167	47.588	503776	-1783.33	Target 1	I	MTHFR_c034_R388Q	0.1 mg/ml	SAM	1 mM
4	A4	A	4	168	47.725	505467	-1447.12	Target 1	I	MTHFR_c034_R388Q	0.1 mg/ml	SAM	1 mM
4	A4	A	4	169	47.862	503026	-1263.97	Target 1	I	MTHFR_c034_R388Q	0.1 mg/ml	SAM	1 mM
4	A4	A	4	170	48	503447	-1309.17	Target 1	I	MTHFR_c034_R388Q	0.1 mg/ml	SAM	1 mM
4	A4	A	4	171	48.137	504529	-1593.74	Target 1	I	MTHFR_c034_R388Q	0.1 mg/ml	SAM	1 mM
4	A4	A	4	172	48.274	503828	-2071.66	Target 1	I	MTHFR_c034_R388Q	0.1 mg/ml	SAM	1 mM
4	A4	A	4	173	48.411	505471	-2659.92	Target 1	I	MTHFR_c034_R388Q	0.1 mg/ml	SAM	1 mM
4	A4	A	4	174	48.548	505068	-3263.72	Target 1	I	MTHFR_c034_R388Q	0.1 mg/ml	SAM	1 mM
4	A4	A	4	175	48.686	505899	-3800.48	Target 1	I	MTHFR_c034_R388Q	0.1 mg/ml	SAM	1 mM
4	A4	A	4	176	48.823	506880	-4217	Target 1	I	MTHFR_c034_R388Q	0.1 mg/ml	SAM	1 mM
4	A4	A	4	177	48.96	507803	-4496.81	Target 1	I	MTHFR_c034_R388Q	0.1 mg/ml	SAM	1 mM
4	A4	A	4	178	49.097	508562	-4662.97	Target 1	I	MTHFR_c034_R388Q	0.1 mg/ml	SAM	1 mM
4	A4	A	4	179	49.235	507462	-4767.16	Target 1	I	MTHFR_c034_R388Q	0.1 mg/ml	SAM	1 mM
4	A4	A	4	180	49.372	508686	-4866.3	Target 1	I	MTHFR_c034_R388Q	0.1 mg/ml	SAM	1 mM
4	A4	A	4	181	49.509	510742	-4998.24	Target 1	I	MTHFR_c034_R388Q	0.1 mg/ml	SAM	1 mM
4	A4	A	4	182	49.646	510599	-5171.32	Target 1	I	MTHFR_c034_R388Q	0.1 mg/ml	SAM	1 mM
4	A4	A	4	183	49.783	510765	-5375.23	Target 1	I	MTHFR_c034_R388Q	0.1 mg/ml	SAM	1 mM
4	A4	A	4	184	49.921	512055	-5600.99	Target 1	I	MTHFR_c034_R388Q	0.1 mg/ml	SAM	1 mM
4	A4	A	4	185	50.058	512780	-5849.07	Target 1	I	MTHFR_c034_R388Q	0.1 mg/ml	SAM	1 mM
4	A4	A	4	186	50.195	514067	-6123.49	Target 1	I	MTHFR_c034_R388Q	0.1 mg/ml	SAM	1 mM
4	A4	A	4	187	50.332	514043	-6419.6	Target 1	I	MTHFR_c034_R388Q	0.1 mg/ml	SAM	1 mM
4	A4	A	4	188	50.469	515425	-6720.5	Target 1	I	MTHFR_c034_R388Q	0.1 mg/ml	SAM	1 mM
4	A4	A	4	189	50.607	517175	-7003.75	Target 1	I	MTHFR_c034_R388Q	0.1 mg/ml	SAM	1 mM
4	A4	A	4	190	50.744	517601	-7255.51	Target 1	I	MTHFR_c034_R388Q	0.1 mg/ml	SAM	1 mM
4	A4	A	4	191	50.881	519005	-7480.47	Target 1	I	MTHFR_c034_R388Q	0.1 mg/ml	SAM	1 mM
4	A4	A	4	192	51.018	518380	-7703.36	Target 1	I	MTHFR_c034_R388Q	0.1 mg/ml	SAM	1 mM
4	A4	A	4	193	51.156	521383	-7956.96	Target 1	I	MTHFR_c034_R388Q	0.1 mg/ml	SAM	1 mM
4	A4	A	4	194	51.293	522707	-8268.27	Target 1	I	MTHFR_c034_R388Q	0.1 mg/ml	SAM	1 mM
4	A4	A	4	195	51.43	522374	-8648.13	Target 1	I	MTHFR_c034_R388Q	0.1 mg/ml	SAM	1 mM
4	A4	A	4	196	51.567	524675	-9087.09	Target 1	I	MTHFR_c034_R388Q	0.1 mg/ml	SAM	1 mM
4	A4	A	4	197	51.704	525165	-9552.33	Target 1	I	MTHFR_c034_R388Q	0.1 mg/ml	SAM	1 mM
4	A4	A	4	198	51.842	528402	-9987.04	Target 1	I	MTHFR_c034_R388Q	0.1 mg/ml	SAM	1 mM
4	A4	A	4	199	51.979	530490	-10323.7	Target 1	I	MTHFR_c034_R388Q	0.1 mg/ml	SAM	1 mM
4	A4	A	4	200	52.116	529727	-10510.7	Target 1	I	MTHFR_c034_R388Q	0.1 mg/ml	SAM	1 mM
4	A4	A	4	201	52.253	532353	-10540	Target 1	I	MTHFR_c034_R388Q	0.1 mg/ml	SAM	1 mM
4	A4	A	4	202	52.391	533487	-10454.3	Target 1	I	MTHFR_c034_R388Q	0.1 mg/ml	SAM	1 mM
4	A4	A	4	203	52.528	535307	-10330.6	Target 1	I	MTHFR_c034_R388Q	0.1 mg/ml	SAM	1 mM
4	A4	A	4	204	52.665	536638	-10256.6	Target 1	I	MTHFR_c034_R388Q	0.1 mg/ml	SAM	1 mM
4	A4	A	4	205	52.802	536971	-10309.9	Target 1	I	MTHFR_c034_R388Q	0.1 mg/ml	SAM	1 mM
4	A4	A	4	206	52.939	537874	-10536.9	Target 1	I	MTHFR_c034_R388Q	0.1 mg/ml	SAM	1 mM
4	A4	A	4	207	53.077	540972	-10930.5	Target 1	I	MTHFR_c034_R388Q	0.1 mg/ml	SAM	1 mM
4	A4	A	4	208	53.214	543628	-11415.6	Target 1	I	MTHFR_c034_R388Q	0.1 mg/ml	SAM	1 mM
4	A4	A	4	209	53.351	544545	-11873	Target 1	I	MTHFR_c034_R388Q	0.1 mg/ml	SAM	1 mM
4	A4	A	4	210	53.488	547081	-12193.9	Target 1	I	MTHFR_c034_R388Q	0.1 mg/ml	SAM	1 mM
4	A4	A	4	211	53.625	547726	-12339.5	Target 1	I	MTHFR_c034_R388Q	0.1 mg/ml	SAM	1 mM
4	A4	A	4	212	53.763	549156	-12359.6	Target 1	I	MTHFR_c034_R388Q	0.1 mg/ml	SAM	1 mM
4	A4	A	4	213	53.9	551028	-12360.9	Target 1	I	MTHFR_c034_R388Q	0.1 mg/ml	SAM	1 mM
4	A4	A	4	214	54.037	554340	-12448.4	Target 1	I	MTHFR_c034_R388Q	0.1 mg/ml	SAM	1 mM
4	A4	A	4	215	54.174	553154	-12676.8	Target 1	I	MTHFR_c034_R388Q	0.1 mg/ml	SAM	1 mM
4	A4	A	4	216	54.312	556888	-13031.9	Target 1	I	MTHFR_c034_R388Q	0.1 mg/ml	SAM	1 mM
4	A4	A	4	217	54.449	559784	-13439.8	Target 1	I	MTHFR_c034_R388Q	0.1 mg/ml	SAM	1 mM
4	A4	A	4	218	54.586	561800	-13798.6	Target 1	I	MTHFR_c034_R388Q	0.1 mg/ml	SAM	1 mM
4	A4	A	4	219	54.723	564100	-14022.4	Target 1	I	MTHFR_c034_R388Q	0.1 mg/ml	SAM	1 mM
4	A4	A	4	220	54.86	563777	-14079.6	Target 1	I	MTHFR_c034_R388Q	0.1 mg/ml	SAM	1 mM
4	A4	A	4	221	54.998	567470	-14007.6	Target 1	I	MTHFR_c034_R388Q	0.1 mg/ml	SAM	1 mM
4	A4	A	4	222	55.135	569427	-13891.6	Target 1	I	MTHFR_c034_R388Q	0.1 mg/ml	SAM	1 mM
4	A4	A	4	223	55.272	571343	-13822.9	Target 1	I	MTHFR_c034_R388Q	0.1 mg/ml	SAM	1 mM
4	A4	A	4	224	55.409	571042	-13861.5	Target 1	I	MTHFR_c034_R388Q	0.1 mg/ml	SAM	1 mM
4	A4	A	4	225	55.546	575356	-14015.6	Target 1	I	MTHFR_c034_R388Q	0.1 mg/ml	SAM	1 mM
4	A4	A	4	226	55.684	576627	-14240	Target 1	I	MTHFR_c034_R388Q	0.1 mg/ml	SAM	1 mM
4	A4	A	4	227	55.821	581031	-14452.2	Target 1	I	MTHFR_c034_R388Q	0.1 mg/ml	SAM	1 mM
4	A4	A	4	228	55.958	581025	-14567.8	Target 1	I	MTHFR_c034_R388Q	0.1 mg/ml	SAM	1 mM
4	A4	A	4	229	56.095	582511	-14545.2	Target 1	I	MTHFR_c034_R388Q	0.1 mg/ml	SAM	1 mM
4	A4	A	4	230	56.233	585337	-14408.3	Target 1	I	MTHFR_c034_R388Q	0.1 mg/ml	SAM	1 mM
4	A4	A	4	231	56.37	586091	-14224.7	Target 1	I	MTHFR_c034_R388Q	0.1 mg/ml	SAM	1 mM
4	A4	A	4	232	56.507	590744	-14054.8	Target 1	I	MTHFR_c034_R388Q	0.1 mg/ml	SAM	1 mM
4	A4	A	4	233	56.644	589063	-13905	Target 1	I	MTHFR_c034_R388Q	0.1 mg/ml	SAM	1 mM
4	A4	A	4	234	56.781	594827	-13723.3	Target 1	I	MTHFR_c034_R388Q	0.1 mg/ml	SAM	1 mM
4	A4	A	4	235	56.919	593597	-13429.5	Target 1	I	MTHFR_c034_R388Q	0.1 mg/ml	SAM	1 mM
4	A4	A	4	236	57.056	597515	-12964.2	Target 1	I	MTHFR_c034_R388Q	0.1 mg/ml	SAM	1 mM
4	A4	A	4	237	57.193	598508	-12327.4	Target 1	I	MTHFR_c034_R388Q	0.1 mg/ml	SAM	1 mM
4	A4	A	4	238	57.33	597684	-11591.4	Target 1	I	MTHFR_c034_R388Q	0.1 mg/ml	SAM	1 mM
4	A4	A	4	239	57.467	599406	-10882.4	Target 1	I	MTHFR_c034_R388Q	0.1 mg/ml	SAM	1 mM
4	A4	A	4	240	57.605	602186	-10333.6	Target 1	I	MTHFR_c034_R388Q	0.1 mg/ml	SAM	1 mM
4	A4	A	4	241	57.742	602477	-10031.5	Target 1	I	MTHFR_c034_R388Q	0.1 mg/ml	SAM	1 mM
4	A4	A	4	242	57.879	603117	-9975.5	Target 1	I	MTHFR_c034_R388Q	0.1 mg/ml	SAM	1 mM
4	A4	A	4	243	58.016	605627	-10069.3	Target 1	I	MTHFR_c034_R388Q	0.1 mg/ml	SAM	1 mM
4	A4	A	4	244	58.154	607981	-10146.7	Target 1	I	MTHFR_c034_R388Q	0.1 mg/ml	SAM	1 mM
4	A4	A	4	245	58.291	610971	-10025.5	Target 1	I	MTHFR_c034_R388Q	0.1 mg/ml	SAM	1 mM
4	A4	A	4	246	58.428	609851	-9580.66	Target 1	I	MTHFR_c034_R388Q	0.1 mg/ml	SAM	1 mM
4	A4	A	4	247	58.565	609142	-8802.88	Target 1	I	MTHFR_c034_R388Q	0.1 mg/ml	SAM	1 mM
4	A4	A	4	248	58.702	609792	-7806.1	Target 1	I	MTHFR_c034_R388Q	0.1 mg/ml	SAM	1 mM
4	A4	A	4	249	58.84	612929	-6769.23	Target 1	I	MTHFR_c034_R388Q	0.1 mg/ml	SAM	1 mM
4	A4	A	4	250	58.977	612606	-5845.76	Target 1	I	MTHFR_c034_R388Q	0.1 mg/ml	SAM	1 mM
4	A4	A	4	251	59.114	611170	-5102.77	Target 1	I	MTHFR_c034_R388Q	0.1 mg/ml	SAM	1 mM
4	A4	A	4	252	59.251	612588	-4520.98	Target 1	I	MTHFR_c034_R388Q	0.1 mg/ml	SAM	1 mM
4	A4	A	4	253	59.389	613396	-4030.7	Target 1	I	MTHFR_c034_R388Q	0.1 mg/ml	SAM	1 mM
4	A4	A	4	254	59.526	613949	-3545.45	Target 1	I	MTHFR_c034_R388Q	0.1 mg/ml	SAM	1 mM
4	A4	A	4	255	59.663	614135	-2978.89	Target 1	I	MTHFR_c034_R388Q	0.1 mg/ml	SAM	1 mM
4	A4	A	4	256	59.8	613936	-2261.76	Target 1	I	MTHFR_c034_R388Q	0.1 mg/ml	SAM	1 mM
4	A4	A	4	257	59.937	611895	-1365.72	Target 1	I	MTHFR_c034_R388Q	0.1 mg/ml	SAM	1 mM
4	A4	A	4	258	60.075	614045	-322.83	Target 1	I	MTHFR_c034_R388Q	0.1 mg/ml	SAM	1 mM
4	A4	A	4	259	60.212	611431	776.41	Target 1	I	MTHFR_c034_R388Q	0.1 mg/ml	SAM	1 mM
4	A4	A	4	260	60.349	611007	1809.51	Target 1	I	MTHFR_c034_R388Q	0.1 mg/ml	SAM	1 mM
4	A4	A	4	261	60.486	609070	2654.09	Target 1	I	MTHFR_c034_R388Q	0.1 mg/ml	SAM	1 mM
4	A4	A	4	262	60.623	609670	3220.26	Target 1	I	MTHFR_c034_R388Q	0.1 mg/ml	SAM	1 mM
4	A4	A	4	263	60.761	608286	3478.48	Target 1	I	MTHFR_c034_R388Q	0.1 mg/ml	SAM	1 mM
4	A4	A	4	264	60.898	608921	3478	Target 1	I	MTHFR_c034_R388Q	0.1 mg/ml	SAM	1 mM
4	A4	A	4	265	61.035	607435	3343.7	Target 1	I	MTHFR_c034_R388Q	0.1 mg/ml	SAM	1 mM
4	A4	A	4	266	61.172	609607	3237.77	Target 1	I	MTHFR_c034_R388Q	0.1 mg/ml	SAM	1 mM
4	A4	A	4	267	61.31	605019	3298.56	Target 1	I	MTHFR_c034_R388Q	0.1 mg/ml	SAM	1 mM
4	A4	A	4	268	61.447	607112	3583.69	Target 1	I	MTHFR_c034_R388Q	0.1 mg/ml	SAM	1 mM
4	A4	A	4	269	61.584	604035	4047.26	Target 1	I	MTHFR_c034_R388Q	0.1 mg/ml	SAM	1 mM
4	A4	A	4	270	61.721	602438	4572.52	Target 1	I	MTHFR_c034_R388Q	0.1 mg/ml	SAM	1 mM
4	A4	A	4	271	61.858	603263	5035.36	Target 1	I	MTHFR_c034_R388Q	0.1 mg/ml	SAM	1 mM
4	A4	A	4	272	61.996	601562	5373.36	Target 1	I	MTHFR_c034_R388Q	0.1 mg/ml	SAM	1 mM
4	A4	A	4	273	62.133	602393	5608.68	Target 1	I	MTHFR_c034_R388Q	0.1 mg/ml	SAM	1 mM
4	A4	A	4	274	62.27	599454	6186.3	Target 1	I	MTHFR_c034_R388Q	0.1 mg/ml	SAM	1 mM
4	A4	A	4	275	62.407	597040	7076.31	Target 1	I	MTHFR_c034_R388Q	0.1 mg/ml	SAM	1 mM
4	A4	A	4	276	62.544	598035	8085.94	Target 1	I	MTHFR_c034_R388Q	0.1 mg/ml	SAM	1 mM
4	A4	A	4	277	62.682	596416	8989.62	Target 1	I	MTHFR_c034_R388Q	0.1 mg/ml	SAM	1 mM
4	A4	A	4	278	62.819	592620	9520.52	Target 1	I	MTHFR_c034_R388Q	0.1 mg/ml	SAM	1 mM
4	A4	A	4	279	62.956	595943	9575.95	Target 1	I	MTHFR_c034_R388Q	0.1 mg/ml	SAM	1 mM
4	A4	A	4	280	63.093	593064	9291.1	Target 1	I	MTHFR_c034_R388Q	0.1 mg/ml	SAM	1 mM
4	A4	A	4	281	63.231	592089	8942.86	Target 1	I	MTHFR_c034_R388Q	0.1 mg/ml	SAM	1 mM
4	A4	A	4	282	63.368	590342	8763.74	Target 1	I	MTHFR_c034_R388Q	0.1 mg/ml	SAM	1 mM
4	A4	A	4	283	63.505	588817	8803.95	Target 1	I	MTHFR_c034_R388Q	0.1 mg/ml	SAM	1 mM
4	A4	A	4	284	63.642	589666	8931.22	Target 1	I	MTHFR_c034_R388Q	0.1 mg/ml	SAM	1 mM
4	A4	A	4	285	63.779	586519	8960.82	Target 1	I	MTHFR_c034_R388Q	0.1 mg/ml	SAM	1 mM
4	A4	A	4	286	63.917	586746	8806.59	Target 1	I	MTHFR_c034_R388Q	0.1 mg/ml	SAM	1 mM
4	A4	A	4	287	64.054	585906	8550.14	Target 1	I	MTHFR_c034_R388Q	0.1 mg/ml	SAM	1 mM
4	A4	A	4	288	64.191	584228	8387.46	Target 1	I	MTHFR_c034_R388Q	0.1 mg/ml	SAM	1 mM
4	A4	A	4	289	64.328	584189	8505.24	Target 1	I	MTHFR_c034_R388Q	0.1 mg/ml	SAM	1 mM
4	A4	A	4	290	64.465	581780	8960.54	Target 1	I	MTHFR_c034_R388Q	0.1 mg/ml	SAM	1 mM
4	A4	A	4	291	64.603	580862	9626.02	Target 1	I	MTHFR_c034_R388Q	0.1 mg/ml	SAM	1 mM
4	A4	A	4	292	64.74	579181	10226.3	Target 1	I	MTHFR_c034_R388Q	0.1 mg/ml	SAM	1 mM
4	A4	A	4	293	64.877	578042	10452.4	Target 1	I	MTHFR_c034_R388Q	0.1 mg/ml	SAM	1 mM
4	A4	A	4	294	65.014	577928	10110.7	Target 1	I	MTHFR_c034_R388Q	0.1 mg/ml	SAM	1 mM
4	A4	A	4	295	65.152	576118	9226.04	Target 1	I	MTHFR_c034_R388Q	0.1 mg/ml	SAM	1 mM
4	A4	A	4	296	65.289	576145	8043.02	Target 1	I	MTHFR_c034_R388Q	0.1 mg/ml	SAM	1 mM
4	A4	A	4	297	65.426	575692	6916.37	Target 1	I	MTHFR_c034_R388Q	0.1 mg/ml	SAM	1 mM
4	A4	A	4	298	65.563	572946	6159.23	Target 1	I	MTHFR_c034_R388Q	0.1 mg/ml	SAM	1 mM
4	A4	A	4	299	65.7	573627	5923.66	Target 1	I	MTHFR_c034_R388Q	0.1 mg/ml	SAM	1 mM
4	A4	A	4	300	65.838	570844	6191.4	Target 1	I	MTHFR_c034_R388Q	0.1 mg/ml	SAM	1 mM
4	A4	A	4	301	65.975	572220	6835.74	Target 1	I	MTHFR_c034_R388Q	0.1 mg/ml	SAM	1 mM
4	A4	A	4	302	66.112	568944	7710.74	Target 1	I	MTHFR_c034_R388Q	0.1 mg/ml	SAM	1 mM
4	A4	A	4	303	66.249	568842	8681.98	Target 1	I	MTHFR_c034_R388Q	0.1 mg/ml	SAM	1 mM
4	A4	A	4	304	66.387	567231	9606.91	Target 1	I	MTHFR_c034_R388Q	0.1 mg/ml	SAM	1 mM
4	A4	A	4	305	66.524	564961	10303.4	Target 1	I	MTHFR_c034_R388Q	0.1 mg/ml	SAM	1 mM
4	A4	A	4	306	66.661	565305	10578.8	Target 1	I	MTHFR_c034_R388Q	0.1 mg/ml	SAM	1 mM
4	A4	A	4	307	66.798	563076	10316.7	Target 1	I	MTHFR_c034_R388Q	0.1 mg/ml	SAM	1 mM
4	A4	A	4	308	66.935	563136	9569.02	Target 1	I	MTHFR_c034_R388Q	0.1 mg/ml	SAM	1 mM
4	A4	A	4	309	67.073	562255	8569.59	Target 1	I	MTHFR_c034_R388Q	0.1 mg/ml	SAM	1 mM
4	A4	A	4	310	67.21	561757	7646.24	Target 1	I	MTHFR_c034_R388Q	0.1 mg/ml	SAM	1 mM
4	A4	A	4	311	67.347	560382	7066.37	Target 1	I	MTHFR_c034_R388Q	0.1 mg/ml	SAM	1 mM
4	A4	A	4	312	67.484	557590	6911.98	Target 1	I	MTHFR_c034_R388Q	0.1 mg/ml	SAM	1 mM
4	A4	A	4	313	67.621	558130	7071.07	Target 1	I	MTHFR_c034_R388Q	0.1 mg/ml	SAM	1 mM
4	A4	A	4	314	67.759	557601	7347.34	Target 1	I	MTHFR_c034_R388Q	0.1 mg/ml	SAM	1 mM
4	A4	A	4	315	67.896	555458	7602.36	Target 1	I	MTHFR_c034_R388Q	0.1 mg/ml	SAM	1 mM
4	A4	A	4	316	68.033	555781	7808.53	Target 1	I	MTHFR_c034_R388Q	0.1 mg/ml	SAM	1 mM
4	A4	A	4	317	68.17	552472	7987.8	Target 1	I	MTHFR_c034_R388Q	0.1 mg/ml	SAM	1 mM
4	A4	A	4	318	68.308	552967	8109.51	Target 1	I	MTHFR_c034_R388Q	0.1 mg/ml	SAM	1 mM
4	A4	A	4	319	68.445	551523	8058.08	Target 1	I	MTHFR_c034_R388Q	0.1 mg/ml	SAM	1 mM
4	A4	A	4	320	68.582	550064	7713.14	Target 1	I	MTHFR_c034_R388Q	0.1 mg/ml	SAM	1 mM
4	A4	A	4	321	68.719	549549	7060.78	Target 1	I	MTHFR_c034_R388Q	0.1 mg/ml	SAM	1 mM
4	A4	A	4	322	68.856	550307	6236.92	Target 1	I	MTHFR_c034_R388Q	0.1 mg/ml	SAM	1 mM
4	A4	A	4	323	68.994	547513	5621.27	Target 1	I	MTHFR_c034_R388Q	0.1 mg/ml	SAM	1 mM
4	A4	A	4	324	69.131	547452	5476.2	Target 1	I	MTHFR_c034_R388Q	0.1 mg/ml	SAM	1 mM
4	A4	A	4	325	69.268	545424	5406.49	Target 1	I	MTHFR_c034_R388Q	0.1 mg/ml	SAM	1 mM
4	A4	A	4	326	69.405	544928	5395.48	Target 1	I	MTHFR_c034_R388Q	0.1 mg/ml	SAM	1 mM
4	A4	A	4	327	69.542	545135	5430.59	Target 1	I	MTHFR_c034_R388Q	0.1 mg/ml	SAM	1 mM
4	A4	A	4	328	69.68	543992	5531.7	Target 1	I	MTHFR_c034_R388Q	0.1 mg/ml	SAM	1 mM
4	A4	A	4	329	69.817	543701	5917.44	Target 1	I	MTHFR_c034_R388Q	0.1 mg/ml	SAM	1 mM
4	A4	A	4	330	69.954	539852	7204.96	Target 1	I	MTHFR_c034_R388Q	0.1 mg/ml	SAM	1 mM
4	A4	A	4	331	70.091	539490	8844.86	Target 1	I	MTHFR_c034_R388Q	0.1 mg/ml	SAM	1 mM
4	A4	A	4	332	70.229	538827	10429.2	Target 1	I	MTHFR_c034_R388Q	0.1 mg/ml	SAM	1 mM
4	A4	A	4	333	70.366	536042	11466.2	Target 1	I	MTHFR_c034_R388Q	0.1 mg/ml	SAM	1 mM
4	A4	A	4	334	70.503	536142	11634.6	Target 1	I	MTHFR_c034_R388Q	0.1 mg/ml	SAM	1 mM
4	A4	A	4	335	70.64	535191	10945.1	Target 1	I	MTHFR_c034_R388Q	0.1 mg/ml	SAM	1 mM
4	A4	A	4	336	70.777	534938	9717.65	Target 1	I	MTHFR_c034_R388Q	0.1 mg/ml	SAM	1 mM
4	A4	A	4	337	70.915	532578	8407.59	Target 1	I	MTHFR_c034_R388Q	0.1 mg/ml	SAM	1 mM
4	A4	A	4	338	71.052	533923	7383.62	Target 1	I	MTHFR_c034_R388Q	0.1 mg/ml	SAM	1 mM
4	A4	A	4	339	71.189	530028	6783.46	Target 1	I	MTHFR_c034_R388Q	0.1 mg/ml	SAM	1 mM
4	A4	A	4	340	71.326	529325	6510.75	Target 1	I	MTHFR_c034_R388Q	0.1 mg/ml	SAM	1 mM
4	A4	A	4	341	71.464	530960	6362.61	Target 1	I	MTHFR_c034_R388Q	0.1 mg/ml	SAM	1 mM
4	A4	A	4	342	71.601	527830	6199.55	Target 1	I	MTHFR_c034_R388Q	0.1 mg/ml	SAM	1 mM
4	A4	A	4	343	71.738	527340	6036.44	Target 1	I	MTHFR_c034_R388Q	0.1 mg/ml	SAM	1 mM
4	A4	A	4	344	71.875	527580	6003.17	Target 1	I	MTHFR_c034_R388Q	0.1 mg/ml	SAM	1 mM
4	A4	A	4	345	72.012	525380	6208.27	Target 1	I	MTHFR_c034_R388Q	0.1 mg/ml	SAM	1 mM
4	A4	A	4	346	72.15	524682	6620.93	Target 1	I	MTHFR_c034_R388Q	0.1 mg/ml	SAM	1 mM
4	A4	A	4	347	72.287	520912	7064.45	Target 1	I	MTHFR_c034_R388Q	0.1 mg/ml	SAM	1 mM
4	A4	A	4	348	72.424	524013	7335.48	Target 1	I	MTHFR_c034_R388Q	0.1 mg/ml	SAM	1 mM
4	A4	A	4	349	72.561	521427	7352.72	Target 1	I	MTHFR_c034_R388Q	0.1 mg/ml	SAM	1 mM
4	A4	A	4	350	72.698	521212	7219.21	Target 1	I	MTHFR_c034_R388Q	0.1 mg/ml	SAM	1 mM
4	A4	A	4	351	72.836	518223	7132.93	Target 1	I	MTHFR_c034_R388Q	0.1 mg/ml	SAM	1 mM
4	A4	A	4	352	72.973	518920	7227.57	Target 1	I	MTHFR_c034_R388Q	0.1 mg/ml	SAM	1 mM
4	A4	A	4	353	73.11	516663	7475.48	Target 1	I	MTHFR_c034_R388Q	0.1 mg/ml	SAM	1 mM
4	A4	A	4	354	73.247	516905	7729.15	Target 1	I	MTHFR_c034_R388Q	0.1 mg/ml	SAM	1 mM
4	A4	A	4	355	73.385	514256	7853.2	Target 1	I	MTHFR_c034_R388Q	0.1 mg/ml	SAM	1 mM
4	A4	A	4	356	73.522	514382	7821.87	Target 1	I	MTHFR_c034_R388Q	0.1 mg/ml	SAM	1 mM
4	A4	A	4	357	73.659	514160	7720.21	Target 1	I	MTHFR_c034_R388Q	0.1 mg/ml	SAM	1 mM
4	A4	A	4	358	73.796	511320	7663.5	Target 1	I	MTHFR_c034_R388Q	0.1 mg/ml	SAM	1 mM
4	A4	A	4	359	73.933	511520	7713	Target 1	I	MTHFR_c034_R388Q	0.1 mg/ml	SAM	1 mM
4	A4	A	4	360	74.071	509468	7847.34	Target 1	I	MTHFR_c034_R388Q	0.1 mg/ml	SAM	1 mM
4	A4	A	4	361	74.208	508103	8008.77	Target 1	I	MTHFR_c034_R388Q	0.1 mg/ml	SAM	1 mM
4	A4	A	4	362	74.345	509227	8177.59	Target 1	I	MTHFR_c034_R388Q	0.1 mg/ml	SAM	1 mM
4	A4	A	4	363	74.482	508337	8390.58	Target 1	I	MTHFR_c034_R388Q	0.1 mg/ml	SAM	1 mM
4	A4	A	4	364	74.619	503700	8675.51	Target 1	I	MTHFR_c034_R388Q	0.1 mg/ml	SAM	1 mM
4	A4	A	4	365	74.757	505446	8951.36	Target 1	I	MTHFR_c034_R388Q	0.1 mg/ml	SAM	1 mM
4	A4	A	4	366	74.894	502895	9007.69	Target 1	I	MTHFR_c034_R388Q	0.1 mg/ml	SAM	1 mM
4	A4	A	4	367	75.031	501875	8613.27	Target 1	I	MTHFR_c034_R388Q	0.1 mg/ml	SAM	1 mM
4	A4	A	4	368	75.168	502271	7673.82	Target 1	I	MTHFR_c034_R388Q	0.1 mg/ml	SAM	1 mM
4	A4	A	4	369	75.306	501860	6302.32	Target 1	I	MTHFR_c034_R388Q	0.1 mg/ml	SAM	1 mM
4	A4	A	4	370	75.443	499270	5430.26	Target 1	I	MTHFR_c034_R388Q	0.1 mg/ml	SAM	1 mM
4	A4	A	4	371	75.58	497927	5041.75	Target 1	I	MTHFR_c034_R388Q	0.1 mg/ml	SAM	1 mM
4	A4	A	4	372	75.717	500617	4743.78	Target 1	I	MTHFR_c034_R388Q	0.1 mg/ml	SAM	1 mM
4	A4	A	4	373	75.854	498018	4588.14	Target 1	I	MTHFR_c034_R388Q	0.1 mg/ml	SAM	1 mM
4	A4	A	4	374	75.992	497462	4617.33	Target 1	I	MTHFR_c034_R388Q	0.1 mg/ml	SAM	1 mM
[truncated: 12,610 more rows]

## Sheet: Sup. Fig. 8c
Sup. Fig 8c
DSF: SYPRO Emission run 1
Well	Well.Position	Row	Column	Reading	Temperature	Fluorescence	Derivative	Target.Name	Replicates	Target	Target_conc	Ligand	Ligand_conc
2	A2	A	2	1	24.93	666196	16878	Target 1	II	MTHFR_c034_WT	0.1 mg/ml	SAM	1 mM
2	A2	A	2	2	25.06	662167	16218	Target 1	II	MTHFR_c034_WT	0.1 mg/ml	SAM	1 mM
2	A2	A	2	3	25.2	660647	15404.2	Target 1	II	MTHFR_c034_WT	0.1 mg/ml	SAM	1 mM
2	A2	A	2	4	25.34	657695	14455.5	Target 1	II	MTHFR_c034_WT	0.1 mg/ml	SAM	1 mM
2	A2	A	2	5	25.47	653843	13445	Target 1	II	MTHFR_c034_WT	0.1 mg/ml	SAM	1 mM
2	A2	A	2	6	25.61	655347	12457.2	Target 1	II	MTHFR_c034_WT	0.1 mg/ml	SAM	1 mM
2	A2	A	2	7	25.75	653613	11546.6	Target 1	II	MTHFR_c034_WT	0.1 mg/ml	SAM	1 mM
2	A2	A	2	8	25.89	654134	10724.2	Target 1	II	MTHFR_c034_WT	0.1 mg/ml	SAM	1 mM
2	A2	A	2	9	26.02	650822	9979.93	Target 1	II	MTHFR_c034_WT	0.1 mg/ml	SAM	1 mM
2	A2	A	2	10	26.16	649336	9315.91	Target 1	II	MTHFR_c034_WT	0.1 mg/ml	SAM	1 mM
2	A2	A	2	11	26.3	648699	8765.86	Target 1	II	MTHFR_c034_WT	0.1 mg/ml	SAM	1 mM
2	A2	A	2	12	26.43	648314	8376.58	Target 1	II	MTHFR_c034_WT	0.1 mg/ml	SAM	1 mM
2	A2	A	2	13	26.57	645039	8169.83	Target 1	II	MTHFR_c034_WT	0.1 mg/ml	SAM	1 mM
2	A2	A	2	14	26.71	643728	8112.45	Target 1	II	MTHFR_c034_WT	0.1 mg/ml	SAM	1 mM
2	A2	A	2	15	26.85	645371	8127.18	Target 1	II	MTHFR_c034_WT	0.1 mg/ml	SAM	1 mM
2	A2	A	2	16	26.98	643967	8135.55	Target 1	II	MTHFR_c034_WT	0.1 mg/ml	SAM	1 mM
2	A2	A	2	17	27.12	641461	8099.54	Target 1	II	MTHFR_c034_WT	0.1 mg/ml	SAM	1 mM
2	A2	A	2	18	27.26	640660	8030.58	Target 1	II	MTHFR_c034_WT	0.1 mg/ml	SAM	1 mM
2	A2	A	2	19	27.4	639257	7958.82	Target 1	II	MTHFR_c034_WT	0.1 mg/ml	SAM	1 mM
2	A2	A	2	20	27.53	638616	7899.14	Target 1	II	MTHFR_c034_WT	0.1 mg/ml	SAM	1 mM
2	A2	A	2	21	27.67	637934	7838.47	Target 1	II	MTHFR_c034_WT	0.1 mg/ml	SAM	1 mM
2	A2	A	2	22	27.81	636647	7756.35	Target 1	II	MTHFR_c034_WT	0.1 mg/ml	SAM	1 mM
2	A2	A	2	23	27.94	635341	7656.18	Target 1	II	MTHFR_c034_WT	0.1 mg/ml	SAM	1 mM
2	A2	A	2	24	28.08	634661	7575.77	Target 1	II	MTHFR_c034_WT	0.1 mg/ml	SAM	1 mM
2	A2	A	2	25	28.22	632378	7565.79	Target 1	II	MTHFR_c034_WT	0.1 mg/ml	SAM	1 mM
2	A2	A	2	26	28.36	632353	7649.58	Target 1	II	MTHFR_c034_WT	0.1 mg/ml	SAM	1 mM
2	A2	A	2	27	28.49	632464	7796.03	Target 1	II	MTHFR_c034_WT	0.1 mg/ml	SAM	1 mM
2	A2	A	2	28	28.63	631081	7934.76	Target 1	II	MTHFR_c034_WT	0.1 mg/ml	SAM	1 mM
2	A2	A	2	29	28.77	628777	7995.22	Target 1	II	MTHFR_c034_WT	0.1 mg/ml	SAM	1 mM
2	A2	A	2	30	28.9	628035	7943.07	Target 1	II	MTHFR_c034_WT	0.1 mg/ml	SAM	1 mM
2	A2	A	2	31	29.04	626489	7782.57	Target 1	II	MTHFR_c034_WT	0.1 mg/ml	SAM	1 mM
2	A2	A	2	32	29.18	627342	7533.57	Target 1	II	MTHFR_c034_WT	0.1 mg/ml	SAM	1 mM
2	A2	A	2	33	29.32	627316	7210.93	Target 1	II	MTHFR_c034_WT	0.1 mg/ml	SAM	1 mM
2	A2	A	2	34	29.45	625411	6830.99	Target 1	II	MTHFR_c034_WT	0.1 mg/ml	SAM	1 mM
2	A2	A	2	35	29.59	623844	6434.89	Target 1	II	MTHFR_c034_WT	0.1 mg/ml	SAM	1 mM
2	A2	A	2	36	29.73	623859	6101.62	Target 1	II	MTHFR_c034_WT	0.1 mg/ml	SAM	1 mM
2	A2	A	2	37	29.86	626506	5925.38	Target 1	II	MTHFR_c034_WT	0.1 mg/ml	SAM	1 mM
2	A2	A	2	38	30	623876	5966.66	Target 1	II	MTHFR_c034_WT	0.1 mg/ml	SAM	1 mM
2	A2	A	2	39	30.14	621652	6206.78	Target 1	II	MTHFR_c034_WT	0.1 mg/ml	SAM	1 mM
2	A2	A	2	40	30.28	622080	6540.34	Target 1	II	MTHFR_c034_WT	0.1 mg/ml	SAM	1 mM
2	A2	A	2	41	30.41	622579	6812.59	Target 1	II	MTHFR_c034_WT	0.1 mg/ml	SAM	1 mM
2	A2	A	2	42	30.55	621484	6881.07	Target 1	II	MTHFR_c034_WT	0.1 mg/ml	SAM	1 mM
2	A2	A	2	43	30.69	621466	6674.53	Target 1	II	MTHFR_c034_WT	0.1 mg/ml	SAM	1 mM
2	A2	A	2	44	30.82	620537	6219.66	Target 1	II	MTHFR_c034_WT	0.1 mg/ml	SAM	1 mM
2	A2	A	2	45	30.96	619202	5625.15	Target 1	II	MTHFR_c034_WT	0.1 mg/ml	SAM	1 mM
2	A2	A	2	46	31.1	617958	5032.13	Target 1	II	MTHFR_c034_WT	0.1 mg/ml	SAM	1 mM
2	A2	A	2	47	31.24	616344	4556.46	Target 1	II	MTHFR_c034_WT	0.1 mg/ml	SAM	1 mM
2	A2	A	2	48	31.37	615912	4228.76	Target 1	II	MTHFR_c034_WT	0.1 mg/ml	SAM	1 mM
2	A2	A	2	49	31.51	614562	4012.62	Target 1	II	MTHFR_c034_WT	0.1 mg/ml	SAM	1 mM
2	A2	A	2	50	31.65	615551	3842.58	Target 1	II	MTHFR_c034_WT	0.1 mg/ml	SAM	1 mM
2	A2	A	2	51	31.79	614053	3686.93	Target 1	II	MTHFR_c034_WT	0.1 mg/ml	SAM	1 mM
2	A2	A	2	52	31.92	614627	3584.91	Target 1	II	MTHFR_c034_WT	0.1 mg/ml	SAM	1 mM
2	A2	A	2	53	32.06	614620	3623.48	Target 1	II	MTHFR_c034_WT	0.1 mg/ml	SAM	1 mM
2	A2	A	2	54	32.2	611884	3865.05	Target 1	II	MTHFR_c034_WT	0.1 mg/ml	SAM	1 mM
2	A2	A	2	55	32.33	611398	4281.9	Target 1	II	MTHFR_c034_WT	0.1 mg/ml	SAM	1 mM
2	A2	A	2	56	32.47	612703	4745.51	Target 1	II	MTHFR_c034_WT	0.1 mg/ml	SAM	1 mM
2	A2	A	2	57	32.61	613107	5082.98	Target 1	II	MTHFR_c034_WT	0.1 mg/ml	SAM	1 mM
2	A2	A	2	58	32.75	613554	5157.61	Target 1	II	MTHFR_c034_WT	0.1 mg/ml	SAM	1 mM
2	A2	A	2	59	32.88	609512	4918.91	Target 1	II	MTHFR_c034_WT	0.1 mg/ml	SAM	1 mM
2	A2	A	2	60	33.02	610975	4418.04	Target 1	II	MTHFR_c034_WT	0.1 mg/ml	SAM	1 mM
2	A2	A	2	61	33.16	608371	3770.71	Target 1	II	MTHFR_c034_WT	0.1 mg/ml	SAM	1 mM
2	A2	A	2	62	33.29	609299	3127.78	Target 1	II	MTHFR_c034_WT	0.1 mg/ml	SAM	1 mM
2	A2	A	2	63	33.43	607488	2636.52	Target 1	II	MTHFR_c034_WT	0.1 mg/ml	SAM	1 mM
2	A2	A	2	64	33.57	607931	2406.71	Target 1	II	MTHFR_c034_WT	0.1 mg/ml	SAM	1 mM
2	A2	A	2	65	33.71	607022	2477.1	Target 1	II	MTHFR_c034_WT	0.1 mg/ml	SAM	1 mM
2	A2	A	2	66	33.84	607868	2797.33	Target 1	II	MTHFR_c034_WT	0.1 mg/ml	SAM	1 mM
2	A2	A	2	67	33.98	606298	3245.4	Target 1	II	MTHFR_c034_WT	0.1 mg/ml	SAM	1 mM
2	A2	A	2	68	34.12	609834	3671.19	Target 1	II	MTHFR_c034_WT	0.1 mg/ml	SAM	1 mM
2	A2	A	2	69	34.25	606933	3954.17	Target 1	II	MTHFR_c034_WT	0.1 mg/ml	SAM	1 mM
2	A2	A	2	70	34.39	606235	4043.54	Target 1	II	MTHFR_c034_WT	0.1 mg/ml	SAM	1 mM
2	A2	A	2	71	34.53	606161	3969.72	Target 1	II	MTHFR_c034_WT	0.1 mg/ml	SAM	1 mM
2	A2	A	2	72	34.67	606169	3822.85	Target 1	II	MTHFR_c034_WT	0.1 mg/ml	SAM	1 mM
2	A2	A	2	73	34.8	604006	3707.95	Target 1	II	MTHFR_c034_WT	0.1 mg/ml	SAM	1 mM
2	A2	A	2	74	34.94	604457	3690.94	Target 1	II	MTHFR_c034_WT	0.1 mg/ml	SAM	1 mM
2	A2	A	2	75	35.08	604299	3764.9	Target 1	II	MTHFR_c034_WT	0.1 mg/ml	SAM	1 mM
2	A2	A	2	76	35.21	602214	3851.51	Target 1	II	MTHFR_c034_WT	0.1 mg/ml	SAM	1 mM
2	A2	A	2	77	35.35	607505	3842.93	Target 1	II	MTHFR_c034_WT	0.1 mg/ml	SAM	1 mM
2	A2	A	2	78	35.49	601335	3656.51	Target 1	II	MTHFR_c034_WT	0.1 mg/ml	SAM	1 mM
2	A2	A	2	79	35.63	601699	3276.87	Target 1	II	MTHFR_c034_WT	0.1 mg/ml	SAM	1 mM
[truncated: 13,961 more rows]

## Sheet: Sup. Fig. 8d
Sup. Fig 8d
DSF: SYPRO Emission run 2
[truncated: 14,608 more rows]

[truncated: 15 more sheets: Sup. Fig. 9d, Sup. Fig. 11e , Sup. Fig. 13a, Sup. Fig 13b, Sup. Fig.  14a, Sup. Fig. 14b, Sup. Fig. 14c, Sup. Fig. 14d, Sup. Fig. 14e, Sup. Fig. 14f, Sup. Fig. 14g, Sup. Fig. 14h, Sup. Fig. 14i, Sup. Fig. 14j, Sup. Fig. 14k]
